# Supplementary material for: Recognition of Higher Order Patterns in Proteins: Immunologic Kernels
Source: PLoS One. 2013 Jul 29;8(7):e70115. doi: 10.1371/journal.pone.0070115 (PMC3726486; doi:10.1371/journal.pone.0070115)
Supplement: Table S1 — Excel spread sheets of predicted affinity and cleavage for tetanus toxin. (XLXS) [file pone.0070115.s007.xlsx]

## Sheet: Column Information
Column Heading	Column Content
pos	amino acid index position in protein
peptide	15-mer peptide
gi	Genbank ID
pos cleave	amino acid index C-term of cleavage
(pos)peptide	Combined aa index, peptide & cleavage
P1	amino acid N-term of scissile bond
P1'	amino acid C-term of scissile bond
(MHC_I)	heterozygote permuted, standardized MHC I minima
(MHC_II)	heterozygote permuted, standardized MHC II minima
BEPI	B-cell epitope prediction (signal averaged inv PredBEPI Score )
CEG	Contiguous epitope prediction
hCAT_B	predicted human cathepsin B cleavage probability
hCAT_L	predicted human cathepsin L cleavage probability
hCAT_S	predicted human cathepsin S cleavage probability
mCAT_D	predicted murine cathepsin D cleavage probability
mCAT_E	predicted murine cathepsin E cleavage probability
mCAT_L	predicted murine cathepsin L cleavage probability
tally_MHC_II DRB	total of MHC II DRB alleles < -1 σ (15-mer)
tally_MHC_II DQB	total of MHC II DPB & DQB alleles < -1 σ(15-mer)
tally_MHC_II (murine)	total of MHC II DRB alleles < -1 σ(15-mer)
tally_MHC_1	total of MHC I A&B alleles < -1 σ(9-mer)
tally_MHC_1 (murine)	total of murine MCH I alleles < -1 σ(9-mer)
Tally(n-6)rows	total of different human MHC I within 15 mer
tally_MHC_1_list	MHC I alleles in above tally
B_0702	predicted ln(ic50) 10 ensemble equation mean
sdB_0702	MHC I predicted ln(ic50) 10 ensemble equation σ
B_0801	:
sdB_0801	:
B_1501	etc
nB_0702	zero mean, unit variance standardized ln(ic50) MHC I as Johnson Sb
nB_0801	:
nB_1501	:
nB_1503	etc
DRB1_0101	MHC II predicted ln(ic50) 10 ensemble equation σ
sdDRB1_0101	:
DRB1_0301	:
sdDRB1_0301	etc
nDRB1_0101	zero mean, unit variance standardized ln(ic50) MHC II as Johnson Sb
nDRB1_0301	:
nDRB1_0401	:
nDRB1_0404	etc
BEPI_lag(-4)	predicted BEPI 9-mer centered
inv PredBEPI Score	zero mean, unit variance standardized BEPI_lag(-4) x -1
Notes	Certain column data at ends may be missing because of window-averaging

## Sheet: 40770 tetanus toxin precursor (
pos	peptide	gi	pos cleave	(pos)peptide	P1	P1'	(MHC_I)	(MHC_II)	BEPI	CEG	hCAT_B	hCAT_L	hCAT_S	mCAT_D	mCAT_E	mCAT_L	tally_MHC_II DRB	tally_MHC_II DQB	tally_MHC_II (murine)	tally_MHC_1	tally_MHC_1 (murine)	Tally(n-6)rows	tally_MHC_1_list	B_0702	sdB_0702	B_0801	sdB_0801	B_1501	sdB_1501	B_1503	sdB_1503	B_1801	sdB_1801	B_2705	sdB_2705	B_3501	sdB_3501	B_4001	sdB_4001	B_4002	sdB_4002	B_4402	sdB_4402	B_4403	sdB_4403	B_4501	sdB_4501	B_5101	sdB_5101
1	MPITINNFRYSDPVN	40770	5	1 MPIT~INNFRYSDPVN	T	I					0	0.528672	0	0	0	0	1	0	0	11	6	11	{"tA_0301", "tA_1101", "tA_2601", "tA_2902", "tA_3101", "tA_3201", "tA_3301", "tA_6801", "tB_3501", "tB_5301", "tB_5401"}	9.46493	0.746775	10.1413	0.463195	10.0386	0.922902	2.15775	1.16824	8.5199	1.76529	9.63711	0.168533	5.92809	0.699483	10.0085	0.23931	12.8499	2.74856	10.6759	1.19966	10.2626	0.767554	10.8552	2.23678	10.0617	1.2595
2	PITINNFRYSDPVNN	40770	6	2 PITI~NNFRYSDPVNN	I	N					0	0	0	0	0.582387	0	4	0	0	4	6	15	{"tA_0101", "tA_2902", "tB_1501", "tB_5801"}	10.0695	0.384289	9.96342	0.116668	6.82917	0.370114	3.59363	0.761234	10.2291	0.844132	9.98505	0.178805	8.12656	0.831276	10.0197	0.379243	10.2084	1.78491	9.74343	1.28736	10.8243	0.730164	11.3628	2.4794	12.7143	0.83894
3	ITINNFRYSDPVNND	40770	7	3 ITIN~NFRYSDPVNND	N	N					0	0	0	0	0	0	1	1	0	4	6	19	{"tA_0206", "tA_6802", "tA_6901", "tB_5401"}	10.0131	0.468201	9.68385	0.186187	9.36519	0.960103	4.04647	1.01061	11.1999	1.99388	10.0576	0.161894	8.54188	0.816205	9.77439	0.291433	8.30158	2.25992	9.86227	1.10431	9.42805	1.26821	8.33208	1.12932	9.32909	0.814852
4	TINNFRYSDPVNNDT	40770	8	4 TINN~FRYSDPVNNDT	N	F					0	0	0	0	0	0	0	0	0	3	6	22	{"tA_3002", "tA_3101", "tA_3301"}	9.63217	0.712702	9.69444	0.210185	10.1326	0.400967	4.80535	1.64182	10.2734	1.81263	9.83523	0.19776	10.4149	0.787723	9.80852	0.490868	10.8801	1.35568	11.1854	1.8812	11.6808	1.24962	8.3695	1.55491	11.9555	1.13751
5	INNFRYSDPVNNDTI	40770	9	5 INNF~RYSDPVNNDTI	F	R					0	0	0	0	0	0	5	2	0	1	6	23	{"tB_0801"}	9.72293	0.481493	8.73166	0.28587	9.52145	1.07627	3.67067	0.625003	8.83253	0.968922	9.9805	0.202133	9.77312	0.8655	10.1236	0.369811	9.43651	1.00488	10.379	1.54588	10.8797	0.699174	8.09528	1.25719	12.4387	2.0304
6	NNFRYSDPVNNDTII	40770	10	6 NNFR~YSDPVNNDTII	R	Y					0	0	0.835779	0	0	0	0	0	0	12	6	35	{"tA_0206", "tA_0801", "tA_2301", "tA_2402", "tA_3201", "tA_6802", "tA_6901", "tB_4001", "tB_4002", "tB_4402", "tB_4403", "tB_5101"}	9.59841	0.507148	9.57017	0.225072	7.75203	0.992558	2.32325	0.855358	10.0818	1.13591	9.64421	0.193487	10.2448	0.767672	9.05126	0.613367	7.2442	1.07454	8.25963	1.0601	7.43956	0.362199	7.47227	1.46547	8.71776	1.58918
7	NFRYSDPVNNDTIIM	40770	11	7 NFRY~SDPVNNDTIIM	Y	S					0.504163	0	0	0.540605	0.599853	0	3	1	0	1	6	25	{"tA_3001"}	8.89652	0.91119	9.51345	0.281209	11.2039	0.684991	3.06413	1.08445	11.3111	1.2414	9.79605	0.276095	10.5339	0.423275	9.68551	0.510757	11.1861	2.20788	11.6623	2.2469	12.6994	1.60252	9.43537	1.69596	11.862	1.89966
8	FRYSDPVNNDTIIMM	40770	12	8 FRYS~DPVNNDTIIMM	S	D					0.547646	0	0	0	0	0	1	3	0	4	6	25	{"tB_1503", "tB_1801", "tB_2705", "tB_5401"}	10.2304	0.580532	9.57043	0.378502	10.5087	0.975521	0.943575	1.33337	7.67432	1.13862	4.99355	0.207394	10.2654	0.87726	9.75414	0.306594	8.41128	1.11142	10.3237	1.38274	8.68549	1.29581	8.8914	2.06334	10.3928	2.49147
9	RYSDPVNNDTIIMME	40770	13	9 RYSD~PVNNDTIIMME	D	P	-1.58609	-1.05228			0	0	0	0	0	0	1	1	0	0	6	21	{}	10.9438	0.491492	9.78372	0.222983	10.7835	0.753544	3.27214	1.31587	10.3207	1.86447	9.58896	0.176557	10.6722	0.837611	10.0446	0.412468	11.5858	1.86918	11.408	1.47968	11.3541	1.63839	9.65359	1.95872	12.2585	1.33298
10	YSDPVNNDTIIMMEP	40770	14	10 YSDP~VNNDTIIMMEP	P	V	-1.60875	-1.01861			0	0	0	0	0	0	0	3	0	1	6	19	{"tB_5401"}	8.63484	0.584203	9.61077	0.264925	10.6038	0.533552	4.47504	0.939943	12.0829	1.72961	9.8718	0.0851326	9.02189	0.869749	9.86851	0.291009	9.89669	1.55768	10.6384	1.72777	10.8418	0.57722	8.31183	0.943735	11.1539	1.22363
11	SDPVNNDTIIMMEPP	40770	15	11 SDPV~NNDTIIMMEPP	V	N	-1.58152	-1.02141			0	0	0	0	0	0.511762	0	5	0	5	6	23	{"tB_1503", "tB_4001", "tB_4002", "tB_4402", "tB_4403"}	9.55002	0.414228	9.85935	0.195632	8.98528	0.739921	1.36266	0.668487	10.9756	1.24993	9.83249	0.131163	9.96283	0.900893	7.06039	0.375496	7.47643	1.43214	8.4709	1.16389	7.89076	0.90333	8.5566	1.62697	11.4117	1.86724
12	DPVNNDTIIMMEPPY	40770	16	12 DPVN~NDTIIMMEPPY	N	N	-1.53578	-1.1626	-0.868484		0	0	0	0	0	0	0	7	0	6	6	17	{"tA_2402", "tA_2601", "tB_0702", "tB_3501", "tB_5101", "tB_5301"}	4.44921	0.42939	9.59713	0.146087	9.33222	0.56331	2.35959	0.509445	11.128	1.4578	9.89278	0.134489	6.91077	0.446848	9.79723	0.405397	11.6731	1.91219	10.7804	1.593	10.1125	0.545452	9.86186	2.04778	7.81758	1.01037
13	PVNNDTIIMMEPPYC	40770	17	13 PVNN~DTIIMMEPPYC	N	D	-1.52708	-1.39801	-0.925546		0	0	0	0	0	0	0	3	0	6	6	22	{"tA_0101", "tA_2601", "tA_2902", "tB_0801", "tB_1501", "tB_5801"}	9.15423	0.5978	8.79204	0.433409	5.03458	0.792339	4.19104	0.594414	9.90089	1.18825	9.83591	0.155508	7.83519	0.693749	9.96578	0.415682	9.87372	1.40287	9.37162	1.3617	9.89023	1.07501	11.0447	1.24554	11.8589	1.4538
14	VNNDTIIMMEPPYCK	40770	18	14 VNND~TIIMMEPPYCK	D	T	-1.55333	-1.60081	-0.859372		0	0	0	0	0	0	0	0	0	5	6	23	{"tA_0101", "tA_2902", "tB_1501", "tB_1801", "tB_5101"}	10.3139	0.406162	9.69149	0.295628	5.96447	0.806324	3.42391	0.822808	7.48972	1.83534	9.89009	0.243171	7.87909	0.765538	9.88415	0.293056	10.1605	1.61396	8.80889	1.35861	8.42672	0.466155	9.05183	1.10818	8.51331	1.94242
15	NNDTIIMMEPPYCKG	40770	19	15 NNDT~IIMMEPPYCKG	T	I	-1.50527	-1.7251	-0.72122		0	0	0	0	0.700612	0	3	7	0	1	6	24	{"tA_3101"}	10.6884	0.665544	10.0354	0.26705	9.62235	1.10056	4.14832	1.78955	9.95726	0.613139	9.66547	0.234583	10.8748	0.729586	10.4308	0.350424	11.0172	2.20919	10.3659	1.22765	9.46452	1.2545	7.04215	2.278	10.5384	1.53016
16	NDTIIMMEPPYCKGL	40770	20	16 NDTI~IMMEPPYCKGL	I	I	-1.47231	-1.72729	-0.390407		0	0	0	0	0	0	4	7	0	1	6	24	{"tB_4501"}	10.2626	0.431271	9.94878	0.244286	10.195	1.15351	3.85598	0.696442	9.74372	1.50805	9.69898	0.17748	10.5235	0.366944	9.64713	0.511355	8.00039	1.02326	8.5719	1.58637	8.38682	0.725127	6.1067	1.17411	11.5543	2.26015
17	DTIIMMEPPYCKGLD	40770	21	17 DTII~MMEPPYCKGLD	I	M	-1.45805	-1.71226	0.00200846		0.542336	0.844967	0.652983	0.569684	0.643091	0	8	5	0	4	6	23	{"tA_1101", "tA_2601", "tA_6801", "tA_6802"}	9.67414	0.854221	9.76597	0.334247	10.0248	0.666644	3.52181	0.522588	10.3993	1.60421	9.82768	0.335957	9.16606	1.01435	9.76955	0.371365	9.2036	1.21386	9.18873	1.83457	9.42513	1.32151	7.26894	1.75313	12.5101	2.28858
18	TIIMMEPPYCKGLDI	40770	22	18 TIIM~MEPPYCKGLDI	M	M	-1.52641	-1.71561	0.379783		0	0.577752	0	0	0	0.702369	12	0	0	11	6	28	{"tA_0101", "tA_0301", "tA_1101", "tA_2301", "tA_2403", "tA_2601", "tA_2902", "tA_3002", "tA_6801", "tB_1501", "tB_3501"}	9.93844	0.379789	9.88503	0.102134	5.67456	0.434172	3.70397	0.581778	9.47131	0.958775	9.75578	0.168142	6.63826	0.464761	9.8325	0.27223	10.1622	2.21131	10.2986	1.6324	10.2856	1.08119	10.675	1.27772	12.2709	0.796302
19	IIMMEPPYCKGLDIY	40770	23	19 IIMM~EPPYCKGLDIY	M	E	-1.64298	-1.72288	0.787992		0	0	0.67874	0	0	0	9	5	0	8	6	30	{"tA_0201", "tA_0202", "tA_0203", "tA_0206", "tA_2301", "tA_2402", "tA_6802", "tA_6901"}	10.5931	1.03285	9.30864	0.285899	10.3759	1.44652	3.64133	1.40153	9.72934	1.74826	9.82797	0.167617	9.13861	1.52045	9.71639	0.436654	10.2991	2.2249	11.4101	2.15032	10.0729	1.48769	10.255	2.65131	9.86553	1.41757
20	IMMEPPYCKGLDIYY	40770	24	20 IMME~PPYCKGLDIYY	E	P	-1.73117	-1.7425	0.893264		0	0	0	0	0	0	5	8	0	6	6	31	{"tA_0301", "tA_1101", "tA_2902", "tA_3101", "tA_3301", "tA_6801"}	10.1691	0.278545	10.0316	0.424223	7.8325	0.982025	2.69611	0.976645	8.11616	0.987548	9.6726	0.268487	8.62029	0.812128	9.87116	0.258907	9.97642	1.79677	8.88107	1.3667	9.56751	0.962429	8.60306	1.74433	10.7041	1.00743
21	MMEPPYCKGLDIYYK	40770	25	21 MMEP~PYCKGLDIYYK	P	P	-1.77066	-1.70718	0.842902		0	0	0	0	0.849796	0	1	3	0	8	6	38	{"tA_0201", "tA_0202", "tA_0203", "tA_0206", "tA_0801", "tA_6802", "tA_6901", "tB_0801"}	9.38477	0.917357	8.98227	0.37323	7.89571	1.23126	3.11556	1.30259	9.88327	1.19497	9.89337	0.180731	10.6301	0.734993	9.87877	0.959626	7.76002	1.67442	10.5519	1.97547	10.64	0.889889	7.31007	1.70942	12.4571	1.63234
22	MEPPYCKGLDIYYKA	40770	26	22 MEPP~YCKGLDIYYKA	P	Y	-1.80423	-1.63309	0.692862		0	0	0	0	0	0	2	1	0	10	6	47	{"tA_0801", "tA_2403", "tA_6802", "tB_1501", "tB_1801", "tB_4001", "tB_4002", "tB_4402", "tB_4403", "tB_4501"}	9.52357	0.696098	9.41162	0.316955	7.02047	1.23598	2.81711	0.612642	6.37897	1.53201	9.4908	0.24055	8.44028	0.778256	6.49185	0.514713	4.94042	1.80739	7.06074	1.23122	7.26014	0.429412	4.80455	1.27276	10.5247	1.83641
23	EPPYCKGLDIYYKAF	40770	27	23 EPPY~CKGLDIYYKAF	Y	C	-1.80711	-1.49361	0.546745		0.540404	0	0	0	0	0	1	3	0	8	6	51	{"tA_3001", "tA_3002", "tA_3101", "tA_3301", "tA_6801", "tB_0702", "tB_5301", "tB_5701"}	8.35632	1.42557	9.60836	0.363963	11.8796	0.99284	2.90054	1.16425	10.5863	2.23909	9.75059	0.2519	8.3489	0.951868	9.58603	0.416415	11.8561	2.15512	11.9994	2.16512	10.7088	1.27133	7.7436	1.8687	11.2782	1.92972
24	PPYCKGLDIYYKAFK	40770	28	24 PPYC~KGLDIYYKAFK	C	K	-1.84391	-1.45922	0.316556		0	0	0.745091	0	0	0	5	3	0	7	6	47	{"tA_0801", "tA_2301", "tA_2402", "tB_0702", "tB_3501", "tB_5101", "tB_5301"}	5.22894	0.384505	9.42708	0.288087	8.73845	0.980814	3.11202	1.07937	8.48801	0.998131	9.44939	0.454645	7.07552	0.70187	10.0261	0.48579	8.66139	1.25399	9.68593	1.78031	9.46121	0.768282	10.6443	2.21454	5.79369	1.01217
25	PYCKGLDIYYKAFKI	40770	29	25 PYCK~GLDIYYKAFKI	K	G	-1.87073	-1.57272	0.163098		0	0	0	0	0.659424	0	3	5	0	10	6	49	{"tA_0101", "tA_0202", "tA_2301", "tA_2402", "tA_2403", "tB_1501", "tB_1503", "tB_2705", "tB_3501", "tB_5301"}	10.7063	0.819947	10.0644	0.446533	6.23697	0.821928	0.684845	1.03466	10.4108	1.21192	9.08786	0.669563	7.31535	0.754776	9.76937	0.334255	9.50969	1.59902	8.56118	1.9558	9.27002	1.75516	8.97688	2.18674	10.9823	1.46448
26	YCKGLDIYYKAFKIT	40770	30	26 YCKG~LDIYYKAFKIT	G	L	-1.9056	-1.75955	0.203187		0	0	0	0	0	0	0	0	0	12	6	55	{"tA_0101", "tA_2601", "tA_2902", "tA_3001", "tA_3002", "tA_3201", "tB_1501", "tB_1801", "tB_3501", "tB_4002", "tB_4402", "tB_4403"}	10.0463	0.712685	9.9096	0.266518	6.01694	1.29952	2.40678	1.00777	5.54074	2.31751	9.73006	0.30905	7.28383	2.40222	9.52733	0.351906	5.39931	1.34141	5.62163	1.72183	6.27971	1.158	7.89982	1.92528	11.5734	1.48531
27	CKGLDIYYKAFKITD	40770	31	27 CKGL~DIYYKAFKITD	L	D	-1.88701	-1.87202	0.281071		0.557042	0	0	0	0	0	2	2	0	7	6	54	{"tA_0301", "tA_1101", "tA_3101", "tA_3301", "tA_6801", "tB_1801", "tB_5301"}	9.68175	1.54576	9.84429	0.256599	10.9131	1.22478	2.28218	2.17541	8.00345	1.96422	10.0771	0.377961	8.21377	0.636111	9.66616	0.328858	12.1259	2.55299	9.95087	1.02755	8.7691	1.5878	7.83358	1.38867	10.7263	1.76996
28	KGLDIYYKAFKITDR	40770	32	28 KGLD~IYYKAFKITDR	D	I	-1.82144	-1.91676	0.385804		0	0	0	0	0	0	5	0	0	9	6	53	{"tA_0201", "tA_0206", "tA_3001", "tA_3201", "tA_6802", "tA_6901", "tB_4002", "tB_4403", "tB_4501"}	9.40776	0.799149	9.78934	0.175836	8.80443	0.748477	4.81759	1.12237	10.1033	1.26368	9.85653	0.220222	9.39816	0.93139	9.10725	0.943596	6.74102	1.19452	8.8928	1.17679	7.72541	1.17467	6.47219	1.81172	10.3305	1.61893
29	GLDIYYKAFKITDRI	40770	33	29 GLDI~YYKAFKITDRI	I	Y	-1.76012	-1.89966	0.450875		0.618605	0	0	0	0.530176	0	13	7	0	10	6	55	{"tA_0801", "tA_2301", "tA_2402", "tA_2403", "tA_2601", "tB_0801", "tB_1501", "tB_1503", "tB_3501", "tB_5301"}	8.69649	0.553318	7.68001	0.404114	5.0568	0.581883	1.32372	0.73802	10.2302	1.20852	9.9484	0.155205	7.09784	0.482354	10.454	0.389097	10.6943	1.58063	9.92292	1.3993	10.8831	1.01136	10.8903	1.53838	11.8037	1.19419
30	LDIYYKAFKITDRIW	40770	34	30 LDIY~YKAFKITDRIW	Y	Y	-1.69525	-1.97336	0.498573		0	0	0.716268	0	0	0	10	8	0	8	6	56	{"tA_0301", "tA_1101", "tA_3002", "tA_3101", "tA_3301", "tA_6801", "tB_2705", "tB_5701"}	10.095	0.661524	9.74073	0.284855	9.00106	0.75759	2.03805	1.52037	8.07805	0.494612	8.36216	0.428295	9.63499	1.8693	10.0952	0.339294	8.82639	1.49393	10.1105	1.39257	10.018	0.796237	7.75905	1.44396	11.8869	1.34383
31	DIYYKAFKITDRIWI	40770	35	31 DIYY~KAFKITDRIWI	Y	K	-1.70602	-2.0475	0.605059	1	0	0	0	0	0.635399	0	12	6	0	9	6	55	{"tA_0201", "tA_0203", "tA_0801", "tA_2301", "tA_2402", "tA_2403", "tA_3201", "tA_6901", "tB_0801"}	9.09421	0.652851	8.5387	0.226534	7.50852	0.688096	2.52291	0.661458	8.31811	1.57187	9.97909	0.176073	8.40135	0.942584	9.72394	0.312806	9.5599	1.66945	8.65267	1.90205	9.22306	1.16125	9.84127	2.09739	11.3386	1.5255
32	IYYKAFKITDRIWIV	40770	36	32 IYYK~AFKITDRIWIV	K	A	-1.80065	-2.11971	0.688018	1	0	0	0	0	0	0	8	6	0	5	6	48	{"tA_0201", "tA_0202", "tA_0203", "tB_5101", "tB_5401"}	9.84074	0.453981	9.25941	0.36511	9.56145	1.31752	1.75217	1.16053	9.79375	1.66214	9.17799	0.469426	9.38693	1.10145	9.85253	0.451939	8.84147	1.20326	10.7847	1.3413	10.6174	1.19158	9.55769	1.18788	8.77336	1.44782
33	YYKAFKITDRIWIVP	40770	37	33 YYKA~FKITDRIWIVP	A	F	-1.89875	-2.13295	0.877415	1	0	0	0	0	0	0	5	6	0	4	6	45	{"tA_3101", "tA_3301", "tB_2705", "tB_5401"}	10.045	0.297967	9.11002	0.296017	11.4842	0.517837	2.3759	1.16118	8.76321	1.62506	8.51225	0.813659	9.80096	1.01848	10.0043	0.269039	9.04879	1.87259	11.1539	1.81629	11.2623	1.08653	9.5797	2.09755	11.3117	0.930735
34	YKAFKITDRIWIVPE	40770	38	34 YKAF~KITDRIWIVPE	F	K	-1.95924	-2.11933	0.927914	1	0.540604	0	0	0.659311	0.636159	0	6	7	0	7	6	43	{"tA_0101", "tA_3101", "tA_3301", "tA_6801", "tB_1801", "tB_2705", "tB_5301"}	9.36432	1.73154	9.68677	0.295038	9.3485	1.25607	2.22486	1.20921	7.76703	0.952126	7.97582	0.768428	8.54115	0.787119	10.1396	0.448644	11.0118	1.64597	10.5369	1.29147	10.7002	1.42071	11.1714	2.01841	9.62758	2.01025
35	KAFKITDRIWIVPER	40770	39	35 KAFK~ITDRIWIVPER	K	I	-1.95945	-2.08865	0.809391	1	0	0.585941	0.641241	0	0	0	4	4	0	12	6	45	{"tA_0801", "tA_2301", "tA_2402", "tA_2601", "tA_3201", "tA_6802", "tA_6901", "tB_4402", "tB_4403", "tB_5101", "tB_5701", "tB_5801"}	9.25594	0.527563	9.79055	0.11862	7.42836	1.30627	3.99488	0.994331	11.9554	1.63201	9.68984	0.258311	8.48171	0.463747	9.55875	0.286003	9.22322	1.33075	7.91033	0.956917	7.86022	1.49491	9.50033	1.77383	8.66948	1.58938
36	AFKITDRIWIVPERY	40770	40	36 AFKI~TDRIWIVPERY	I	T	-1.94302	-2.09998	0.730138	1	0	0	0	0	0	0	7	8	0	5	6	42	{"tA_2301", "tA_2402", "tA_2403", "tA_2902", "tB_1503"}	9.80683	0.551205	9.67473	0.393734	8.6488	1.28125	-0.196683	0.971371	10.7601	1.71437	9.83889	0.113897	7.9505	1.01811	10.2731	0.332021	10.177	1.86437	9.15585	1.77629	10.8322	1.12748	12.0428	1.64333	11.7221	1.81909
37	FKITDRIWIVPERYE	40770	41	37 FKIT~DRIWIVPERYE	T	D	-1.96609	-2.11346	0.588796	1	0.740109	0.55642	0	0	0	0	6	5	0	20	6	53	{"tA_0201", "tA_0202", "tA_0206", "tA_0801", "tA_2301", "tA_2402", "tA_2403", "tA_3301", "tA_6802", "tB_0702", "tB_0801", "tB_1503", "tB_2705", "tB_3501", "tB_4001", "tB_4002", "tB_4403", "tB_5101", "tB_5301", "tB_5401"}	7.25669	1.42251	9.03957	0.218558	8.85598	1.27351	1.12351	0.886463	8.70705	1.41079	6.98956	0.541606	6.69562	1.12522	8.20372	0.300519	6.4419	1.55402	9.03854	1.20843	7.9741	0.91884	8.58706	1.53093	4.54027	1.29414
38	KITDRIWIVPERYEF	40770	42	38 KITD~RIWIVPERYEF	D	R	-1.97084	-2.10757	0.400639	1	0	0	0	0	0	0	9	4	0	11	6	59	{"tA_0201", "tA_0202", "tA_0203", "tA_0206", "tA_0801", "tA_2301", "tA_2402", "tA_3201", "tA_6802", "tA_6901", "tB_0801"}	10.1628	0.759121	7.13886	0.54015	8.32489	0.952152	4.54134	0.92281	11.18	1.50654	9.98641	0.178747	10.1019	0.715756	9.68241	0.579077	8.44983	1.65062	9.65009	1.46851	9.67472	1.46782	8.81064	1.44906	10.9771	1.25673
39	ITDRIWIVPERYEFG	40770	43	39 ITDR~IWIVPERYEFG	R	I	-1.99773	-2.04592	0.364753	1	0	0	0	0	0	0	10	5	0	11	6	66	{"tA_0101", "tA_0301", "tA_1101", "tA_2902", "tA_3001", "tA_3002", "tB_0801", "tB_1801", "tB_4501", "tB_5301", "tB_5401"}	9.4154	0.454552	8.26044	0.303812	9.20665	0.836219	3.11982	0.813767	7.0275	0.757612	9.83279	0.203668	7.7849	0.545749	9.72987	0.259753	7.90078	1.15462	9.38472	1.08911	9.86783	0.702868	6.52052	1.16781	10.1502	1.33332
40	TDRIWIVPERYEFGT	40770	44	40 TDRI~WIVPERYEFGT	I	W	-1.97945	-1.97379	0.511787	1	0.521068	0	0	0	0	0	8	2	0	5	6	64	{"tA_3001", "tA_3101", "tA_3301", "tB_1801", "tB_5401"}	10.256	0.76659	9.79707	0.325367	8.90224	1.20685	3.52028	1.24123	7.30287	1.15696	9.46726	0.458206	10.891	0.473598	10.3829	0.424423	9.12316	1.51468	10.2755	1.61823	9.59896	1.57886	7.42082	1.75262	11.6086	1.91422
41	DRIWIVPERYEFGTK	40770	45	41 DRIW~IVPERYEFGTK	W	I	-1.91157	-1.92786	0.756607	1	0	0	0	0.719516	0	0	9	3	0	10	6	62	{"tA_2403", "tA_2902", "tA_3101", "tA_3301", "tA_6801", "tB_1503", "tB_1801", "tB_2705", "tB_4403", "tB_5701"}	10.0956	0.950992	10.0153	0.76076	10.3105	1.11044	1.62214	0.798478	7.0714	0.689326	6.16369	0.972322	9.56683	0.55574	10.1879	0.368175	10.3775	1.66512	8.97942	1.51959	8.11959	0.734412	8.51308	1.97155	10.9983	2.89085
42	RIWIVPERYEFGTKP	40770	46	42 RIWI~VPERYEFGTKP	I	V	-1.83562	-1.89728	0.948434	1	0.610849	0.644535	0	0	0	0	7	2	0	13	6	70	{"tA_0301", "tA_0801", "tA_2301", "tA_2403", "tA_2902", "tA_3001", "tA_3101", "tA_3201", "tA_6801", "tB_1501", "tB_1503", "tB_5701", "tB_5801"}	9.26978	0.549291	9.8925	0.205132	5.69399	0.69222	1.4906	1.00231	9.49767	1.14399	9.61295	0.340954	8.02015	0.719982	9.65527	0.286176	10.6442	1.64622	9.51012	1.86811	9.85977	1.07436	11.8546	2.33053	11.6358	1.18738
43	IWIVPERYEFGTKPE	40770	47	43 IWIV~PERYEFGTKPE	V	P	-1.79293	-1.88991	1.12734	1	0	0	0	0	0	0	3	0	0	3	6	53	{"tA_2403", "tA_3101", "tA_3301"}	10.9172	0.983141	10.1244	0.279639	10.5547	1.41953	2.90444	1.87746	11.0504	1.46263	9.43509	0.37888	9.96507	0.651686	10.0042	0.396011	11.1384	1.8209	10.4767	2.2875	10.804	1.05715	11.0193	1.79665	11.1836	1.76446
44	WIVPERYEFGTKPED	40770	48	44 WIVP~ERYEFGTKPED	P	E	-1.79839	-1.80811	1.12651	1	0	0.765972	0	0	0	0	0	0	0	16	6	58	{"tA_0201", "tA_0202", "tA_0206", "tA_0801", "tA_2301", "tA_2402", "tA_2403", "tA_2601", "tA_2902", "tA_3201", "tB_0702", "tB_0801", "tB_1501", "tB_3501", "tB_5301", "tB_5801"}	8.34506	0.740042	8.55491	0.615979	3.73099	1.03348	2.55742	1.38555	9.7538	1.32022	9.86733	0.177369	5.35939	1.68284	9.68602	0.261942	8.89576	1.40837	9.69341	1.55971	10.4482	0.715407	10.8725	1.92215	10.7693	1.16667
45	IVPERYEFGTKPEDF	40770	49	45 IVPE~RYEFGTKPEDF	E	R	-1.81377	-1.62511	1.07777	1	0	0	0	0	0	0	0	1	0	9	6	56	{"tA_0201", "tA_0203", "tA_0206", "tA_0801", "tA_3001", "tA_3301", "tA_6802", "tA_6901", "tB_0801"}	9.36701	0.383622	7.15837	0.519841	7.93434	0.848359	4.6445	1.83963	11.8403	1.75428	9.96845	0.179509	9.38115	1.38849	9.94764	0.192081	8.32925	2.13175	10.6041	2.39697	10.0532	1.45467	7.47209	1.72369	12.0565	1.72937
46	VPERYEFGTKPEDFN	40770	50	46 VPER~YEFGTKPEDFN	R	Y	-1.81753	-1.31368	0.959288	1	0	0	0	0	0	0	0	0	0	7	6	58	{"tA_0801", "tB_0702", "tB_0801", "tB_3501", "tB_4501", "tB_5301", "tB_5401"}	5.50686	1.10921	8.90017	0.338493	11.5506	0.808891	4.36436	0.871189	9.04396	1.38855	9.92787	0.238156	7.21017	0.650604	10.0164	0.294005	9.85008	2.3119	11.0373	1.87654	10.9169	1.64521	6.87272	1.47398	9.95702	1.26866
47	PERYEFGTKPEDFNP	40770	51	47 PERY~EFGTKPEDFNP	Y	E	-1.79887	-0.991445	0.810064	1	0	0	0	0.514016	0.529082	0	1	0	0	6	6	54	{"tA_0301", "tA_1101", "tA_3001", "tA_3101", "tA_3301", "tB_1801"}	9.57263	0.611188	9.79445	0.171631	8.6758	0.773697	2.88403	1.29191	7.01832	0.962642	9.16249	0.318147	11.4116	1.00087	10.0436	0.229037	8.26107	1.32976	9.68751	0.938363	11.2337	1.25761	7.35453	1.06022	12.9115	0.938394
48	ERYEFGTKPEDFNPP	40770	52	48 ERYE~FGTKPEDFNPP	E	F	-1.72418	-0.723215	0.685557	1	0	0	0	0	0	0	1	0	0	8	6	49	{"tA_2403", "tA_3201", "tB_1503", "tB_1801", "tB_2705", "tB_4402", "tB_4403", "tB_4501"}	10.0236	0.239256	10.0392	0.244714	11.2402	1.21145	0.45933	1.30045	7.17219	1.11999	5.85117	0.477782	10.8322	0.462252	9.72121	0.318421	8.02288	1.81046	7.63462	2.39689	6.31249	1.12917	6.68877	2.08981	10.8684	2.69855
49	RYEFGTKPEDFNPPS	40770	53	49 RYEF~GTKPEDFNPPS	F	G	-1.57743	-0.635408	0.333711	1	0	0.633884	0	0.58566	0.742339	0	0	0	0	0	6	46	{}	10.0293	0.63125	9.60574	0.23241	11.2088	0.469275	2.04114	2.06666	10.4443	1.56359	9.74188	0.228346	10.1037	0.684353	9.93691	0.59809	10.9095	3.09224	11.3361	2.89258	11.4255	1.35681	9.82122	2.12956	12.8387	1.91383
50	YEFGTKPEDFNPPSS	40770	54	50 YEFG~TKPEDFNPPSS	G	T	-1.35535	-0.669997	-0.0122377	1	0	0.549672	0.970999	0	0	0	0	0	0	2	6	32	{"tB_1801", "tB_2705"}	9.9147	0.451219	9.82959	0.356636	10.4141	1.607	2.19564	1.17276	8.02727	0.604728	6.85854	0.448864	9.91182	0.794787	9.54501	0.508723	9.21571	1.22146	8.66744	1.46033	8.64392	0.97188	8.7231	1.98144	11.7779	1.18416
51	EFGTKPEDFNPPSSL	40770	55	51 EFGT~KPEDFNPPSSL	T	K	-1.2528	-0.753351	-0.306693	1	0	0	0	0	0	0	0	0	0	5	6	28	{"tA_2301", "tA_2402", "tA_2403", "tA_3201", "tB_1503"}	9.66716	0.606009	9.37529	0.176646	8.21206	0.994998	0.18968	0.858189	10.9693	1.33711	9.91575	0.1136	8.17231	0.507298	9.72389	0.231411	11.7821	2.36116	9.13428	1.2203	10.2299	0.833869	11.4897	1.30403	12.4545	1.99716
52	FGTKPEDFNPPSSLI	40770	56	52 FGTK~PEDFNPPSSLI	K	P	-1.33614	-0.773344	-0.649312	1	0	0	0	0	0	0	0	1	0	1	6	22	{"tA_6801"}	10.0487	0.476054	9.51837	0.261796	9.55152	0.653294	4.80401	1.61781	10.7757	2.17515	9.95256	0.16053	9.48254	0.856128	10.061	0.35089	9.51199	1.72136	10.4947	1.74456	10.8115	0.677315	9.15783	1.25002	10.8639	1.24851
53	GTKPEDFNPPSSLIE	40770	57	53 GTKP~EDFNPPSSLIE	P	E	-1.46659	-0.758577	-0.781944	1	0	0	0	0	0	0	0	0	0	2	6	18	{"tA_3001", "tA_3002"}	9.54078	0.632297	9.43188	0.209852	11.7252	0.770091	3.87186	1.16432	10.4843	1.407	9.9995	0.277256	10.8655	0.719911	10.2463	0.299025	9.68944	1.18426	10.1496	1.22211	10.6063	0.745314	8.18666	2.01672	12.5215	1.62897
54	TKPEDFNPPSSLIEG	40770	58	54 TKPE~DFNPPSSLIEG	E	D	-1.56692	-0.707369	-0.836036	1	0	0.780555	0	0	0	0	1	0	0	2	6	12	{"tB_0702", "tB_2705"}	8.1534	1.65395	9.65895	0.360826	10.8079	0.979266	1.93283	1.12447	9.0295	1.1207	8.0457	0.627586	10.3135	0.797421	9.80693	0.318707	8.43829	1.52356	9.70446	2.10698	9.07082	1.11611	7.29627	2.20003	10.7254	1.79851
55	KPEDFNPPSSLIEGA	40770	59	55 KPED~FNPPSSLIEGA	D	F	-1.60126	-0.708413	-0.885161	1	0	0	0	0	0	0	3	1	0	4	6	16	{"tA_3001", "tB_0702", "tB_4501", "tB_5401"}	7.27762	0.6061	9.67821	0.187106	10.7864	0.996392	3.38987	1.33774	11.6428	1.41258	9.58799	0.254821	8.59245	0.886103	9.8465	0.428715	10.0342	2.77818	11.2051	1.80923	11.1479	1.28076	6.83795	1.47455	11.1863	1.56324
56	PEDFNPPSSLIEGAS	40770	60	56 PEDF~NPPSSLIEGAS	F	N	-1.60055	-0.725228	-1.01364	1	0	0	0	0	0	0	0	0	0	3	6	17	{"tA_3001", "tB_4002", "tB_4501"}	9.45156	0.470205	9.63461	0.17041	10.4412	0.862093	2.94621	0.938944	9.00065	0.526892	9.63721	0.270659	11.2185	0.925792	9.68377	0.330411	6.13016	1.46998	10.7075	1.46954	10.0628	0.974613	5.49811	1.75358	12.7803	1.21654
57	EDFNPPSSLIEGASE	40770	61	57 EDFN~PPSSLIEGASE	N	P	-1.64534	-0.753788	-1.18525	1	0.586239	0.649306	0	0	0	0.501861	0	0	0	11	6	23	{"tA_0801", "tA_2601", "tA_3201", "tA_6901", "tB_1503", "tB_1801", "tB_2705", "tB_4001", "tB_4002", "tB_4402", "tB_4403"}	9.09985	0.403174	9.72693	0.242996	7.98662	0.721435	-0.500025	0.368757	6.07531	0.945389	9.06099	0.28164	8.14271	0.68634	6.40494	0.330031	7.25568	1.43685	6.66413	0.826168	6.37981	0.641534	7.57295	1.46097	9.58875	1.63426
58	DFNPPSSLIEGASEY	40770	62	58 DFNP~PSSLIEGASEY	P	P	-1.66596	-0.746702	-1.38355	1	0	0.559333	0	0	0	0	0	0	0	6	6	28	{"tA_0202", "tA_0203", "tA_2301", "tA_2402", "tA_2403", "tB_1503"}	9.08413	0.562618	9.16552	0.171613	8.75752	0.45996	0.73448	0.653915	10.8067	1.50537	9.76629	0.154081	8.87638	0.766153	9.9138	0.371198	10.377	1.99953	10.9211	1.17822	11.3564	1.14501	10.6103	1.56171	11.9766	1.50386
59	FNPPSSLIEGASEYY	40770	63	59 FNPP~SSLIEGASEYY	P	S	-1.72036	-0.668626	-1.46599	1	0	0	0	0	0	0	0	4	0	2	6	28	{"tA_6801", "tB_5401"}	10.3313	0.526097	9.66157	0.230496	8.77446	1.10156	2.90454	1.06849	8.32043	2.22865	9.35924	0.382689	8.96605	0.576633	9.93958	0.263713	9.10358	1.48142	9.75986	1.43402	9.63319	0.612888	9.4961	2.20436	9.40289	2.2804
60	NPPSSLIEGASEYYD	40770	64	60 NPPS~SLIEGASEYYD	S	S	-1.71653	-0.546235	-1.38135	1	0	0	0	0	0	0	0	3	0	5	6	31	{"tA_0206", "tA_3001", "tB_0702", "tB_5101", "tB_5401"}	7.93842	0.931292	9.62023	0.222823	8.62741	0.74981	3.83886	1.74061	11.419	2.08302	9.8766	0.269227	9.85566	1.03707	9.72322	0.418569	10.3104	1.38337	11.297	1.39518	10.1326	1.51551	8.11734	1.34611	7.6903	1.19477
61	PPSSLIEGASEYYDP	40770	65	61 PPSS~LIEGASEYYDP	S	L	-1.60903	-0.466186	-1.196	1	0	0	0	0	0	0	0	1	0	8	6	35	{"tA_0202", "tA_0203", "tA_0206", "tA_6802", "tB_0702", "tB_4002", "tB_5101", "tB_5401"}	6.32077	0.45795	9.71292	0.235518	8.5199	1.02554	3.29216	1.27315	11.8453	1.95819	9.89777	0.198852	8.05088	0.709046	10.034	0.406172	7.42782	1.96605	10.3845	1.80548	10.3323	1.25563	7.25377	1.71613	7.86914	0.905667
62	PSSLIEGASEYYDPN	40770	66	62 PSSL~IEGASEYYDPN	L	I	-1.45911	-0.393106	-0.915735	1	0.849124	0	0	0.570612	0	0	0	1	0	4	6	36	{"tA_3002", "tB_0702", "tB_4501", "tB_5401"}	8.36464	0.585955	9.57568	0.420067	9.77033	0.94226	4.42012	1.30215	11.3953	1.63583	9.84969	0.135176	7.92587	0.96477	10.1682	0.256019	8.63859	1.7318	12.1587	1.97298	11.7047	1.17861	6.02848	1.45569	11.9614	1.35802
63	SSLIEGASEYYDPNY	40770	67	63 SSLI~EGASEYYDPNY	I	E	-1.27956	-0.409282	-0.785046	1	0	0	0.658147	0	0.556194	0	0	0	0	2	6	27	{"tA_3002", "tA_6801"}	10.3236	0.566008	10.2432	0.318282	9.04165	0.694128	3.92849	0.654246	10.1115	1.68633	9.89331	0.270657	9.08681	0.928441	10.1945	0.527037	11.1536	2.13828	11.2725	2.26191	10.4774	0.757171	8.48637	1.84512	11.8471	1.25751
64	SLIEGASEYYDPNYL	40770	68	64 SLIE~GASEYYDPNYL	E	G	-1.21502	-0.448723	-0.68591	1	0.716078	0.900595	0.954327	0	0	0	0	0	0	4	6	25	{"tA_2601", "tA_2902", "tB_1501", "tB_5801"}	10.2166	0.301781	10.2117	0.304329	5.76797	0.433764	2.62252	0.608375	10.703	1.31088	9.84448	0.188407	7.78376	0.248668	9.87761	0.243957	12.3407	2.85538	10.1111	1.70135	9.7432	0.760513	11.7343	2.49069	10.9982	2.00977
65	LIEGASEYYDPNYLR	40770	69	65 LIEG~ASEYYDPNYLR	G	A	-1.31987	-0.520036	-0.476958	1	0	0	0	0	0	0	0	0	0	5	6	28	{"tA_0101", "tA_2902", "tB_1501", "tB_1503", "tB_3501"}	10.3098	0.49789	10.1957	0.363936	5.94814	0.65645	1.48519	0.766034	11.4255	1.35579	9.76494	0.199225	7.56119	0.816686	9.73931	0.411617	10.6141	1.57644	8.83612	1.48115	9.55139	1.50783	11.7698	2.27176	12.1713	1.43129
66	IEGASEYYDPNYLRT	40770	70	66 IEGA~SEYYDPNYLRT	A	S	-1.45837	-0.592031	-0.393926		0	0	0	0	0	0	0	0	0	0	6	23	{}	10.5617	0.38147	10.1376	0.504373	10.8116	0.942755	3.70827	1.03641	9.01257	1.30438	9.79422	0.21592	10.3019	0.730367	9.98754	0.596804	8.49996	0.726673	8.91292	1.38854	8.36952	0.569273	7.85005	2.07969	12.6658	1.7743
67	EGASEYYDPNYLRTD	40770	71	67 EGAS~EYYDPNYLRTD	S	E	-1.60376	-0.600413	-0.350366		0	0	0	0.658922	0	0	0	0	0	9	6	24	{"tA_0101", "tA_0301", "tA_1101", "tA_2601", "tA_3002", "tA_3201", "tA_6801", "tA_6802", "tB_4501"}	9.2287	0.978677	9.93018	0.157388	11.2255	0.345596	4.53003	1.18624	9.47117	1.27527	10.1188	0.192255	9.03704	1.10232	9.66843	0.41489	11.3124	2.47928	9.94811	1.58062	9.02789	0.505872	6.84228	1.4802	11.9513	1.4552
68	GASEYYDPNYLRTDS	40770	72	68 GASE~YYDPNYLRTDS	E	Y	-1.68721	-0.579762	-0.427563		0	0	0.567316	0	0	0	0	0	0	4	6	24	{"tA_0301", "tA_1101", "tA_2601", "tA_3002"}	10.3923	0.62401	10.0961	0.122893	10.5338	0.758899	4.29218	0.790218	11.477	2.45741	9.93016	0.243067	10.4021	0.720164	10.0074	0.457573	10.9363	2.66145	9.71135	1.27033	10.1087	1.36044	7.69799	1.13591	12.3447	1.14503
69	ASEYYDPNYLRTDSD	40770	73	69 ASEY~YDPNYLRTDSD	Y	Y	-1.6678	-0.657862	-0.607269		0	0	0	0	0	0	0	0	0	4	6	26	{"tA_0101", "tA_2902", "tA_3002", "tB_3501"}	9.50943	0.516468	10.0825	0.225185	8.1591	0.441285	3.53793	0.943756	8.90375	1.13513	9.92102	0.141377	7.56118	0.562031	10.2986	0.43271	10.4884	1.06977	9.28661	1.47867	10.0763	1.15752	9.28393	1.362	11.7637	1.44819
70	SEYYDPNYLRTDSDK	40770	74	70 SEYY~DPNYLRTDSDK	Y	D	-1.66439	-0.729199	-0.675418		0	0.925157	0	0	0	0	0	0	0	7	6	29	{"tA_2301", "tB_1503", "tB_4001", "tB_4002", "tB_4402", "tB_4403", "tB_5701"}	9.60642	0.406254	9.69265	0.164086	9.39672	0.595789	0.503389	0.658518	8.25711	0.570161	9.65793	0.20367	9.76328	0.450395	5.52359	0.606844	5.69055	0.851396	6.68396	1.33135	6.79918	0.754157	8.80828	1.51285	12.8804	1.82844
71	EYYDPNYLRTDSDKD	40770	75	71 EYYD~PNYLRTDSDKD	D	P	-1.65263	-0.821047	-0.740544		0	0.515717	0	0	0	0	1	0	0	9	6	33	{"tA_0301", "tA_2902", "tA_3101", "tA_3201", "tA_3301", "tA_6801", "tB_1503", "tB_1801", "tB_2705"}	10.5521	0.74108	10.0462	0.17144	10.5643	1.04669	1.14648	1.26741	7.27257	1.9544	8.68699	0.452238	9.51598	0.788434	9.81698	0.412494	12.1733	2.66813	9.81331	2.3644	9.7558	1.46391	10.7509	2.17887	12.3393	1.53149
72	YYDPNYLRTDSDKDR	40770	76	72 YYDP~NYLRTDSDKDR	P	N	-1.66247	-0.871783	-0.75259		0	0	0	0	0	0	1	0	0	2	6	35	{"tA_0801", "tB_0801"}	9.74694	0.861018	9.07911	0.281955	11.8276	1.23417	3.15304	1.0535	10.9654	1.46015	9.67702	0.135473	10.558	0.828482	9.73836	0.262692	9.63621	1.45264	11.5174	1.58076	11.1622	0.840523	10.2678	1.9799	12.1195	1.54638
73	YDPNYLRTDSDKDRF	40770	77	73 YDPN~YLRTDSDKDRF	N	Y	-1.63472	-0.869834	-0.692938		0	0	0	0	0	0	1	0	0	5	6	31	{"tA_3101", "tB_1801", "tB_2705", "tB_4403", "tB_5401"}	10.4661	1.05622	9.64487	0.308631	9.34846	0.755595	2.90463	0.778914	7.65651	1.35033	8.24137	0.850728	10.3972	0.368221	9.82702	0.302065	7.77376	1.47872	8.75928	1.23302	8.04784	0.888066	8.03526	2.02872	10.4806	1.64687
74	DPNYLRTDSDKDRFL	40770	78	74 DPNY~LRTDSDKDRFL	Y	L	-1.54335	-0.872052	-0.552101		0	0	0	0	0	0	2	0	0	3	6	30	{"tA_3001", "tB_0702", "tB_5401"}	7.87929	0.562581	9.44418	0.39176	11.9437	0.646336	3.70204	0.746855	11.9559	1.47994	9.89279	0.13167	9.34881	0.76696	9.90744	0.323545	11.299	1.22604	11.8269	1.72964	12.1726	1.12621	7.24107	1.88213	11.3053	1.23769
75	PNYLRTDSDKDRFLQ	40770	79	75 PNYL~RTDSDKDRFLQ	L	R	-1.42529	-0.865468	-0.350102		0	0.630934	0	0	0	0	2	0	0	0	6	26	{}	10.4153	0.444911	9.74465	0.183547	9.21978	0.689995	2.88342	0.561859	9.7283	1.03252	9.18433	0.306162	10.9539	0.882824	10.3338	0.259739	9.01274	1.50194	11.3022	2.09803	11.1828	1.17042	8.61913	1.41725	12.4294	1.63002
76	NYLRTDSDKDRFLQT	40770	80	76 NYLR~TDSDKDRFLQT	R	T	-1.32355	-0.780981	-0.210927		0	0	0	0	0	0	1	0	0	2	6	21	{"tA_2902", "tB_2705"}	10.4502	0.518943	9.78082	0.306571	10.5848	0.629446	2.36091	0.949078	10.5228	1.63453	9.07587	0.410433	10.5127	0.722321	9.86491	0.448235	11.9654	1.99226	11.8853	1.67829	11.2878	0.994822	9.78577	2.11715	12.2731	0.88026
77	YLRTDSDKDRFLQTM	40770	81	77 YLRT~DSDKDRFLQTM	T	D	-1.2975	-0.790364	-0.278465		0.568806	0	0	0	0	0	1	0	0	1	6	13	{"tA_3001"}	9.44306	0.867902	9.41436	0.21084	9.38705	1.0771	4.25283	1.68644	11.1099	1.54549	9.82039	0.164268	11.1791	0.550591	9.91718	0.377568	11.4108	2.46541	12.3006	2.83146	12.0668	0.857287	11.0457	2.78151	12.5764	1.27338
78	LRTDSDKDRFLQTMV	40770	82	78 LRTD~SDKDRFLQTMV	D	S	-1.35244	-0.942059	-0.538849	1	0	0	0	0	0	0	0	0	0	2	6	13	{"tA_3101", "tB_2705"}	10.053	0.765206	10.2341	0.377029	9.9509	0.946772	1.68632	1.58661	9.28382	1.53312	5.67722	0.422786	10.1572	0.580514	10.08	0.155769	10.6468	1.69495	9.49896	1.96646	9.17173	1.50459	9.73512	1.90717	11.8281	3.00562
79	RTDSDKDRFLQTMVK	40770	83	79 RTDS~DKDRFLQTMVK	S	D	-1.38985	-1.30526	-0.848711	1	0	0	0	0	0	0	0	0	0	6	6	14	{"tA_0101", "tA_3201", "tB_1501", "tB_1503", "tB_3501", "tB_5801"}	8.99596	0.45509	9.39111	0.180731	6.86895	1.1075	0.987158	1.08574	11.2761	1.37963	9.79738	0.159583	7.70806	1.28688	9.58274	0.527818	10.8297	2.30661	8.55323	1.55922	9.77916	0.658401	10.8058	1.45147	11.9392	1.35959
80	TDSDKDRFLQTMVKL	40770	84	80 TDSD~KDRFLQTMVKL	D	K	-1.41372	-1.73684	-1.01223	1	0	0	0	0	0	0	0	1	0	4	6	15	{"tB_4001", "tB_4002", "tB_4402", "tB_4403"}	9.82637	0.348704	9.60795	0.25777	9.37009	1.05338	2.29681	1.12327	11.3948	0.78281	9.88448	0.2817	9.5074	0.795907	7.92426	0.468316	6.73612	1.25044	7.47321	1.73229	7.23061	0.943872	7.85924	1.53291	11.5702	1.5332
81	DSDKDRFLQTMVKLF	40770	85	81 DSDK~DRFLQTMVKLF	K	D	-1.49158	-2.03599	-1.02842	1	0	0	0	0	0	0	0	4	0	4	6	19	{"tA_3001", "tA_3002", "tA_3101", "tA_6801"}	9.57993	0.34453	9.61683	0.263667	10.533	0.577019	4.05492	0.897942	9.61225	1.12593	9.86809	0.343249	9.92265	0.941834	9.72342	0.353892	10.0778	1.309	10.1197	2.09562	10.3296	0.740587	7.12048	1.26007	12.6819	1.1695
82	SDKDRFLQTMVKLFN	40770	86	82 SDKD~RFLQTMVKLFN	D	R	-1.58712	-2.1174	-1.08745	1	0	0	0	0	0	0	2	1	0	2	6	19	{"tA_3001", "tB_0801"}	10.0604	0.683109	8.8061	0.547654	10.6283	1.12979	4.21315	0.565777	8.51651	1.40643	9.58708	0.307517	11.9699	0.471263	10.1775	0.409005	8.89126	1.31178	10.1488	1.28214	9.59026	0.832205	7.39446	1.48387	12.9833	1.52427
83	DKDRFLQTMVKLFNR	40770	87	83 DKDR~FLQTMVKLFNR	R	F	-1.66729	-2.13176	-0.988436	1	0	0	0	0	0	0	8	2	0	8	6	26	{"tA_2301", "tA_2402", "tA_3201", "tB_0702", "tB_1503", "tB_5101", "tB_5301", "tB_5701"}	8.10135	1.68488	9.35981	0.182277	7.71345	0.778797	1.06573	0.6387	8.89512	2.04869	9.48108	0.316718	8.60969	0.883471	9.93101	0.425701	9.39293	1.6272	8.74237	1.38935	8.25857	1.41148	8.32058	1.56478	7.03979	1.79444
84	KDRFLQTMVKLFNRI	40770	88	84 KDRF~LQTMVKLFNRI	F	L	-1.72308	-2.11071	-0.770626	1	0	0	0	0	0	0	15	6	0	5	6	29	{"tA_2402", "tA_3001", "tB_4001", "tB_4002", "tB_5701"}	8.72467	0.789721	9.4696	0.146404	8.73563	1.06263	3.25372	0.742069	11.0186	1.11229	9.59825	0.152538	11.2346	0.69271	8.4389	0.506563	7.42151	1.4782	9.76127	1.21873	10.1298	1.26645	7.2513	1.35904	10.0921	1.66776
85	DRFLQTMVKLFNRIK	40770	89	85 DRFL~QTMVKLFNRIK	L	Q	-1.75911	-2.13814	-0.654674	1	0	0	0	0	0	0	10	7	0	6	6	29	{"tA_1101", "tA_3301", "tB_1503", "tB_1801", "tB_2705", "tB_4403"}	10.2044	0.58772	9.78073	0.326374	9.70192	1.11961	0.521215	0.818712	7.45455	1.36805	4.95144	0.351861	9.95639	0.659765	10.0528	0.339852	9.08811	1.52108	9.16423	1.56492	8.09876	1.25797	7.70024	1.70856	12.1486	2.11294
86	RFLQTMVKLFNRIKN	40770	90	86 RFLQ~TMVKLFNRIKN	Q	T	-1.79939	-2.15054	-0.453555	1	0.664452	0.788422	0	0	0	0	10	3	0	10	6	35	{"tA_0201", "tA_0202", "tA_0203", "tA_0206", "tA_0801", "tA_2301", "tA_2402", "tA_2403", "tA_3201", "tA_6901"}	9.08502	0.543288	9.31897	0.214555	8.36849	0.92254	1.79545	1.00706	9.24513	0.861983	9.45486	0.15837	7.93439	1.0322	9.67149	0.215565	8.78084	1.60496	10.1127	1.20529	10.2324	0.725276	9.91437	1.15095	10.853	0.794142
87	FLQTMVKLFNRIKNN	40770	91	87 FLQT~MVKLFNRIKNN	T	M	-1.8613	-2.14008	-0.0950666	1	0	0	0	0.537338	0	0	3	0	0	15	6	46	{"tA_0201", "tA_0202", "tA_0203", "tA_0206", "tA_0801", "tA_2301", "tA_2402", "tA_2403", "tA_2601", "tA_6901", "tB_0801", "tB_1501", "tB_3501", "tB_5301", "tB_5801"}	9.02914	0.661691	7.83362	0.397084	3.37556	0.518174	1.99248	0.581192	9.17665	1.54359	9.77211	0.118134	5.28404	0.787877	10.1565	0.304891	8.07561	1.5346	9.98839	1.22387	10.1261	1.32045	9.76616	1.66938	9.69897	1.33495
88	LQTMVKLFNRIKNNV	40770	92	88 LQTM~VKLFNRIKNNV	M	V	-1.85075	-2.02238	0.299906	1	0	0	0	0	0	0	1	1	0	1	6	45	{"tA_3002"}	9.95351	0.639235	9.69469	0.342728	10.6511	0.993126	2.96331	0.97636	9.32565	1.53906	9.38074	0.281107	9.22641	0.901318	9.90815	0.387009	9.0246	1.59163	10.7149	1.72112	10.0815	0.757306	7.94822	1.57214	11.2395	1.69903
89	QTMVKLFNRIKNNVA	40770	93	89 QTMV~KLFNRIKNNVA	V	K	-1.81645	-1.792	0.700434	1	0	0.51986	0	0	0	0	5	2	0	8	6	45	{"tA_0301", "tA_1101", "tA_2902", "tA_3002", "tA_3101", "tA_3301", "tA_6801", "tB_1801"}	10.6772	0.844331	10.6259	0.421514	9.88771	0.768561	2.91264	1.09382	6.59402	0.973953	9.55833	0.204369	9.85588	1.09381	9.77514	0.370218	11.5997	2.45793	9.6102	2.09057	8.93813	1.16753	10.4707	1.40647	12.779	1.35623
90	TMVKLFNRIKNNVAG	40770	94	90 TMVK~LFNRIKNNVAG	K	L	-1.76635	-1.51524	1.08663	1	0	0	0	0	0	0	1	1	0	14	6	54	{"tA_0201", "tA_0202", "tA_0203", "tA_0206", "tA_2301", "tA_2402", "tA_2403", "tA_3201", "tA_6802", "tA_6901", "tB_1501", "tB_4402", "tB_4403", "tB_5701"}	9.49518	0.764955	9.67409	0.384391	6.32965	1.08217	3.36156	0.437384	11.0104	1.10647	9.74841	0.24624	8.75944	1.12814	9.84757	0.302914	8.50637	1.33396	7.14117	1.09797	7.81972	0.89196	9.17188	1.28236	11.5462	1.13414
91	MVKLFNRIKNNVAGE	40770	95	91 MVKL~FNRIKNNVAGE	L	F	-1.70096	-1.37382	1.40716	1	0	0	0	0	0	0	1	0	0	8	6	56	{"tA_0301", "tA_1101", "tA_2902", "tA_3001", "tA_3002", "tA_3101", "tA_3301", "tA_6801"}	10.1402	0.93135	9.52536	0.175064	9.53054	1.14028	3.41181	1.27669	9.07791	1.52891	9.81508	0.244773	9.41764	0.656553	10.2784	0.450239	10.1721	2.38724	10.025	1.8623	10.5521	1.12313	8.76095	1.23962	11.611	1.40283
92	VKLFNRIKNNVAGEA	40770	96	92 VKLF~NRIKNNVAGEA	F	N	-1.65882	-1.27902	1.42731	1	0	0	0	0.716006	0	0	0	0	0	3	6	49	{"tB_2705", "tB_5101", "tB_5401"}	8.64465	1.22952	9.45054	0.295571	11.9949	0.816094	3.23632	0.381076	8.10311	1.27674	8.9471	0.620665	9.80423	0.774619	9.93625	0.435855	9.38246	2.14594	10.2101	1.44167	9.39434	0.966828	8.38384	1.91437	8.86328	2.35975
93	KLFNRIKNNVAGEAL	40770	97	93 KLFN~RIKNNVAGEAL	N	R	-1.6541	-1.18107	1.25679	1	0	0.572878	0	0	0	0	4	2	0	2	6	36	{"tA_0301", "tA_3101"}	10.1312	0.540274	9.77357	0.196874	8.81621	0.963488	4.05883	0.694692	11.5928	1.27811	9.60622	0.22344	10.5924	0.683498	10.0842	0.541709	10.1419	1.70112	12.0265	2.37799	11.3986	1.33681	9.69384	2.10086	11.9837	0.673839
94	LFNRIKNNVAGEALL	40770	98	94 LFNR~IKNNVAGEALL	R	I	-1.64338	-1.03424	1.10775	1	0	0	0	0	0	0	2	1	0	9	6	44	{"tA_0201", "tA_0202", "tA_0203", "tA_0206", "tA_0801", "tA_2301", "tA_2402", "tA_6901", "tB_0801"}	9.31745	0.898557	8.1807	0.256394	9.53319	0.719879	3.66856	0.744316	11.0781	2.02814	9.86031	0.144322	8.61553	1.09117	9.79868	0.255222	9.40313	1.65945	10.93	1.79657	11.4486	0.885548	9.52827	1.43583	10.5408	1.12254
95	FNRIKNNVAGEALLD	40770	99	95 FNRI~KNNVAGEALLD	I	K	-1.62688	-0.966239	0.861751	1	0.558759	0	0	0	0	0	1	1	0	6	6	42	{"tA_0801", "tA_3001", "tB_0702", "tB_0801", "tB_4002", "tB_5401"}	8.14559	0.889028	7.73795	0.389231	7.59457	0.456005	2.74354	0.947058	11.0015	1.03405	9.75917	0.185801	9.55916	0.892422	9.92729	0.377395	7.01334	1.37276	11.3414	1.61673	11.6288	0.899497	7.80801	1.46995	9.9637	1.38783
96	NRIKNNVAGEALLDK	40770	100	96 NRIK~NNVAGEALLDK	K	N	-1.60261	-0.906062	0.507921	1	0	0.744233	0.528511	0	0	0	0	0	0	5	6	33	{"tA_0801", "tB_1503", "tB_2705", "tB_4002", "tB_4501"}	9.95503	0.55734	9.53547	0.345087	7.94513	1.20491	1.52254	1.84903	8.8881	1.67695	6.45173	0.493843	10.1779	1.40976	9.32276	0.639937	6.04033	1.67383	9.79502	1.1597	8.41349	1.37603	5.26168	2.11718	10.577	2.39583
97	RIKNNVAGEALLDKI	40770	101	97 RIKN~NVAGEALLDKI	N	N	-1.58387	-0.865722	0.340687	1	0.862793	0	0	0	0	0.548907	0	3	0	1	6	26	{"tB_0801"}	9.08365	0.657558	8.87808	0.26463	8.63703	0.440859	3.95419	1.42724	10.0273	1.58052	9.79708	0.208594	9.96565	0.42079	10.2978	0.592198	11.3816	2.11735	12.2379	2.27919	12.3212	1.99976	9.91594	2.03739	12.4142	1.09697
98	IKNNVAGEALLDKII	40770	102	98 IKNN~VAGEALLDKII	N	V	-1.61396	-0.77797	0.184413	1	0.830117	0	0	0	0	0	0	4	0	4	6	27	{"tB_0702", "tB_4501", "tB_5101", "tB_5401"}	8.08217	1.65602	9.77548	0.181838	8.37086	1.13834	2.48775	0.615714	11.0519	1.55833	9.56618	0.250176	8.05361	1.25722	9.74444	0.356025	9.6165	1.25961	10.8394	1.97614	10.2581	0.509779	6.82969	1.67147	6.19195	1.54053
99	KNNVAGEALLDKIIN	40770	103	99 KNNV~AGEALLDKIIN	V	A	-1.65258	-0.812297	-0.121777	1	0.53021	0	0.655293	0	0	0	0	2	0	5	6	30	{"tB_1503", "tB_4001", "tB_4002", "tB_4402", "tB_4403"}	8.78322	0.70057	9.99481	0.167084	8.02436	0.898655	1.06947	0.789094	10.82	1.57946	9.60269	0.258641	9.42113	1.06868	6.16341	0.44018	6.51428	1.20295	7.69305	0.960666	7.29865	0.731936	8.51609	1.75022	10.9988	1.89568
100	NNVAGEALLDKIINA	40770	104	100 NNVA~GEALLDKIINA	A	G	-1.66556	-1.02011	-0.409354	1	0	0.726716	0	0.713113	0	0	0	1	0	2	6	23	{"tA_6802", "tB_4001"}	9.15641	0.574154	9.75676	0.517995	8.25328	0.899694	1.72208	1.02273	10.5213	0.831505	9.60534	0.194464	8.17089	0.639642	6.48559	0.479631	7.73611	1.51827	8.70551	1.13422	8.51284	0.875872	8.30749	2.08799	11.3296	2.34788
101	NVAGEALLDKIINAI	40770	105	101 NVAG~EALLDKIINAI	G	E	-1.68412	-1.29006	-0.518291	1	0	0.693914	0	0	0	0	0	2	0	4	6	21	{"tA_0301", "tA_1101", "tA_3002", "tA_6801"}	10.5671	0.371939	10.2107	0.266144	9.68316	0.529349	4.03063	1.57929	9.5503	1.48773	10.0269	0.219478	9.87338	1.05982	9.72799	0.241797	10.7187	1.70987	10.231	1.56725	9.51866	1.03667	8.65052	1.81023	12.5342	1.23453
102	VAGEALLDKIINAIP	40770	106	102 VAGE~ALLDKIINAIP	E	A	-1.68218	-1.44172	-0.675795	1	0	0	0	0	0	0	0	1	0	5	6	21	{"tA_0301", "tA_1101", "tA_2902", "tA_3002", "tA_6801"}	10.865	0.724324	10.1999	0.286147	9.72759	0.578925	4.67693	1.11738	9.17272	2.19755	10.1215	0.209281	8.40538	0.245654	9.84269	0.27146	11.3956	2.39235	9.7255	1.6449	9.40391	1.07694	8.07504	1.58874	11.359	1.70545
103	AGEALLDKIINAIPY	40770	107	103 AGEA~LLDKIINAIPY	A	L	-1.68315	-1.51459	-0.751401	1	0	0	0	0	0	0	2	2	0	8	6	28	{"tA_0101", "tA_2301", "tA_6802", "tA_6901", "tB_4001", "tB_4402", "tB_4403", "tB_5801"}	9.74019	1.1338	10.0375	0.100651	7.71031	0.642547	3.87253	0.94292	10.9898	1.55853	9.95805	0.235296	8.48852	0.914712	8.96465	0.485507	9.0763	1.449	7.36479	0.948311	7.38075	1.0088	8.66473	1.59976	9.9082	1.26852
104	GEALLDKIINAIPYL	40770	108	104 GEAL~LDKIINAIPYL	L	L	-1.73152	-1.54423	-0.611994	1	0	0	0	0	0	0	4	5	0	6	6	30	{"tB_4001", "tB_4002", "tB_4402", "tB_4403", "tB_4501", "tB_5701"}	9.84582	0.432836	9.71251	0.445471	9.51381	0.956251	2.17731	0.653733	10.3595	1.09387	9.95471	0.188598	8.87122	0.613245	6.30759	0.517794	6.67814	1.43757	6.25109	1.18289	5.71468	0.416136	5.00372	1.15823	11.3217	1.70286
105	EALLDKIINAIPYLG	40770	109	105 EALL~DKIINAIPYLG	L	D	-1.77191	-1.60709	-0.298808	1	0	0	0	0	0	0	10	5	0	8	6	33	{"tA_0301", "tA_1101", "tA_2601", "tA_3001", "tA_3002", "tA_3301", "tA_6801", "tB_5701"}	9.53339	0.81143	9.88265	0.18418	11.1664	1.02204	3.94749	1.1514	8.88702	1.36354	9.94147	0.190101	9.17541	0.820874	9.86703	0.292658	11.5276	2.10238	10.6616	1.93488	9.96906	0.804673	7.46359	1.64699	11.7195	1.05711
106	ALLDKIINAIPYLGN	40770	110	106 ALLD~KIINAIPYLGN	D	K	-1.83532	-1.68019	0.0406065		0	0	0	0	0	0	9	4	0	6	6	37	{"tA_0201", "tA_0202", "tA_0203", "tA_0206", "tA_0801", "tA_6901"}	9.6701	0.52634	9.32483	0.266309	7.4158	0.864298	4.37639	0.478851	11.5563	1.55795	9.97548	0.230368	10.4525	0.655152	9.87328	0.328953	9.24938	1.54734	11.2036	1.63184	10.5348	1.19464	8.10443	2.26381	11.168	1.47839
107	LLDKIINAIPYLGNS	40770	111	107 LLDK~IINAIPYLGNS	K	I	-1.83962	-1.71251	0.307045		0	0	0	0	0	0	4	2	0	16	6	49	{"tA_0201", "tA_0202", "tA_0203", "tA_0206", "tA_0801", "tA_2301", "tA_2402", "tA_2403", "tA_2601", "tA_6901", "tB_0702", "tB_0801", "tB_1501", "tB_5101", "tB_5301", "tB_5401"}	8.18686	0.392113	7.12261	0.534145	6.21867	0.384312	3.51942	0.923718	9.85335	1.24241	9.86594	0.153624	7.95959	1.07892	9.9289	0.311534	8.11646	1.38702	10.1613	1.39675	10.5398	1.75824	9.16659	1.14257	9.20552	1.12695
108	LDKIINAIPYLGNSY	40770	112	108 LDKI~INAIPYLGNSY	I	I	-1.75848	-1.71069	0.601347		0	0	0	0	0	0	6	6	0	5	6	49	{"tA_3001", "tA_3002", "tB_4002", "tB_4501", "tB_5701"}	9.71548	0.411748	9.61909	0.213074	9.43259	0.754669	2.05366	1.24753	8.32953	0.843138	9.3039	0.28049	9.87714	0.62653	9.85187	0.156208	6.43468	1.91088	9.96323	1.67338	9.91846	0.511702	6.86268	1.99649	11.6278	1.75429
109	DKIINAIPYLGNSYS	40770	113	109 DKII~NAIPYLGNSYS	I	N	-1.6932	-1.6784	0.702526		0	0.603259	0	0	0	0	7	4	0	11	6	52	{"tA_2403", "tA_2902", "tB_1503", "tB_1801", "tB_2705", "tB_3501", "tB_4402", "tB_4403", "tB_5101", "tB_5301", "tB_5801"}	8.59139	1.57092	10.0257	0.130633	7.81253	0.646887	-0.70141	0.724719	6.16816	1.68285	7.34095	0.544668	6.63662	0.632751	9.52687	0.264756	8.77506	1.19299	7.35558	1.79459	6.56426	1.06004	8.80953	1.62857	8.09011	2.46999
110	KIINAIPYLGNSYSL	40770	114	110 KIIN~AIPYLGNSYSL	N	A	-1.65518	-1.66364	0.691166		0	0.783013	0.711676	0.71373	0	0	11	2	0	11	6	57	{"tA_0201", "tA_0202", "tA_0203", "tA_0206", "tA_2301", "tA_2402", "tA_2403", "tA_2601", "tA_6901", "tB_1501", "tB_5801"}	9.21212	0.352062	9.87399	0.15968	7.09656	0.550759	2.65506	0.876729	9.96535	1.73367	9.50077	0.514937	8.75462	0.602949	9.43462	0.224933	8.60844	1.20016	9.10666	1.21509	8.92548	0.819922	10.1435	2.17599	11.1835	0.924864
111	IINAIPYLGNSYSLL	40770	115	111 IINA~IPYLGNSYSLL	A	I	-1.66609	-1.65428	0.893177		0	0	0	0	0	0	8	1	0	9	6	58	{"tA_0201", "tA_0202", "tA_0203", "tA_0206", "tA_3001", "tA_6802", "tA_6901", "tB_0801", "tB_5401"}	9.80827	0.859841	8.82583	0.264766	8.14635	0.97165	3.20862	0.768968	10.2644	1.34216	9.99086	0.138442	8.38732	0.977778	9.59789	0.338244	8.61881	1.40036	10.9135	1.14603	10.067	0.714104	7.03054	1.16009	10.5823	1.42742
112	INAIPYLGNSYSLLD	40770	116	112 INAI~PYLGNSYSLLD	I	P	-1.70433	-1.63608	0.839344		0.631336	0	0	0	0	0	5	2	0	4	6	56	{"tA_3002", "tB_1801", "tB_4002", "tB_5401"}	10.1577	0.68499	9.83435	0.159288	9.0857	1.20381	3.39343	0.90845	6.33329	2.03243	9.70066	0.193743	8.84445	0.555417	9.85918	0.315274	7.51718	1.56504	9.9005	1.43704	10.0305	0.55602	7.60414	1.22545	10.7528	1.94216
113	NAIPYLGNSYSLLDK	40770	117	113 NAIP~YLGNSYSLLDK	P	Y	-1.64156	-1.58778	0.654967		0	0	0	0	0	0	8	0	0	7	6	47	{"tA_1101", "tA_2601", "tA_3001", "tA_6802", "tA_6901", "tB_4501", "tB_5701"}	9.79051	0.632821	9.9138	0.240328	8.88444	0.736131	4.01332	0.669207	10.0953	1.89442	9.91723	0.125225	10.0755	0.75022	10.0598	0.292347	9.48995	1.68739	10.5777	1.48752	10.0868	0.47008	6.94927	1.78519	10.9367	1.09157
114	AIPYLGNSYSLLDKF	40770	118	114 AIPY~LGNSYSLLDKF	Y	L	-1.61343	-1.4936	0.447653		0	0.627746	0	0	0.52863	0	7	4	0	4	6	46	{"tA_2601", "tA_2902", "tB_1501", "tB_4402"}	9.84453	0.519569	9.91692	0.20884	5.96947	0.499597	2.2878	0.810037	8.82939	1.70122	9.83055	0.21291	7.77158	0.580849	10.3067	0.217681	9.35101	1.82773	8.35825	1.63431	9.42255	0.811361	10.0381	1.59852	11.4299	1.60521
115	IPYLGNSYSLLDKFD	40770	119	115 IPYL~GNSYSLLDKFD	L	G	-1.66103	-1.39611	0.309025		0	0	0	0.565859	0	0	2	1	0	5	6	40	{"tA_3001", "tB_0702", "tB_3501", "tB_5101", "tB_5401"}	7.39464	0.904163	9.56094	0.288097	9.63595	0.844462	3.18909	0.570096	11.4862	2.19509	9.79517	0.158268	7.10488	0.84536	9.86641	0.617134	10.3259	1.64881	11.644	1.88566	11.7302	0.874115	9.36172	1.65918	7.9394	1.46593
116	PYLGNSYSLLDKFDT	40770	120	116 PYLG~NSYSLLDKFDT	G	N	-1.73826	-1.29905	0.150324		0	0.84016	0.609423	0	0	0.581456	2	0	0	13	6	42	{"tA_0201", "tA_0202", "tA_0203", "tA_0206", "tA_0801", "tA_2301", "tA_2402", "tA_2403", "tB_1503", "tB_2705", "tB_4002", "tB_4402", "tB_4403"}	9.2982	0.695832	9.64189	0.138227	8.85081	0.886196	0.699033	0.888638	8.88153	1.6576	7.14767	0.680098	7.82176	0.460615	9.96392	0.279973	6.62331	1.73363	8.31307	1.58464	7.6955	1.18618	9.20867	1.74923	9.33886	1.2035
117	YLGNSYSLLDKFDTN	40770	121	117 YLGN~SYSLLDKFDTN	N	S	-1.80485	-1.18529	0.0607782		0.703664	0	0	0	0	0	1	0	0	14	6	47	{"tA_0201", "tA_0202", "tA_0203", "tA_0206", "tA_2301", "tA_2402", "tA_2403", "tA_2601", "tA_6802", "tA_6901", "tB_0702", "tB_0801", "tB_3501", "tB_5301"}	7.82686	0.740147	9.00754	0.31873	7.40811	0.390004	2.04536	0.91407	10.3772	1.3862	9.85227	0.101943	7.07371	0.651956	9.66723	0.241276	8.70194	0.813089	10.9394	2.44936	10.6989	1.0522	11.2334	2.0171	10.3067	1.18246
118	LGNSYSLLDKFDTNS	40770	122	118 LGNS~YSLLDKFDTNS	S	Y	-1.80871	-1.04691	0.0276565		0	0	0	0.508476	0	0	0	0	0	7	6	50	{"tA_0101", "tA_0301", "tA_1101", "tA_3001", "tA_3002", "tA_3101", "tA_6801"}	10.3088	0.424409	9.88833	0.147479	9.31182	0.841008	4.69105	1.39573	9.15785	1.75111	9.99898	0.162702	8.7159	1.04624	10.0873	0.378177	10.0231	1.74332	10.2833	1.48407	9.81937	0.931188	7.85751	2.10111	10.9278	1.40027
119	GNSYSLLDKFDTNSN	40770	123	119 GNSY~SLLDKFDTNSN	Y	S	-1.72986	-0.930614	-0.05779		0	0	0	0	0	0.587433	0	0	0	3	6	46	{"tA_0301", "tA_1101", "tA_3002"}	10.2324	0.485946	10.1259	0.267135	10.3412	0.966132	3.68155	0.917102	8.39607	1.50462	9.96289	0.233395	10.5786	0.45295	9.95802	0.340837	10.4434	1.83223	9.96784	1.18907	10.0042	0.833711	7.90834	1.23267	12.7914	1.34105
120	NSYSLLDKFDTNSNS	40770	124	120 NSYS~LLDKFDTNSNS	S	L	-1.66977	-0.83538	-0.120095		0	0.693348	0	0	0	0	0	0	0	16	6	58	{"tA_2301", "tA_2402", "tA_2601", "tA_3201", "tA_6802", "tA_6901", "tB_1501", "tB_1503", "tB_1801", "tB_3501", "tB_4001", "tB_4402", "tB_4403", "tB_5101", "tB_5701", "tB_5801"}	9.22272	0.703537	10.0195	0.129783	4.8228	0.339747	1.59401	0.706754	7.90871	1.36255	9.68193	0.266734	7.35879	0.310481	8.83337	0.236637	8.78476	1.28034	6.15465	1.22124	5.99708	0.507979	9.6261	1.94367	8.27889	0.797386
121	SYSLLDKFDTNSNSV	40770	125	121 SYSL~LDKFDTNSNSV	L	L	-1.60252	-0.768762	-0.0347057		0	0	0	0	0	0	1	0	0	0	6	53	{}	11.0025	0.50214	9.8971	0.391603	12.5317	0.93956	2.92556	0.836804	12.2108	2.17065	9.87169	0.140047	11.3366	0.644469	10.1927	0.511677	11.9366	1.77381	10.76	1.74352	11.5426	1.28766	9.39554	1.81271	12.3343	1.67317
122	YSLLDKFDTNSNSVS	40770	126	122 YSLL~DKFDTNSNSVS	L	D	-1.6205	-0.703751	0.117746		0	0	0.586714	0	0	0	0	0	0	2	6	42	{"tB_5101", "tB_5401"}	9.19905	0.45709	9.48256	0.26281	10.4529	0.53122	3.79832	0.740393	8.86617	1.44739	9.84158	0.147537	8.71108	0.552591	9.80918	0.331089	8.84393	1.47316	10.0223	1.71788	9.70607	0.722702	8.36418	1.40213	9.08063	1.3809
123	SLLDKFDTNSNSVSF	40770	127	123 SLLD~KFDTNSNSVSF	D	K	-1.60164	-0.669905	0.197631		0	0.578199	0.742431	0	0	0	1	0	0	0	6	28	{}	10.0542	0.504327	9.9332	0.168919	9.47956	1.07466	4.1226	0.7437	11.4076	1.76523	9.8015	0.150853	11.134	0.578034	9.91827	0.355022	10.7145	2.25704	11.2924	2.01841	11.3514	1.43237	10.404	1.69669	12.3296	0.95841
124	LLDKFDTNSNSVSFN	40770	128	124 LLDK~FDTNSNSVSFN	K	F	-1.4782	-0.653658	0.252433		0	0	0.59448	0	0	0	0	0	0	5	6	26	{"tA_0201", "tA_0202", "tA_0801", "tB_0801", "tB_5401"}	9.28075	0.461952	9.01745	0.180301	8.94429	0.805131	4.07031	1.11459	11.9252	1.38204	9.91986	0.167813	8.8279	0.791666	10.0735	0.350266	10.1458	1.47815	12.2048	2.29586	12.1626	1.45734	8.23117	1.76593	11.3976	0.925529
125	LDKFDTNSNSVSFNL	40770	129	125 LDKF~DTNSNSVSFNL	F	D	-1.32666	-0.659827	0.335895		0.52574	0	0	0.734069	0.620625	0	1	0	0	0	6	23	{}	9.98423	0.274609	9.48438	0.269519	9.60283	1.0321	2.79785	0.685444	8.73157	0.872954	9.67169	0.258051	11.1925	0.702799	10.1505	0.334934	8.20211	1.49002	11.5583	2.36178	11.4739	0.974521	8.47749	1.28056	12.5444	2.20502
126	DKFDTNSNSVSFNLL	40770	130	126 DKFD~TNSNSVSFNLL	D	T	-1.25701	-0.611133	0.172277		0	0.937547	0.754613	0	0	0	0	1	0	3	6	10	{"tB_2705", "tB_4501", "tB_5401"}	9.01346	1.19336	9.71536	0.269783	9.10596	1.17629	2.45749	1.27099	9.81108	2.37988	7.71564	0.563717	10.6839	0.759053	9.55696	0.282619	9.41485	1.30854	10.6167	1.5454	10.1496	0.713631	6.64937	1.44939	9.88181	2.01579
127	KFDTNSNSVSFNLLE	40770	131	127 KFDT~NSNSVSFNLLE	T	N	-1.29836	-0.548388	-0.0914053		0	0	0	0	0	0.521087	0	0	0	5	6	15	{"tA_0201", "tA_0202", "tA_0203", "tA_2402", "tB_0801"}	9.19798	0.386169	8.79402	0.188239	9.81932	1.07462	2.1941	1.01409	12.7509	1.43605	9.85303	0.125355	10.5806	0.705311	9.89908	0.2779	10.0944	1.73327	11.2246	1.80276	11.6368	1.53598	9.50375	2.20545	12.4664	1.53661
128	FDTNSNSVSFNLLEQ	40770	132	128 FDTN~SNSVSFNLLEQ	N	S	-1.41817	-0.501782	-0.40473		0	0	0	0	0	0	0	1	0	2	6	15	{"tB_4002", "tB_4501"}	9.44158	0.433173	9.44034	0.301629	8.97226	0.947216	3.11557	0.972243	10.4074	1.0665	9.48809	0.21686	9.14932	1.16431	9.61078	0.232162	7.56108	0.859658	10.9133	1.83332	10.4219	0.469864	7.00505	1.85889	10.7621	2.08859
129	DTNSNSVSFNLLEQD	40770	133	129 DTNS~NSVSFNLLEQD	S	N	-1.45664	-0.4735	-0.838341		0.665473	0	0	0	0	0	0	0	0	9	6	24	{"tA_0101", "tA_2601", "tA_3201", "tB_0702", "tB_1501", "tB_1503", "tB_3501", "tB_4402", "tB_5801"}	8.5828	0.610518	9.22844	0.0894453	6.3496	0.373276	1.4661	0.710668	8.60151	1.16377	9.83986	0.104118	7.34128	0.400828	9.71276	0.26462	9.77733	1.28826	7.95683	1.39452	8.86572	0.544219	9.25611	1.2313	11.1819	1.34412
130	TNSNSVSFNLLEQDP	40770	134	130 TNSN~SVSFNLLEQDP	N	S	-1.45498	-0.477801	-1.18864		0	0	0	0	0	0	0	2	0	0	6	19	{}	10.724	0.733504	9.84119	0.2742	10.4208	1.16944	3.61391	1.15988	10.8391	1.63696	9.85259	0.176155	11.4801	0.705875	10.0146	0.33074	11.0332	1.25263	10.8622	0.976261	10.729	0.810354	8.6976	1.79145	12.6501	1.13903
131	NSNSVSFNLLEQDPS	40770	135	131 NSNS~VSFNLLEQDPS	S	V	-1.45543	-0.522305	-1.30236		0	0	0	0	0	0	0	0	0	8	6	27	{"tA_0101", "tA_3201", "tA_6802", "tB_4001", "tB_4402", "tB_4403", "tB_5301", "tB_5801"}	8.85702	0.603558	9.95646	0.0779668	9.01258	0.425613	3.74932	0.46417	8.9669	0.871329	9.88378	0.179159	7.88616	0.629335	8.01238	0.507458	8.47267	1.43598	6.90904	1.46841	6.94549	1.63556	7.442	2.09912	9.39025	1.70255
132	SNSVSFNLLEQDPSG	40770	136	132 SNSV~SFNLLEQDPSG	V	S	-1.40701	-0.568133	-1.19176		0.511617	0	0	0	0	0	0	0	0	5	6	29	{"tA_2403", "tB_1503", "tB_4001", "tB_4002", "tB_4402"}	9.54188	0.359334	9.92666	0.125181	8.63412	1.22026	1.58565	0.665852	10.1928	0.922464	9.8114	0.226467	9.79762	1.21537	8.23886	0.356852	7.34927	1.13018	8.42399	0.94591	8.53557	1.0488	8.4476	0.768117	11.6895	1.80973
133	NSVSFNLLEQDPSGA	40770	137	133 NSVS~FNLLEQDPSGA	S	F	-1.40463	-0.621968	-0.932525		0	0	0	0	0.607864	0	0	0	0	8	6	32	{"tA_1101", "tA_2601", "tA_3002", "tA_3101", "tA_3201", "tA_3301", "tA_6801", "tB_4501"}	10.2668	0.650854	9.94994	0.319299	9.69747	0.777941	3.94669	1.61261	9.31867	1.65064	9.91305	0.154409	8.27395	0.298707	9.83919	0.244295	10.9313	2.10515	10.0534	1.10387	8.78835	1.1832	6.83939	1.70825	10.539	1.03975
134	SVSFNLLEQDPSGAT	40770	138	134 SVSF~NLLEQDPSGAT	F	N	-1.42894	-0.653733	-0.61215		0	0	0	0.586592	0.891941	0.527648	2	0	0	6	6	36	{"tA_0101", "tA_0301", "tA_1101", "tA_2902", "tA_3002", "tB_5701"}	9.80654	0.599137	10.1692	0.186057	8.84048	0.800977	5.07075	1.18747	9.98583	1.25978	10.0503	0.116026	9.43743	1.71286	10.1262	0.29622	11.1148	2.15749	10.4271	2.33991	10.9671	1.48581	8.14058	2.02959	12.5602	0.952753
135	VSFNLLEQDPSGATT	40770	139	135 VSFN~LLEQDPSGATT	N	L	-1.39737	-0.651106	-0.243273		0	0.550786	0	0	0	0	1	1	0	8	6	35	{"tA_1101", "tA_3101", "tA_3201", "tA_6801", "tA_6901", "tB_4402", "tB_5101", "tB_5401"}	10.4824	0.433709	10.0421	0.190263	9.23353	0.299351	4.16753	1.59813	8.48786	1.39603	9.93712	0.129488	9.03771	0.539596	9.94118	0.364768	10.2276	2.08048	8.48032	1.40128	9.06618	1.03796	8.27589	1.36674	9.25006	1.17195
136	SFNLLEQDPSGATTK	40770	140	136 SFNL~LEQDPSGATTK	L	L	-1.31598	-0.659634	0.167374		0	0	0	0	0.510408	0	2	1	0	1	6	36	{"tA_2403"}	9.78958	0.613823	9.98241	0.275895	11.4266	0.90129	3.66348	0.893032	12.2121	1.19981	9.86432	0.107344	10.2815	1.10078	10.3433	0.371374	10.7509	1.71714	10.8854	1.84509	12.0123	1.09061	9.13478	1.34435	12.5618	1.47305
137	FNLLEQDPSGATTKS	40770	141	137 FNLL~EQDPSGATTKS	L	E	-1.23274	-0.658508	0.360697		0	0.83277	0	0	0	0	1	1	0	2	6	30	{"tB_4002", "tB_5401"}	9.61666	0.641851	9.29565	0.39502	8.96854	0.95296	3.31586	0.969666	10.0309	1.73377	9.54289	0.266818	8.20227	0.984563	9.59587	0.334251	7.35973	0.597155	11.2472	1.60664	10.0417	1.06237	7.68912	1.50702	10.8184	1.74244
138	NLLEQDPSGATTKSA	40770	142	138 NLLE~QDPSGATTKSA	E	Q	-1.14662	-0.645541	0.486645		0.685985	0.957013	0.899539	0	0	0	1	1	0	4	6	29	{"tA_0201", "tA_0203", "tA_6901", "tB_1501"}	8.99067	0.493085	9.39173	0.31045	6.94214	0.815734	4.13067	0.335379	11.5211	1.63078	9.91558	0.134433	8.69994	0.963361	9.75258	0.451128	10.2001	1.90682	12.4849	2.13525	11.2724	0.922937	7.62267	1.94825	11.5581	1.08493
139	LLEQDPSGATTKSAM	40770	143	139 LLEQ~DPSGATTKSAM	Q	D	-1.12299	-0.551221	0.458947		0.69395	0	0	0	0	0	0	1	0	7	6	28	{"tA_0201", "tA_0202", "tA_0203", "tA_0801", "tB_0702", "tB_0801", "tB_3501"}	8.01413	0.993754	6.89021	0.298807	9.3743	1.77331	3.4791	0.721824	12.246	1.54405	9.95119	0.196057	6.91292	1.09352	9.82686	0.29496	9.43549	1.7068	12.5033	1.947	11.8955	1.70348	8.87848	1.62918	11.5604	1.44051
140	LEQDPSGATTKSAML	40770	144	140 LEQD~PSGATTKSAML	D	P	-1.13161	-0.531621	0.166617		0.733146	0	0	0	0	0	0	1	0	3	6	25	{"tB_1801", "tB_4002", "tB_4501"}	9.50384	0.276009	9.85008	0.15425	9.47465	1.13918	2.21126	0.786555	7.56316	0.865634	9.33675	0.47131	10.7853	0.488107	9.4224	0.294976	5.78571	0.775417	9.34622	1.29101	8.86843	0.681867	6.44591	1.34689	11.7548	1.73671
141	EQDPSGATTKSAMLT	40770	145	141 EQDP~SGATTKSAMLT	P	S	-1.20206	-0.510391	-0.268008		0	0	0.634249	0.589652	0	0	0	2	0	1	6	18	{"tB_4501"}	9.92129	0.477845	10.0329	0.121791	11.1737	0.871352	1.96246	0.822826	9.7974	0.73731	9.80071	0.226082	11.1609	0.666034	9.70735	0.189448	10.3692	2.26084	10.6488	1.56672	10.5859	0.715566	7.0056	1.43047	12.8216	1.73305
142	QDPSGATTKSAMLTN	40770	146	142 QDPS~GATTKSAMLTN	S	G	-1.25294	-0.54251	-0.748662	1	0	0	0	0	0	0	0	1	0	4	6	21	{"tA_0301", "tA_1101", "tA_3002", "tB_2705"}	10.1029	0.375699	10.1319	0.347879	10.1731	0.471134	1.76088	1.05026	8.91912	1.22844	8.70141	0.388921	10.8327	0.698626	9.7852	0.29579	9.9158	2.09427	8.81857	1.12178	8.66504	0.246986	7.98788	1.26134	12.2173	1.75584
143	DPSGATTKSAMLTNL	40770	147	143 DPSG~ATTKSAMLTNL	G	A	-1.2872	-0.556196	-1.29186	1	0	0	0	0	0	0	0	1	0	2	6	21	{"tB_0702", "tB_5401"}	8.08763	0.683672	10.0824	0.242827	11.3598	0.851639	3.05864	0.708819	11.4508	1.58696	9.88888	0.178928	9.90515	0.735667	9.7046	0.273737	11.6008	1.51328	10.9271	1.63043	10.8062	0.721733	9.45303	1.5847	11.4033	1.35507
144	PSGATTKSAMLTNLI	40770	148	144 PSGA~TTKSAMLTNLI	A	T	-1.30486	-0.616844	-1.8176	1	0	0	0	0	0	0	0	3	0	1	6	18	{"tB_0702"}	8.42552	1.37987	9.85267	0.266006	8.59522	0.64222	4.30617	0.840427	11.7588	1.0299	10.0336	0.13815	8.48392	0.868362	9.91369	0.290125	8.09361	1.05127	9.94652	1.4516	9.94032	0.836596	7.12507	1.4128	10.7719	1.01334
145	SGATTKSAMLTNLII	40770	149	145 SGAT~TKSAMLTNLII	T	T	-1.33834	-0.891209	-2.09027	1	0	0	0	0	0	0	0	3	0	6	6	17	{"tA_2601", "tB_0702", "tB_1501", "tB_3501", "tB_5701", "tB_5801"}	8.43894	0.946718	9.91495	0.184314	6.53217	0.775882	3.06901	1.03586	9.67865	2.07054	9.92353	0.269378	7.30042	0.463404	9.85757	0.339748	11.0718	1.55678	9.34219	1.91455	9.67183	1.01055	9.31855	1.91431	11.1639	1.19162
146	GATTKSAMLTNLIIF	40770	150	146 GATT~KSAMLTNLIIF	T	K	-1.4518	-1.34495	-2.14776	1	0.560952	0	0	0	0	0	2	7	0	1	6	15	{"tB_5701"}	8.81456	0.340569	9.65357	0.164189	9.08544	0.495578	3.71825	0.529624	10.806	1.6533	9.96225	0.182167	7.88073	1.27471	10.3104	0.422556	10.3805	2.43721	9.73951	1.89154	9.74506	0.881842	9.92813	1.7932	10.9524	1.43687
147	ATTKSAMLTNLIIFG	40770	151	147 ATTK~SAMLTNLIIFG	K	S	-1.60999	-1.72352	-1.97219	1	0	0	0	0	0	0	0	5	0	1	6	15	{"tA_1101"}	10.0677	0.322396	10.1276	0.115307	11.0728	0.874827	3.89024	1.68264	10.8326	1.37928	9.98284	0.0889546	10.6074	0.714294	10.0188	0.308315	9.1029	1.48554	8.78132	1.54289	8.24974	0.921264	7.67237	1.52102	11.1454	1.79293
148	TTKSAMLTNLIIFGP	40770	152	148 TTKS~AMLTNLIIFGP	S	A	-1.75841	-2.00867	-1.62428	1	0	0	0	0	0	0	1	5	0	2	6	13	{"tA_3001", "tA_3002"}	10.1853	0.423857	10.0262	0.183408	10.4205	0.586084	4.31035	1.48486	9.49883	1.90522	9.67753	0.200818	10.8352	0.437796	9.93646	0.28054	10.0382	2.16472	10.8018	1.88465	11.1457	0.837343	8.99881	2.02905	11.8247	1.70461
149	TKSAMLTNLIIFGPG	40770	153	149 TKSA~MLTNLIIFGPG	A	M	-1.89651	-2.08944	-1.284	1	0	0	0	0	0	0	2	9	0	12	6	23	{"tA_0202", "tA_2301", "tA_2402", "tA_2403", "tB_0702", "tB_2705", "tB_4001", "tB_4402", "tB_4403", "tB_5101", "tB_5301", "tB_5701"}	7.86675	1.43925	9.91958	0.27398	10.1857	1.2176	1.69757	0.380813	9.33237	1.12882	8.89899	0.408023	8.12466	0.428686	8.57004	0.267009	8.20232	1.05296	8.47349	1.5543	6.8858	1.31835	7.3802	1.47355	7.45542	1.83926
150	KSAMLTNLIIFGPGP	40770	154	150 KSAM~LTNLIIFGPGP	M	L	-1.94057	-2.12692	-0.882603	1	0	0	0	0	0	0	9	5	0	11	6	33	{"tA_2402", "tA_2601", "tA_6802", "tA_6901", "tB_4001", "tB_4002", "tB_4402", "tB_5101", "tB_5301", "tB_5701", "tB_5801"}	8.71238	0.378117	9.64103	0.174326	7.61077	0.736035	3.17562	0.558432	10.4029	1.41575	9.84951	0.252073	7.78987	0.860616	8.84541	0.560577	7.43498	0.899894	8.23892	1.63543	8.27478	1.35376	8.13802	0.942195	9.06329	1.21337
151	SAMLTNLIIFGPGPV	40770	155	151 SAML~TNLIIFGPGPV	L	T	-1.93415	-2.17229	-0.594872	1	0	0	0	0	0	0	9	11	0	9	6	36	{"tA_2402", "tA_3201", "tA_6802", "tA_6901", "tB_0702", "tB_1501", "tB_3501", "tB_5701", "tB_5801"}	8.02069	0.729734	9.96318	0.0483933	7.11178	0.669446	4.26204	0.796294	10.0406	1.36508	9.82721	0.228043	7.34586	0.352333	9.77631	0.34303	9.65819	1.23516	9.54978	1.15796	9.45031	0.912075	8.95667	2.12303	9.642	1.1683
152	AMLTNLIIFGPGPVL	40770	156	152 AMLT~NLIIFGPGPVL	T	N	-1.91759	-2.15838	-0.280669	1	0	0	0	0	0	0	10	8	0	16	6	51	{"tA_0201", "tA_0202", "tA_0203", "tA_0206", "tA_2301", "tA_2402", "tA_2403", "tA_2902", "tB_1501", "tB_1503", "tB_1801", "tB_4002", "tB_4402", "tB_4403", "tB_5701", "tB_5801"}	9.89253	0.543878	9.84277	0.104026	3.61352	0.561324	0.347172	0.900284	6.85434	0.890946	9.60422	0.357829	8.27012	0.606375	10.02	0.324037	7.39237	1.37886	6.97566	1.28784	6.35668	1.41228	9.78094	1.77411	11.663	1.21933
153	MLTNLIIFGPGPVLN	40770	157	153 MLTN~LIIFGPGPVLN	N	L	-1.87225	-2.20343	0.209231	1	0	0	0	0	0	0	12	9	0	9	6	59	{"tA_0201", "tA_0202", "tA_0203", "tA_0206", "tA_3001", "tA_6802", "tA_6901", "tB_3501", "tB_5401"}	10.0366	0.749451	9.10104	0.177266	7.81185	0.427302	3.86373	1.01232	10.5819	2.34382	9.90266	0.101882	7.45133	1.27974	9.90965	0.25422	9.82807	1.5811	11.0682	1.77551	10.6068	1.34524	7.788	1.50448	9.55346	0.739176
154	LTNLIIFGPGPVLNK	40770	158	154 LTNL~IIFGPGPVLNK	L	I	-1.84767	-2.18953	0.72909	1	0	0	0	0	0	0	12	4	0	9	6	66	{"tA_0101", "tA_0301", "tA_1101", "tA_3002", "tB_1801", "tB_4002", "tB_4501", "tB_5301", "tB_5401"}	9.59592	0.581517	9.38218	0.179525	8.45836	0.991535	3.7435	1.10673	6.4666	1.18215	9.77032	0.165895	7.98124	0.925485	10.2894	0.344823	6.01362	1.409	8.84803	1.37255	9.36333	0.921271	6.48055	1.15424	9.57878	1.41943
155	TNLIIFGPGPVLNKN	40770	159	155 TNLI~IFGPGPVLNKN	I	I	-1.78777	-2.09753	1.09395	1	0.552693	0.553834	0	0	0	0	14	7	0	13	6	67	{"tA_0201", "tA_0202", "tA_0203", "tA_0206", "tA_3001", "tA_3301", "tA_6802", "tA_6901", "tB_1501", "tB_4002", "tB_4501", "tB_5401", "tB_5701"}	9.68586	0.595148	9.84801	0.426765	5.56049	1.42698	3.45609	0.960134	9.76942	1.05341	9.54293	0.158707	9.2494	0.987174	9.4347	0.350075	6.94036	1.98827	10.2691	1.34133	9.62035	0.969571	4.84262	1.83915	10.0096	1.93824
156	NLIIFGPGPVLNKNE	40770	160	156 NLII~FGPGPVLNKNE	I	F	-1.68455	-1.96042	1.37221	1	0.557962	0	0	0.892409	0.854056	0	12	2	0	4	6	60	{"tA_0201", "tA_0301", "tA_1101", "tA_2601"}	9.69013	0.452539	9.98579	0.120846	9.5858	1.19193	3.17032	0.408211	9.20305	1.70165	9.81348	0.249742	7.98727	0.838631	9.93325	0.395519	9.84173	2.24012	10.4466	1.8541	9.90737	1.11364	8.89269	1.4402	11.5865	1.51841
157	LIIFGPGPVLNKNEV	40770	161	157 LIIF~GPGPVLNKNEV	F	G	-1.59672	-1.85975	1.57692	1	0.609023	0.880684	0.786719	0	0.953343	0	6	3	0	9	6	60	{"tA_0201", "tA_0202", "tA_0203", "tA_0206", "tA_2301", "tA_2402", "tA_2601", "tA_6802", "tA_6901"}	9.34571	0.954337	9.52685	0.277526	8.11062	0.706975	2.68943	0.486596	10.6166	2.3152	9.79655	0.18803	8.14274	0.724775	9.4751	0.196359	8.08957	1.77795	11.0726	2.15718	10.7524	0.791399	10.322	1.93922	9.3123	1.33005
158	IIFGPGPVLNKNEVR	40770	162	158 IIFG~PGPVLNKNEVR	G	P	-1.50069	-1.8664	1.36819	1	0.57036	0.573389	0.64588	0	0	0	1	2	0	12	6	56	{"tA_0201", "tA_0202", "tA_0203", "tA_0206", "tA_0801", "tA_2301", "tA_2402", "tA_2403", "tA_6901", "tB_1501", "tB_3501", "tB_5301"}	9.24173	0.566465	9.57146	0.225498	7.01138	1.25613	2.20816	0.629271	8.62148	0.773908	9.78046	0.115586	7.24986	0.468681	10.052	0.228849	8.23781	1.60267	9.33581	2.36045	8.31979	0.707831	10.0558	1.97852	9.87788	1.96601
159	IFGPGPVLNKNEVRG	40770	163	159 IFGP~GPVLNKNEVRG	P	G	-1.43655	-1.84093	1.14112	1	0.51687	0	0	0	0	0	0	0	0	2	6	49	{"tA_0202", "tA_0203"}	9.92434	0.613931	9.64992	0.248735	10.1363	0.640186	2.16303	0.917933	10.3441	1.78821	9.88158	0.141417	9.25112	1.66093	9.68412	0.153236	9.70962	2.05754	11.1195	1.55751	11.3325	0.759651	10.6342	2.45031	11.6615	1.38288
160	FGPGPVLNKNEVRGI	40770	164	160 FGPG~PVLNKNEVRGI	G	P	-1.42854	-1.62697	0.699767	1	0	0	0	0	0	0	0	0	0	9	6	49	{"tA_0301", "tA_1101", "tA_2601", "tA_2902", "tA_3001", "tA_3002", "tA_3101", "tA_6801", "tB_1801"}	10.4482	0.254531	10.1983	0.208696	8.2335	0.962579	4.54067	0.909222	7.83664	2.00146	9.94087	0.210749	7.9981	0.942616	9.87557	0.518538	9.3219	1.06515	9.31132	1.17809	9.00514	1.05604	9.21073	2.25048	11.161	1.34271
161	GPGPVLNKNEVRGIV	40770	165	161 GPGP~VLNKNEVRGIV	P	V	-1.39779	-1.30792	0.198991	1	0	0	0	0	0	0	0	1	0	1	6	37	{"tB_0702"}	8.56164	1.36871	9.95534	0.287393	11.9721	0.717793	4.1505	1.51873	11.2187	2.42049	10.0808	0.191291	10.328	0.714205	9.98468	0.411072	12.2948	2.43017	10.5354	1.65833	10.612	0.622366	8.50384	2.22588	11.13	1.23443
162	PGPVLNKNEVRGIVL	40770	166	162 PGPV~LNKNEVRGIVL	V	L	-1.38173	-1.02055	-0.164458	1	0	0	0	0	0	0	1	0	0	1	6	34	{"tA_3002"}	10.4658	0.486462	10.0406	0.333187	9.35265	0.834455	4.07111	1.25414	11.7033	2.31209	10.0494	0.146178	9.61432	1.01291	10.1561	0.257142	10.6434	1.72722	10.1508	1.7221	10.7058	1.45091	8.39706	2.76209	10.8287	1.14204
163	GPVLNKNEVRGIVLR	40770	167	163 GPVL~NKNEVRGIVLR	L	N	-1.38704	-0.901279	-0.298857	1	0	0.738312	0.643937	0	0	0	2	4	0	3	6	28	{"tB_0702", "tB_5101", "tB_5701"}	5.35621	0.648696	9.67229	0.228659	11.5137	1.08472	4.09709	1.20721	13.2003	2.36799	10.1189	0.137724	9.96526	1.04331	10.059	0.323248	10.8944	2.59027	11.0462	1.81082	10.9936	0.839101	9.17463	1.85984	7.54909	1.11726
164	PVLNKNEVRGIVLRV	40770	168	164 PVLN~KNEVRGIVLRV	N	K	-1.40701	-0.919316	-0.374766	1	0	0.650996	0.780253	0	0	0	1	1	0	6	6	22	{"tA_1101", "tA_2902", "tA_3101", "tA_3301", "tA_6801", "tB_5701"}	9.95001	0.578058	10.0305	0.223415	8.32413	1.38105	3.47198	1.68723	10.0637	1.79167	9.69901	0.130496	10.2388	1.05584	10.1448	0.42897	9.97597	1.47615	9.5546	1.86474	10.4557	1.20958	11.1918	2.02989	12.4458	1.26065
165	VLNKNEVRGIVLRVD	40770	169	165 VLNK~NEVRGIVLRVD	K	N	-1.47996	-0.887004	-0.389454	1	0	0	0	0	0	0	0	3	0	3	6	23	{"tA_0201", "tA_0203", "tA_0801"}	9.61897	0.569761	9.33031	0.210899	8.3153	0.575308	4.50632	0.920403	12.6693	1.74361	10.0117	0.121541	9.53595	0.956009	9.73796	0.466647	11.3002	1.68944	12.1568	2.10996	11.9297	0.861043	8.90608	1.92903	11.9778	1.33049
166	LNKNEVRGIVLRVDN	40770	170	166 LNKN~EVRGIVLRVDN	N	E	-1.57458	-0.922183	-0.463406	1	0	0	0	0	0	0	0	1	0	9	6	23	{"tA_0801", "tA_2301", "tA_2402", "tB_0801", "tB_1501", "tB_4001", "tB_4002", "tB_4403", "tB_5101"}	9.38179	0.422451	7.32019	0.54385	6.51827	0.962815	3.07756	1.19056	9.16943	1.43331	9.71988	0.253821	8.41917	0.743375	9.03749	0.350189	5.37359	1.32062	9.31411	1.44805	8.21277	1.29377	9.03205	1.80151	8.71244	1.39766
167	NKNEVRGIVLRVDNK	40770	171	167 NKNE~VRGIVLRVDNK	E	V	-1.62484	-1.05188	-0.46109	1	0	0	0	0	0	0	0	1	0	4	6	26	{"tA_6802", "tB_0702", "tB_5101", "tB_5401"}	6.69191	1.91714	9.35869	0.155639	10.0865	0.706269	2.37959	0.951808	11.5994	1.4766	9.32063	0.273667	8.07274	1.28241	9.24899	0.374561	9.83718	1.53747	10.7241	1.11919	10.3948	0.767555	7.33375	1.6314	7.93585	1.15357
168	KNEVRGIVLRVDNKN	40770	172	168 KNEV~RGIVLRVDNKN	V	R	-1.65112	-1.24564	-0.431348	1	0.576496	0	0	0	0	0	0	1	0	6	6	31	{"tA_0101", "tB_0801", "tB_4001", "tB_4002", "tB_4402", "tB_4403"}	9.24033	0.594789	8.86601	0.282226	8.09526	0.759151	2.86444	0.17343	9.3202	0.666261	9.49473	0.280708	8.2888	0.718666	8.02405	0.604973	6.57958	0.90342	8.42978	1.14201	8.15196	0.89634	7.59741	1.83061	11.9551	1.86243
169	NEVRGIVLRVDNKNY	40770	173	169 NEVR~GIVLRVDNKNY	R	G	-1.62034	-1.40028	-0.456805	1	0	0	0	0	0	0	0	0	0	9	6	37	{"tA_1101", "tA_2601", "tA_2902", "tA_3101", "tA_3301", "tA_6801", "tB_1801", "tB_4402", "tB_4403"}	10.0562	1.03297	9.98435	0.527366	11.1374	2.02119	2.16569	1.16681	5.98244	1.37449	9.38339	0.252066	9.8184	0.410102	9.23779	0.851944	9.95854	1.80254	7.19121	1.41405	6.9894	1.22314	7.79934	2.99541	12.1533	1.63717
170	EVRGIVLRVDNKNYF	40770	174	170 EVRG~IVLRVDNKNYF	G	I	-1.61538	-1.45021	-0.371685	1	0	0.552453	0	0	0	0	0	0	0	9	6	40	{"tA_0201", "tA_0206", "tA_0801", "tA_2301", "tA_2601", "tA_3001", "tA_3201", "tA_6802", "tA_6901"}	9.21129	0.463476	9.44555	0.403622	8.71915	0.408898	4.21627	1.25362	9.38591	1.2031	9.75101	0.198905	10.3588	0.763866	9.71268	0.387343	10.6286	2.47967	9.23143	1.29218	9.2061	0.602858	7.97152	1.40192	11.1243	1.74926
171	VRGIVLRVDNKNYFP	40770	175	171 VRGI~VLRVDNKNYFP	I	V	-1.64374	-1.40862	-0.122866	1	0.718035	0	0	0	0	0	4	1	0	0	6	37	{}	10.5578	0.877089	9.82583	0.328917	11.3065	0.816424	1.6978	1.68546	8.65786	1.26406	9.45958	0.380906	10.4124	0.467682	10.0609	0.341051	10.2039	1.69509	9.65264	1.5069	8.53946	0.803476	7.21851	2.15548	10.4651	2.40401
172	RGIVLRVDNKNYFPC	40770	176	172 RGIV~LRVDNKNYFPC	V	L	-1.66001	-1.41108	0.0432347		0	0.696312	0.547093	0	0	0	7	1	0	9	6	37	{"tA_0301", "tA_1101", "tA_2902", "tA_3001", "tA_3002", "tA_3101", "tA_3201", "tA_6802", "tB_5701"}	9.18613	0.485635	9.86846	0.31231	9.91663	0.686581	4.30907	1.33264	9.73519	1.5391	9.89282	0.181979	8.95897	0.499828	9.40971	0.403814	10.1945	1.80204	10.297	1.90963	10.1358	0.629752	7.61216	2.44468	11.5463	1.58558
173	GIVLRVDNKNYFPCR	40770	177	173 GIVL~RVDNKNYFPCR	L	R	-1.66368	-1.40434	0.400136		0	0.693871	0	0	0	0	5	1	0	4	6	37	{"tA_0301", "tA_1101", "tA_2902", "tA_6801"}	10.9127	0.820114	10.259	0.270066	9.3754	0.688023	4.48839	1.10659	11.4433	1.21901	10.0432	0.259566	10.1958	0.787777	10.4333	0.307269	11.0056	1.88419	10.9539	2.20132	10.9649	0.871874	9.02725	1.82097	12.6959	1.6052
174	IVLRVDNKNYFPCRD	40770	178	174 IVLR~VDNKNYFPCRD	R	V	-1.65626	-1.43849	0.655733		0	0.556153	0	0.507645	0	0	1	1	0	5	6	36	{"tA_0301", "tA_2601", "tA_2902", "tA_6801", "tA_6901"}	9.45829	0.600948	9.689	0.208048	9.25189	0.968127	4.10049	0.729135	9.71109	1.82931	9.89107	0.241425	10.0115	0.653807	9.67184	0.360414	10.0798	2.53974	10.1201	2.04821	10.1968	0.493668	8.10827	1.19844	10.923	1.04226
175	VLRVDNKNYFPCRDG	40770	179	175 VLRV~DNKNYFPCRDG	V	D	-1.62843	-1.43426	0.790919		0.608537	0	0	0	0	0	0	0	0	6	6	33	{"tA_0101", "tA_0801", "tA_2902", "tB_0801", "tB_1501", "tB_3501"}	8.95373	0.778456	8.72209	0.256518	6.20773	0.945066	2.20314	0.623786	10.1445	2.2308	9.97758	0.231345	7.37293	0.402055	10.0288	0.358037	12.1079	1.92079	10.7393	1.50111	12.034	0.872746	12.3919	2.04882	12.4157	1.3665
176	LRVDNKNYFPCRDGF	40770	180	176 LRVD~NKNYFPCRDGF	D	N	-1.65877	-1.33778	0.701019		0	0	0	0	0	0	0	2	0	12	6	36	{"tA_0202", "tA_2301", "tA_2402", "tA_2403", "tB_1503", "tB_2705", "tB_3501", "tB_4001", "tB_4002", "tB_4402", "tB_4403", "tB_5101"}	10.0817	0.548726	9.7522	0.360836	7.64381	1.25447	-0.021037	0.913905	8.89033	1.23314	6.38952	0.534329	7.52599	1.02524	8.75824	0.481983	7.10446	1.37191	6.82385	1.50522	6.91338	0.645017	9.15898	1.6887	8.92543	2.29987
177	RVDNKNYFPCRDGFG	40770	181	177 RVDN~KNYFPCRDGFG	N	K	-1.66575	-1.25662	0.63364		0	0	0	0	0	0	0	0	0	5	6	41	{"tA_0101", "tA_0301", "tA_1101", "tA_2902", "tA_3001"}	9.17248	0.696992	9.28018	0.250721	9.92545	0.663456	3.63234	0.944773	10.179	0.8427	9.95859	0.24495	9.97813	0.831682	9.71851	0.445481	9.33832	0.903075	9.96239	1.36775	10.1096	0.591698	9.00909	2.42205	12.7669	1.50886
178	VDNKNYFPCRDGFGS	40770	182	178 VDNK~NYFPCRDGFGS	K	N	-1.69554	-1.24823	0.413359		0	0	0	0	0	0	0	0	0	9	6	41	{"tA_0206", "tA_2301", "tA_2402", "tA_6802", "tB_0801", "tB_1801", "tB_4403", "tB_4501", "tB_5101"}	9.67605	0.764636	8.97504	0.302878	9.25123	1.76006	3.58027	1.14653	7.74176	1.27536	9.89704	0.254279	9.8583	1.0094	9.27128	0.217703	8.19842	1.56772	9.69337	0.994949	8.08125	0.987192	6.83412	1.80864	8.05238	1.35205
179	DNKNYFPCRDGFGSI	40770	183	179 DNKN~YFPCRDGFGSI	N	Y	-1.75606	-1.32012	0.231782		0	0	0	0	0	0	1	1	0	7	6	44	{"tA_2902", "tA_3002", "tA_3101", "tA_3301", "tA_6801", "tB_1801", "tB_5701"}	10.5299	0.659656	9.95618	0.183439	10.4425	1.44524	3.44156	1.38531	7.81601	1.93463	9.47051	0.101111	11.0254	1.2341	10.7782	0.290102	11.8609	1.99155	9.61833	1.72296	10.0929	1.51266	8.66596	1.46503	10.8572	1.32996
180	NKNYFPCRDGFGSIM	40770	184	180 NKNY~FPCRDGFGSIM	Y	F	-1.82793	-1.41779	-0.00363104		0	0	0	0	0	0	3	4	0	4	6	43	{"tA_3101", "tA_3301", "tA_6801", "tB_5701"}	9.40407	0.982681	9.84079	0.411204	11.8428	1.81306	3.10639	1.13565	10.3969	1.57734	9.73113	0.261434	11.0218	0.817048	10.4525	0.563352	10.6658	1.96143	9.97525	1.44328	10.3912	0.903405	7.92178	1.55374	9.94752	1.85627
181	KNYFPCRDGFGSIMQ	40770	185	181 KNYF~PCRDGFGSIMQ	F	P	-1.85335	-1.42476	-0.123736		0	0	0	0	0.540227	0	9	3	0	2	6	39	{"tB_4002", "tB_4501"}	9.63858	0.430833	9.81101	0.376122	7.32971	1.19634	4.14381	0.95451	12.2358	0.90197	9.72127	0.236719	12.0192	1.7058	9.94316	0.403156	5.46423	1.53285	9.75024	2.45952	11.0043	1.1969	7.00274	1.80407	10.9233	1.59469
182	NYFPCRDGFGSIMQM	40770	186	182 NYFP~CRDGFGSIMQM	P	C	-1.88651	-1.39046	-0.244644		0	0.614814	0.547676	0	0	0	5	3	0	10	6	37	{"tA_0801", "tA_2301", "tA_2402", "tA_2403", "tA_3201", "tB_1501", "tB_1503", "tB_2705", "tB_5301", "tB_5801"}	8.71302	0.904869	9.26163	0.283475	5.83537	0.601254	0.346985	0.712685	9.58096	1.05645	8.83868	0.560937	7.83226	1.85355	9.83888	0.481207	8.87696	1.18089	9.96773	2.70239	9.24297	1.49794	9.40146	1.96188	10.1929	1.45632
183	YFPCRDGFGSIMQMA	40770	187	183 YFPC~RDGFGSIMQMA	C	R	-1.89868	-1.41508	-0.249079		0	0	0	0	0	0	6	3	0	7	6	39	{"tA_0201", "tA_0202", "tA_0203", "tA_0206", "tA_3001", "tB_0801", "tB_1501"}	10.0566	0.475192	8.51659	0.195504	6.77081	1.92348	3.60482	1.49817	11.5042	1.85012	9.88142	0.154662	8.8548	0.858753	9.67607	0.452578	9.16217	1.30311	12.5519	2.90679	11.732	1.43684	9.90581	1.37278	11.7264	1.53893
184	FPCRDGFGSIMQMAF	40770	188	184 FPCR~DGFGSIMQMAF	R	D	-1.96748	-1.40803	-0.215498		0.849526	0	0.575749	0	0	0	1	6	0	5	6	35	{"tB_0702", "tB_3501", "tB_5101", "tB_5301", "tB_5401"}	5.04896	0.680796	9.5975	0.22326	11.4491	2.07301	3.77721	0.691037	9.98642	1.62976	9.87807	0.498219	5.23347	0.752159	9.94304	0.82828	8.04191	1.8422	11.0532	2.07888	9.978	1.64569	7.20409	2.63626	7.88927	1.63954
185	PCRDGFGSIMQMAFC	40770	189	185 PCRD~GFGSIMQMAFC	D	G	-2.02127	-1.40242	-0.117683		0	0	0	0	0	0	0	3	0	12	6	40	{"tA_0203", "tA_2301", "tA_2601", "tA_3001", "tA_6901", "tB_0702", "tB_1501", "tB_1801", "tB_4001", "tB_4002", "tB_4402", "tB_4403"}	7.63997	0.551153	9.2328	0.271203	7.20473	2.49967	2.50168	0.848022	6.71309	0.87431	9.59614	0.171736	8.91639	1.95569	7.18473	0.646737	4.24759	2.2014	7.27638	1.53119	7.33139	0.847912	7.36066	2.79506	11.4419	1.45541
186	CRDGFGSIMQMAFCP	40770	190	186 CRDG~FGSIMQMAFCP	G	F	-2.06875	-1.4181	-0.00849565		0	0	0	0	0.591985	0	1	2	0	8	6	44	{"tA_2402", "tA_2403", "tB_1503", "tB_1801", "tB_3501", "tB_4402", "tB_4403", "tB_5101"}	10.1996	0.509314	9.90824	0.238429	8.28153	1.44512	-0.291433	0.727747	6.95985	1.05972	9.68473	0.365037	7.46628	0.707111	9.87725	0.445371	11.1057	2.10391	7.97283	1.04107	7.64953	1.76616	7.61719	1.31096	9.18971	1.69989
187	RDGFGSIMQMAFCPE	40770	191	187 RDGF~GSIMQMAFCPE	F	G	-2.08233	-1.45364	0.0795213		0	0	0	0.50442	0	0	2	8	0	0	6	42	{}	10.2225	0.660244	9.82444	0.631241	9.80584	0.943853	2.57526	1.09598	10.3173	0.961573	9.77751	0.221122	9.29894	1.04158	9.52445	0.824047	9.64311	1.69061	9.79625	1.33619	9.28676	0.90384	7.24348	1.55023	12.2437	1.99505
188	DGFGSIMQMAFCPEY	40770	192	188 DGFG~SIMQMAFCPEY	G	S	-2.06893	-1.51206	0.0995294		0	0.688351	0.618849	0	0	0	1	7	0	11	6	43	{"tA_2601", "tA_3201", "tA_3301", "tA_6802", "tA_6901", "tB_1501", "tB_3501", "tB_4402", "tB_4403", "tB_5101", "tB_5801"}	9.62032	0.688762	10.3321	0.340179	4.58815	0.567349	3.43612	0.88455	8.33962	0.809792	9.79656	0.154013	7.21198	1.39662	9.13928	0.362347	8.87496	2.1456	6.9363	1.57401	7.35754	0.979431	9.1347	1.88306	9.02848	1.14338
189	GFGSIMQMAFCPEYV	40770	193	189 GFGS~IMQMAFCPEYV	S	I	-1.99938	-1.54581	0.110157		0	0	0	0	0.589135	0	4	8	0	4	6	40	{"tA_0201", "tA_0202", "tA_0203", "tA_0206"}	10.4731	0.438253	9.80638	0.116092	9.30225	0.82786	4.1718	0.902667	13.2416	1.0921	10.0787	0.328754	10.0528	0.736775	10.0777	0.417972	10.6128	2.09719	10.6353	1.74627	10.8542	1.42886	7.66931	1.87762	11.7864	1.74305
190	FGSIMQMAFCPEYVP	40770	194	190 FGSI~MQMAFCPEYVP	I	M	-1.98256	-1.56686	0.0050019		0.906684	0	0	0.582087	0	0	3	2	0	17	6	52	{"tA_0101", "tA_0801", "tA_2902", "tA_3201", "tA_3301", "tA_6801", "tA_6802", "tA_6901", "tB_0801", "tB_1501", "tB_1801", "tB_3501", "tB_4001", "tB_4002", "tB_5101", "tB_5301", "tB_5801"}	8.68957	0.496095	7.92147	0.628137	5.63625	0.485322	3.30676	0.575332	7.11194	1.86878	9.92585	0.201003	4.18506	0.630412	8.75567	0.561009	7.28656	1.15015	8.65824	1.00678	8.65511	1.36625	8.23472	1.38185	8.67651	0.681793
191	GSIMQMAFCPEYVPT	40770	195	191 GSIM~QMAFCPEYVPT	M	Q	-1.91784	-1.63309	0.0974031		0	0.558891	0	0	0.60061	0	7	9	0	8	6	48	{"tA_0201", "tA_0206", "tA_2301", "tA_2601", "tA_6802", "tA_6901", "tB_5101", "tB_5701"}	9.55436	0.993902	9.91074	0.329089	8.92499	1.34825	3.88518	0.71128	10.8181	2.40025	9.9431	0.182659	9.32678	1.18075	9.91635	0.491723	10.7523	2.21879	10.5131	1.58397	10.6552	1.83925	8.64017	2.03215	8.25809	1.35151
192	SIMQMAFCPEYVPTF	40770	196	192 SIMQ~MAFCPEYVPTF	Q	M	-1.9401	-1.70355	0.383854		0.762039	0.749857	0	0	0	0	9	7	0	4	6	44	{"tA_0201", "tA_0301", "tA_1101", "tA_2902"}	9.63073	0.488933	10.1908	0.314132	9.20288	1.22035	4.42388	0.687517	9.31798	2.16234	9.74812	0.238023	9.36121	0.737457	10.4329	0.437334	10.328	1.60163	9.57096	1.83201	8.53434	0.836479	7.53541	2.04985	10.8871	1.90026
193	IMQMAFCPEYVPTFD	40770	197	193 IMQM~AFCPEYVPTFD	M	A	-1.96858	-1.75346	0.80329		0	0	0	0.723364	0.567103	0.577764	4	6	0	4	6	48	{"tA_0101", "tA_3101", "tB_1501", "tB_1801"}	10.2208	0.785369	9.8926	0.290488	7.1788	0.900897	3.58185	2.13953	7.77653	1.48604	9.6162	0.199397	10.3904	0.992464	10.1481	1.20953	9.40173	1.84876	10.4602	1.61924	11.19	1.17344	9.3946	1.81043	12.3978	1.8944
194	MQMAFCPEYVPTFDN	40770	198	194 MQMA~FCPEYVPTFDN	A	F	-1.95307	-1.77838	1.14185		0.575303	0	0.860957	0.9935	0	0	7	3	0	10	6	47	{"tA_0101", "tA_2403", "tA_2902", "tA_6801", "tB_1501", "tB_1801", "tB_2705", "tB_3501", "tB_4402", "tB_5301"}	10.5385	0.27151	9.96206	0.263124	4.85225	0.801545	3.73101	0.970743	7.53832	1.02932	8.25229	0.995657	6.32794	1.18994	10.2584	0.398275	8.7121	1.54928	8.23274	1.66004	8.67101	1.34633	8.57043	1.84853	9.80759	2.02629
195	QMAFCPEYVPTFDNV	40770	199	195 QMAF~CPEYVPTFDNV	F	C	-1.90435	-1.73416	1.3549		0	0.564925	0.623898	0.664235	0	0	4	5	0	10	6	53	{"tA_0201", "tA_0202", "tA_0203", "tA_0206", "tA_2301", "tA_2402", "tA_2403", "tA_6802", "tA_6901", "tB_5701"}	9.45432	0.64183	9.33504	0.186995	9.22772	0.995597	2.99284	1.1526	12.1913	1.74039	9.83188	0.195068	9.41338	1.30667	9.65146	0.384321	8.86088	1.96014	8.99995	1.73256	9.19132	0.758622	7.48198	1.12674	11.8116	1.59851
196	MAFCPEYVPTFDNVI	40770	200	196 MAFC~PEYVPTFDNVI	C	P	-1.85353	-1.70162	1.36347		0.503522	0.511912	0.606096	0	0	0	6	4	0	12	6	48	{"tA_0301", "tA_0801", "tA_1101", "tA_2902", "tA_3001", "tA_3002", "tA_3301", "tA_6801", "tA_6802", "tA_6901", "tB_3501", "tB_5301"}	9.54203	0.472663	9.9712	0.267833	8.72784	0.50144	3.82241	0.718587	8.34836	1.41847	9.96898	0.21105	6.2274	0.969387	9.60398	0.33475	8.4136	2.66263	10.1123	2.27404	9.59022	0.690017	9.36466	1.7226	10.059	1.42083
197	AFCPEYVPTFDNVIE	40770	201	197 AFCP~EYVPTFDNVIE	P	E	-1.8233	-1.64346	1.27982		0	0	0	0.740643	0	0	4	7	0	7	6	47	{"tA_0101", "tA_0201", "tA_0202", "tA_0203", "tA_0206", "tA_1101", "tA_2301"}	9.73221	0.592298	10.0298	0.153214	11.069	1.66817	4.1195	2.02123	11.3418	0.727152	9.83568	0.317522	9.29957	0.958466	9.58505	0.431119	9.82862	2.08188	10.8456	2.95557	10.6238	2.00978	8.77198	1.8848	13.0567	1.62507
198	FCPEYVPTFDNVIEN	40770	202	198 FCPE~YVPTFDNVIEN	E	Y	-1.87587	-1.60875	1.11741		0	0	0.631431	0.6422	0	0.540985	0	0	0	17	6	60	{"tA_0201", "tA_0206", "tA_0801", "tA_2301", "tA_2601", "tA_2902", "tA_6802", "tA_6901", "tB_1501", "tB_1801", "tB_3501", "tB_4001", "tB_4002", "tB_4402", "tB_4403", "tB_4501", "tB_5801"}	9.52475	0.928484	9.18262	0.265651	4.03046	1.58237	2.87208	0.967414	3.52175	1.13673	9.89854	0.267946	5.95016	2.22001	8.2759	0.76514	3.50126	1.38228	5.32579	1.62316	5.05015	1.01802	6.8017	1.80867	10.998	1.60518
199	CPEYVPTFDNVIENI	40770	203	199 CPEY~VPTFDNVIENI	Y	V	-1.86029	-1.51221	0.985608		0	0	0	0	0	0	1	6	0	5	6	61	{"tA_3002", "tA_3301", "tA_6801", "tB_5301", "tB_5401"}	9.66368	0.731522	9.86429	0.235369	11.7721	1.60513	2.25533	1.23953	9.21765	1.82249	9.91121	0.212104	8.14857	0.75989	9.86177	0.37843	13.5984	3.58938	10.8085	1.80755	10.9977	1.01411	8.14209	1.83513	10.2424	1.19014
200	PEYVPTFDNVIENIT	40770	204	200 PEYV~PTFDNVIENIT	V	P	-1.88398	-1.37678	0.699326		0	0	0	0	0	0	1	3	0	4	6	55	{"tB_1801", "tB_2705", "tB_4402", "tB_4403"}	9.73401	0.315757	10.1282	0.199067	10.5119	0.987579	3.09817	0.394573	6.94178	0.583893	8.04406	0.578182	10.6403	0.386122	9.7685	0.442786	7.76536	1.10979	8.07303	1.44695	7.28441	0.46046	8.91255	2.13471	11.918	2.01726
201	EYVPTFDNVIENITS	40770	205	201 EYVP~TFDNVIENITS	P	T	-1.8408	-1.26295	0.417034		0	0	0	0	0	0	1	3	0	10	6	55	{"tA_0201", "tA_0202", "tA_0203", "tA_0206", "tA_0801", "tA_2301", "tA_2402", "tA_2403", "tA_6802", "tA_6901"}	9.63223	0.343775	9.42188	0.251576	10.1933	1.52152	2.24451	1.36105	10.7047	1.55573	9.91641	0.176729	9.91563	1.08416	9.61549	0.229842	10.1863	2.23712	10.4073	1.29722	10.145	1.34989	8.99434	1.32666	10.1288	1.33408
202	YVPTFDNVIENITSL	40770	206	202 YVPT~FDNVIENITSL	T	F	-1.76326	-1.21878	0.276212		0	0.527493	0	0.58698	0	0	2	2	0	13	6	56	{"tA_0201", "tA_0203", "tA_0206", "tA_0801", "tA_2601", "tA_3201", "tA_6802", "tA_6901", "tB_0702", "tB_0801", "tB_1501", "tB_5701", "tB_5801"}	8.06951	0.776004	8.34748	0.402961	5.85477	1.05231	3.73563	1.2138	9.94297	0.786175	9.88125	0.265117	7.92613	0.593613	10.3232	0.358733	7.88862	1.64399	9.4622	1.59734	9.57553	0.962868	9.0918	1.26822	10.591	0.578831
203	VPTFDNVIENITSLT	40770	207	203 VPTF~DNVIENITSLT	F	D	-1.60119	-1.19725	0.243841		0.526648	0	0	0.736675	0.659068	0	0	1	0	3	6	52	{"tB_0702", "tB_5301", "tB_5401"}	7.90308	0.420485	9.71578	0.124122	10.3433	0.891725	4.15093	1.39358	9.87009	2.65941	9.9574	0.231745	8.77186	0.594334	10.2606	0.658855	12.0729	2.26331	11.723	1.95535	11.6924	1.47279	9.62709	1.62875	9.5123	1.33837
204	PTFDNVIENITSLTI	40770	208	204 PTFD~NVIENITSLTI	D	N	-1.50858	-1.16377	0.205895		0	0.550218	0.921547	0	0	0.561293	2	2	0	1	6	36	{"tA_1101"}	10.5133	0.612529	10.1791	0.142257	8.45536	0.671106	4.549	0.793021	9.43741	1.24504	9.5028	0.18737	10.2891	0.706777	10.0279	0.302378	9.72274	1.45949	10.986	1.30363	9.97145	0.888645	8.76979	2.30594	11.2428	1.17277
205	TFDNVIENITSLTIG	40770	209	205 TFDN~VIENITSLTIG	N	V	-1.53513	-1.07546	0.24645		0	0	0	0	0	0	1	3	0	7	6	38	{"tA_0201", "tA_0202", "tA_0203", "tA_0206", "tA_2301", "tA_2402", "tA_2403"}	9.72576	0.586264	9.3953	0.17621	8.33215	0.656396	3.13703	0.827891	12.0695	1.04275	9.81623	0.18629	9.93075	0.949304	9.85357	0.353303	10.0744	1.65373	9.84709	1.60015	10.5319	1.02054	10.0311	1.34874	11.4898	1.78505
206	FDNVIENITSLTIGK	40770	210	206 FDNV~IENITSLTIGK	V	I	-1.64096	-1.05862	0.343688		0	0	0	0	0	0	3	2	0	3	6	37	{"tB_4002", "tB_4501", "tB_5401"}	10.1636	0.726045	9.54745	0.315335	9.90151	0.793655	2.91541	1.1853	10.6301	1.23425	9.49989	0.277102	8.80951	0.799519	9.69139	0.261228	7.44569	1.22259	10.5162	1.54104	10.1564	0.946115	6.84298	1.07107	10.7492	2.00543
207	DNVIENITSLTIGKS	40770	211	207 DNVI~ENITSLTIGKS	I	E	-1.70096	-1.06484	0.427111		0	0	0	0.832355	0	0	1	1	0	1	6	28	{"tB_4501"}	9.79749	0.587942	9.84179	0.190734	10.9582	1.08312	4.05705	1.19036	10.6454	0.990044	9.77927	0.259737	9.64998	0.87676	9.65573	0.536293	9.00329	1.09916	10.6369	0.96131	9.47081	0.933015	5.02868	1.43673	12.9873	1.6928
208	NVIENITSLTIGKSK	40770	212	208 NVIE~NITSLTIGKSK	E	N	-1.71579	-1.09386	0.451329		0	0.699595	0.998324	0	0	0.510285	0	1	0	12	6	27	{"tA_0201", "tA_0202", "tA_0203", "tA_0206", "tA_0801", "tA_2301", "tA_2601", "tA_6802", "tA_6901", "tB_0702", "tB_1501", "tB_4403"}	8.19298	0.521088	9.74973	0.184101	5.31838	0.744672	3.48434	0.902487	8.67976	0.954408	9.90963	0.149237	8.16628	0.511558	9.47572	0.29194	7.86984	1.41733	8.61097	1.37398	8.08871	1.22661	9.40357	1.59037	11.8199	1.15817
209	VIENITSLTIGKSKY	40770	213	209 VIEN~ITSLTIGKSKY	N	I	-1.62742	-1.0598	0.453464		0.831287	0	0	0	0	0	1	2	0	1	6	25	{"tA_0101"}	9.67799	0.305003	9.80097	0.157323	10.0287	0.790286	3.10413	2.00357	11.2493	1.04206	9.89254	0.266165	9.25009	0.680956	9.74565	0.285458	11.2661	1.91451	11.3856	2.25877	10.9823	1.22358	7.77878	2.04727	11.7267	1.22037
210	IENITSLTIGKSKYF	40770	214	210 IENI~TSLTIGKSKYF	I	T	-1.62744	-0.94923	0.381639		0.534001	0	0	0	0	0	0	2	0	7	6	31	{"tA_2402", "tB_1801", "tB_3501", "tB_4001", "tB_4002", "tB_4402", "tB_4403"}	9.48591	0.488921	9.57642	0.110653	7.369	0.481282	1.67264	0.61479	4.91373	1.1064	9.88059	0.229728	7.56283	0.377665	4.96864	0.302098	4.63515	0.730922	6.85532	0.816229	6.71791	0.374546	7.79872	1.33862	11.0629	2.47099
211	ENITSLTIGKSKYFQ	40770	215	211 ENIT~SLTIGKSKYFQ	T	S	-1.6323	-0.790066	0.243584		0	0	0	0	0	0	0	1	0	6	6	30	{"tA_0206", "tA_6802", "tA_6901", "tB_1501", "tB_4001", "tB_4501"}	9.78394	0.168039	9.80567	0.144592	7.03576	0.773701	1.85566	1.36079	9.95084	0.777578	9.8473	0.244304	9.64873	1.02121	9.03421	0.566856	9.35155	1.66032	10.3973	0.771401	9.01548	0.674005	5.58152	1.385	10.3508	1.5804
212	NITSLTIGKSKYFQD	40770	216	212 NITS~LTIGKSKYFQD	S	L	-1.72124	-0.678111	0.186756		0.500233	0	0	0.526099	0.541874	0	2	0	0	8	6	35	{"tA_0301", "tA_1101", "tA_2902", "tA_3002", "tA_3101", "tA_3201", "tA_3301", "tA_6801"}	9.9678	0.511141	10.2768	0.109643	9.54026	0.563189	3.38386	0.57317	8.72316	1.3184	9.78108	0.077404	9.40448	0.876776	9.93788	0.304772	10.2646	1.35418	10.5134	1.6269	9.90578	1.07467	8.67389	1.80301	11.5489	1.22385
213	ITSLTIGKSKYFQDP	40770	217	213 ITSL~TIGKSKYFQDP	L	T	-1.77745	-0.637297	0.257531		0	0	0	0.843966	0.515788	0	0	1	0	1	6	35	{"tB_5401"}	9.91768	0.529336	9.91775	0.430444	9.50993	1.45431	4.38363	0.919321	10.0605	1.99943	10.0553	0.147836	9.35679	0.519122	9.72927	0.226218	9.33557	1.93346	11.3151	1.55174	11.0877	1.01685	7.74031	1.35483	10.5038	1.29795
214	TSLTIGKSKYFQDPA	40770	218	214 TSLT~IGKSKYFQDPA	T	I	-1.70177	-0.800163	0.0632625		0.724797	0.59084	0.682385	0	0	0	0	0	0	4	6	27	{"tA_0301", "tA_1101", "tA_3002", "tA_6801"}	10.6323	0.607579	10.0357	0.288729	9.71992	0.631034	3.38788	0.81124	8.7638	0.891233	9.75945	0.183464	9.31386	0.513357	10.1247	0.185811	10.0664	1.5412	8.76477	1.42671	8.27693	1.00383	7.62289	1.62162	11.0147	1.49386
215	SLTIGKSKYFQDPAL	40770	219	215 SLTI~GKSKYFQDPAL	I	G	-1.58013	-1.09282	-0.102987		0	0	0	0	0	0	0	0	0	3	6	29	{"tA_0101", "tA_2403", "tA_2902"}	9.02579	0.890365	10.0123	0.157277	7.62757	0.489362	2.15691	0.541428	11.3954	1.98589	9.73752	0.140201	8.05689	0.39398	9.87917	0.39896	11.2665	1.94529	11.1663	1.44528	11.6707	0.896087	11.8554	2.06317	12.6975	1.33432
216	LTIGKSKYFQDPALL	40770	220	216 LTIG~KSKYFQDPALL	G	K	-1.54487	-1.45345	-0.224113		0	0	0.624427	0	0	0	0	0	0	12	6	34	{"tA_0101", "tA_2301", "tA_2402", "tA_2601", "tB_1501", "tB_1503", "tB_3501", "tB_4402", "tB_4403", "tB_5101", "tB_5301", "tB_5801"}	9.93356	0.759615	9.96903	0.348092	4.19577	0.331947	0.722106	1.14058	9.00775	0.856389	9.6107	0.203778	6.56972	0.58591	9.84298	0.3414	8.33215	0.808313	7.77864	1.48193	7.32363	1.14476	11.6635	1.59863	7.98689	1.36676
217	TIGKSKYFQDPALLL	40770	221	217 TIGK~SKYFQDPALLL	K	S	-1.56861	-1.72899	-0.235707		0	0	0	0	0	0	0	2	0	2	6	30	{"tA_0301", "tA_2902"}	9.90968	0.550249	9.90782	0.277493	10.1375	0.345497	3.67845	1.18684	11.3806	1.60551	9.88699	0.221075	10.2719	1.01468	9.76663	0.522004	10.8159	1.67793	9.95992	1.45642	10.8073	1.04105	9.26705	1.49548	12.3294	0.932805
218	IGKSKYFQDPALLLM	40770	222	218 IGKS~KYFQDPALLLM	S	K	-1.68043	-1.86484	-0.242853		0	0	0	0	0	0	1	1	0	5	6	27	{"tA_0301", "tA_3001", "tA_3002", "tA_3101", "tB_0801"}	10.2309	0.39651	8.50229	0.505969	10.0639	0.834562	4.99678	2.05638	8.31529	1.43073	9.9858	0.21224	9.56459	0.927363	9.69712	0.617948	10.1142	1.86329	10.5152	1.90846	10.6263	0.822264	9.56907	1.82004	11.9287	1.20941
219	GKSKYFQDPALLLMH	40770	223	219 GKSK~YFQDPALLLMH	K	Y	-1.73457	-1.83948	-0.176262		0	0	0	0	0	0	4	3	0	3	6	29	{"tB_0702", "tB_4501", "tB_5701"}	8.46648	1.44365	9.95311	0.200694	11.4857	0.964221	2.93448	0.877738	10.2279	0.752321	9.61032	0.239365	10.3779	0.657287	10.3757	0.429932	9.46528	1.3857	8.82567	1.5493	8.8316	0.946622	6.76567	2.02803	9.72509	1.51547
220	KSKYFQDPALLLMHE	40770	224	220 KSKY~FQDPALLLMHE	Y	F	-1.72492	-1.82932	-0.238723		0	0.646476	0	0	0	0	11	3	0	5	6	30	{"tA_3001", "tA_6802", "tB_0702", "tB_0801", "tB_4501"}	8.4189	0.494174	9.02878	0.256799	9.38308	0.595951	4.29614	0.958518	11.9618	1.86274	9.7764	0.329353	9.90928	1.01188	9.97842	0.227607	7.6887	1.10232	10.343	1.62716	10.5757	0.828197	6.08368	1.76764	11.6732	1.58359
221	SKYFQDPALLLMHEL	40770	225	221 SKYF~QDPALLLMHEL	F	Q	-1.7153	-1.89624	-0.344458		0	0	0	0	0.505904	0	12	10	0	8	6	35	{"tA_0801", "tA_2402", "tA_2403", "tB_0702", "tB_1503", "tB_2705", "tB_4002", "tB_5101"}	6.46192	1.29071	9.42132	0.282223	9.40682	0.620145	0.146461	0.680439	8.43535	0.879841	7.98582	0.906631	8.894	1.29923	9.47559	0.597468	6.46194	1.47278	9.75877	1.53165	9.25953	1.08423	8.4089	1.2803	7.86447	1.81118
222	KYFQDPALLLMHELI	40770	226	222 KYFQ~DPALLLMHELI	Q	D	-1.7276	-2.03031	-0.503157		0.5593	0.634843	0	0	0	0	12	10	0	9	6	32	{"tA_0201", "tA_0202", "tA_0203", "tA_0206", "tA_2301", "tA_2402", "tA_2403", "tB_1503", "tB_2705"}	8.73101	0.444203	9.19026	0.35889	7.94272	0.452951	-0.175047	0.597692	9.45455	1.37192	7.94048	0.476598	8.48	0.512745	9.6392	0.281619	8.12332	1.55027	10.7439	1.37377	9.37852	1.03689	10.6027	1.76805	10.2914	1.15928
223	YFQDPALLLMHELIH	40770	227	223 YFQD~PALLLMHELIH	D	P	-1.75137	-2.17152	-0.62025	1	0.668017	0	0	0	0	0.585918	5	8	0	11	6	41	{"tA_0201", "tA_0202", "tA_0203", "tA_0206", "tA_0801", "tA_2301", "tA_2402", "tA_2403", "tB_0801", "tB_1503", "tB_3501"}	9.3009	0.566107	7.75428	0.479166	7.62548	0.626799	1.2706	0.49191	8.39949	2.15013	9.62875	0.12502	7.68209	0.365748	9.72343	0.253684	7.72012	1.77462	9.99819	1.89896	9.85717	0.940825	10.8256	1.90967	10.0377	1.3382
224	FQDPALLLMHELIHV	40770	228	224 FQDP~ALLLMHELIHV	P	A	-1.78276	-2.27047	-0.544431	1	0	0	0	0	0	0	4	8	0	15	6	51	{"tA_0101", "tA_0203", "tA_0206", "tA_2402", "tA_2601", "tB_1501", "tB_1503", "tB_1801", "tB_3501", "tB_4002", "tB_4403", "tB_5101", "tB_5301", "tB_5401", "tB_5801"}	9.81898	0.559149	9.31309	0.277085	4.92865	0.721038	0.160487	0.55139	5.72545	1.68618	9.52432	0.137189	6.67423	0.942755	9.45695	0.285114	7.18953	1.1861	9.09323	1.09924	7.98645	1.00141	9.54313	1.85602	7.00965	1.73235
225	QDPALLLMHELIHVL	40770	229	225 QDPA~LLLMHELIHVL	A	L	-1.78669	-2.31322	-0.362111	1	0	0	0	0	0	0	10	11	0	7	6	55	{"tA_0101", "tA_6801", "tB_1801", "tB_2705", "tB_4402", "tB_4403", "tB_5701"}	10.2983	1.04996	9.91218	0.27188	7.62124	1.42772	2.01107	0.869816	6.31679	1.35952	8.7777	0.627359	10.1245	0.58266	10.2974	0.315967	9.97537	1.32818	7.39321	1.41258	6.62431	1.33223	8.23516	1.13606	9.82833	2.17312
226	DPALLLMHELIHVLH	40770	230	226 DPAL~LLMHELIHVLH	L	L	-1.78189	-2.34321	0.0225389	1	0	0	0	0.656351	0	0	11	11	0	6	6	56	{"tA_3101", "tA_3301", "tB_5101", "tB_5301", "tB_5401", "tB_5701"}	9.4149	1.13087	9.92227	0.199864	10.8458	0.910352	4.14472	1.15838	10.7765	1.65473	10.0247	0.187206	9.66931	0.725666	10.3613	0.487464	12.0524	2.72519	11.004	1.42764	10.454	1.43395	8.40951	1.79781	8.90017	1.07704
227	PALLLMHELIHVLHG	40770	231	227 PALL~LMHELIHVLHG	L	L	-1.79162	-2.37887	0.57824	1	0	0	0	0.589354	0	0	14	9	0	13	6	61	{"tA_0201", "tA_0206", "tA_2301", "tA_3201", "tA_6802", "tA_6901", "tB_1501", "tB_4002", "tB_4402", "tB_5101", "tB_5301", "tB_5701", "tB_5801"}	9.06	0.334486	9.7544	0.28381	6.81332	0.874976	4.01149	0.62262	10.6253	1.11805	9.95352	0.139039	8.09958	1.09174	9.72664	0.291314	7.10118	1.64026	7.66808	1.83421	8.46236	1.04199	8.53948	2.02884	7.98619	0.794134
228	ALLLMHELIHVLHGL	40770	232	228 ALLL~MHELIHVLHGL	L	M	-1.81535	-2.41249	1.01768	1	0	0	0	0	0	0	13	10	0	9	6	61	{"tA_0201", "tA_0202", "tA_0203", "tA_0206", "tA_2301", "tA_2402", "tA_2403", "tA_6901", "tB_5701"}	9.11189	0.381739	9.34727	0.25708	7.80848	0.437114	3.25906	0.646312	11.6854	1.01863	9.79809	0.276953	8.93354	1.69742	10.1029	0.290587	8.18671	1.52635	10.198	1.75908	10.5555	0.725838	9.0366	1.4247	9.74971	1.07213
229	LLLMHELIHVLHGLY	40770	233	229 LLLM~HELIHVLHGLY	M	H	-1.86053	-2.43374	1.35496	1	0	0	0	0	0	0	13	10	0	9	6	59	{"tA_0101", "tA_0201", "tA_2902", "tA_3101", "tA_3301", "tA_6801", "tB_1501", "tB_3501", "tB_5301"}	10.2838	0.358791	9.54882	0.206486	6.37556	0.988793	3.59323	0.742401	8.89765	1.28922	9.81879	0.194835	6.32706	0.740818	9.72737	0.286888	10.3247	1.40558	11.1582	1.57289	11.6917	0.990266	10.4825	2.07945	10.3242	1.12878
230	LLMHELIHVLHGLYG	40770	234	230 LLMH~ELIHVLHGLYG	H	E	-1.88355	-2.43795	1.55038	1	0	0.582134	0.917938	0.675065	0	0	15	10	0	13	6	57	{"tA_0201", "tA_0202", "tA_0203", "tA_0206", "tA_0801", "tA_2301", "tA_2402", "tA_2601", "tA_6802", "tA_6901", "tB_0801", "tB_5101", "tB_5301"}	9.54567	0.709599	8.33755	0.345474	9.00891	1.0458	3.89978	0.772546	10.2985	0.755906	9.92569	0.276738	8.42118	0.284708	9.71985	0.223744	9.87207	1.82785	11.0956	1.78655	10.7348	1.00924	9.53448	2.41267	7.93802	1.19589
231	LMHELIHVLHGLYGM	40770	235	231 LMHE~LIHVLHGLYGM	E	L	-1.88198	-2.39771	1.74336	1	0	0	0	0.916542	0.665206	0	12	9	0	16	6	66	{"tA_0101", "tA_0201", "tA_0202", "tA_0203", "tA_0206", "tA_0801", "tA_2301", "tA_2402", "tA_2403", "tA_6901", "tB_0801", "tB_1501", "tB_1801", "tB_4002", "tB_4402", "tB_4403"}	9.39224	0.50897	9.0488	0.341955	4.91785	0.847886	2.74721	0.849066	7.73183	2.13245	9.62465	0.177652	8.58479	0.679542	9.84668	0.383287	6.72714	1.45142	7.51053	1.22429	8.0516	1.05941	8.50339	1.32496	10.6214	1.81648
232	MHELIHVLHGLYGMQ	40770	236	232 MHEL~IHVLHGLYGMQ	L	I	-1.87012	-2.32728	1.8545	1	0	0	0	0.66407	0.569156	0	7	5	0	6	6	66	{"tA_2902", "tA_3002", "tA_3101", "tA_3301", "tA_6801", "tB_1801"}	10.1252	0.5276	9.62889	0.129092	7.33046	0.775434	1.93349	1.06751	6.91818	1.55668	9.77656	0.281514	8.6702	0.809829	9.88304	0.359192	10.082	1.59732	9.40915	1.24426	10.1799	0.872217	8.54884	1.79068	12.043	1.62719
233	HELIHVLHGLYGMQV	40770	237	233 HELI~HVLHGLYGMQV	I	H	-1.86195	-2.27165	1.96432	1	0	0	0	0	0	0	13	10	0	6	6	59	{"tA_0206", "tA_6802", "tA_6901", "tB_4001", "tB_4002", "tB_4501"}	10.3449	0.622971	9.72651	0.264568	9.71937	1.43283	4.45447	1.22476	8.39448	1.26406	9.83681	0.488673	10.7355	0.925691	8.64067	0.708848	6.94614	1.67188	9.55193	1.27275	8.36207	0.581358	3.54998	1.83333	10.7595	2.13224
234	ELIHVLHGLYGMQVS	40770	238	234 ELIH~VLHGLYGMQVS	H	V	-1.86905	-2.16177	2.02182	1	0	0	0.714271	0	0	0	8	8	0	17	6	67	{"tA_0201", "tA_0202", "tA_0203", "tA_0206", "tA_0801", "tA_2301", "tA_2402", "tA_2403", "tA_2601", "tA_3201", "tA_3301", "tA_6802", "tA_6901", "tB_3501", "tB_4403", "tB_5301", "tB_5801"}	8.94036	0.813293	9.36857	0.142854	7.54964	0.572137	1.85421	0.84628	9.65336	1.60094	9.8513	0.326127	6.66465	0.583867	9.66112	0.558866	9.85723	1.55655	8.76248	1.39171	8.18515	1.25507	8.77031	1.47003	9.52772	1.11043
235	LIHVLHGLYGMQVSS	40770	239	235 LIHV~LHGLYGMQVSS	V	L	-1.87171	-2.10284	2.02725	1	0.522543	0	0	0	0	0	13	6	0	11	6	69	{"tA_0101", "tA_0202", "tA_0301", "tA_2403", "tA_2601", "tA_2902", "tA_3002", "tA_3101", "tA_3301", "tB_1501", "tB_3501"}	9.53944	0.524696	9.84205	0.18251	4.16527	0.452237	2.2842	1.02913	9.03596	1.9416	9.72476	0.213299	6.85622	0.487134	9.94955	0.348071	10.0785	1.87359	10.3738	1.13139	11.2005	1.56746	11.5874	1.88468	12.2371	1.44186
236	IHVLHGLYGMQVSSH	40770	240	236 IHVL~HGLYGMQVSSH	L	H	-1.85558	-1.97201	1.92149	1	0	0	0	0	0	0	6	5	0	9	6	65	{"tA_0201", "tA_0202", "tA_0203", "tA_0206", "tA_6802", "tA_6901", "tB_4002", "tB_4403", "tB_4501"}	10.564	0.559651	9.7664	0.270248	8.40468	1.1159	3.3369	0.966928	10.1978	1.43253	9.90816	0.205917	9.08295	1.10753	9.55501	0.38373	6.41726	1.6744	9.53009	0.811736	7.83995	0.669954	5.07383	1.05044	11.5728	1.50134
237	HVLHGLYGMQVSSHE	40770	241	237 HVLH~GLYGMQVSSHE	H	G	-1.80982	-1.76655	1.75815	1	0	0.737312	0.954507	0	0	0	0	0	0	17	6	66	{"tA_0201", "tA_0206", "tA_2301", "tA_2402", "tA_2601", "tA_2902", "tA_3201", "tA_3301", "tA_6801", "tA_6802", "tA_6901", "tB_1501", "tB_1801", "tB_3501", "tB_4402", "tB_4403", "tB_5801"}	8.89225	0.453825	9.56665	0.11674	3.77881	0.692151	2.26009	0.724439	6.08128	0.554997	9.8388	0.169573	5.98622	0.910086	9.19484	0.52574	8.62927	1.96562	7.88736	1.65912	7.82497	1.10222	9.16317	0.999855	10.6354	1.08583
238	VLHGLYGMQVSSHEI	40770	242	238 VLHG~LYGMQVSSHEI	G	L	-1.74692	-1.52743	1.65211	1	0.627924	0	0	0.547279	0.555625	0	3	6	0	5	6	65	{"tA_0301", "tA_2902", "tA_3101", "tA_3301", "tB_5701"}	10.2139	0.474779	10.0745	0.362614	8.75204	0.836199	2.88492	1.88794	10.3307	1.76047	9.86684	0.241896	9.28826	0.384286	9.89252	0.573851	12.2126	2.71236	11.375	1.6357	11.5047	1.55785	10.9006	2.03359	11.3019	1.46397
239	LHGLYGMQVSSHEII	40770	243	239 LHGL~YGMQVSSHEII	L	Y	-1.74594	-1.25416	1.50121	1	0	0	0	0	0	0	4	6	0	12	6	71	{"tA_0201", "tA_0202", "tA_0203", "tA_0206", "tA_2301", "tA_2402", "tA_6802", "tA_6901", "tB_4002", "tB_4402", "tB_4403", "tB_4501"}	10.2663	0.477735	9.63715	0.186938	9.28922	0.868851	3.15936	0.806888	9.14431	0.73991	9.97952	0.148774	9.49898	0.624386	9.56028	0.36377	5.40655	1.76305	7.74924	1.22175	6.93891	0.800909	6.10907	1.64191	10.1527	1.86153
240	HGLYGMQVSSHEIIP	40770	244	240 HGLY~GMQVSSHEIIP	Y	G	-1.75094	-1.04014	1.2933	1	0	0.513526	0	0	0	0	1	3	0	7	6	61	{"tA_2601", "tA_3001", "tA_6801", "tA_6802", "tA_6901", "tB_4501", "tB_5401"}	8.69245	0.685753	9.52323	0.102522	10.7352	1.61153	4.20597	1.2932	10.2759	1.54971	9.9517	0.173784	7.77676	0.865615	9.51321	0.67522	8.43099	1.8853	10.3613	1.43799	10.2946	0.663421	6.03107	2.46566	9.67405	1.3304
241	GLYGMQVSSHEIIPS	40770	245	241 GLYG~MQVSSHEIIPS	G	M	-1.72305	-0.960825	1.09246	1	0.508352	0.935901	0	0.700672	0.612705	0	0	1	0	2	6	52	{"tA_0201", "tA_3001"}	9.66754	0.77853	9.45224	0.282756	8.62682	0.782557	3.76717	0.891061	11.4297	1.24031	9.83808	0.246986	10.1353	1.27389	9.9788	0.35049	10.4096	2.3106	11.8412	1.66696	10.9096	0.685672	7.76845	1.41896	11.2074	1.60467
242	LYGMQVSSHEIIPSK	40770	246	242 LYGM~QVSSHEIIPSK	M	Q	-1.64571	-0.832146	0.892394	1	0.821831	0	0	0	0.782324	0	0	0	0	4	6	47	{"tA_2403", "tB_1501", "tB_3501", "tB_5301"}	10.5574	1.04205	9.82221	0.229928	6.66395	0.968632	3.36085	0.815507	9.41462	1.09619	9.88822	0.188379	7.10852	0.932223	10.1453	0.384757	9.99143	1.91267	11.3371	1.93688	11.5237	1.39274	11.4429	1.73408	11.0366	2.05402
243	YGMQVSSHEIIPSKQ	40770	247	243 YGMQ~VSSHEIIPSKQ	Q	V	-1.52935	-0.79032	0.59703	1	0	0.545847	0.729769	0	0	0.515438	0	1	0	3	6	33	{"tA_3002", "tA_3201", "tA_6801"}	10.1455	0.662518	9.86008	0.624834	8.05791	1.15973	4.72145	1.18981	10.8884	1.8256	9.84618	0.214843	9.2276	1.48775	9.77073	0.375874	11.159	2.38453	10.962	1.66623	10.4126	1.19853	9.40516	1.87688	10.1535	1.29905
244	GMQVSSHEIIPSKQE	40770	248	244 GMQV~SSHEIIPSKQE	V	S	-1.45981	-0.778679	0.369858	1	0	0	0	0	0	0	0	0	0	1	6	29	{"tB_4402"}	9.25263	0.538856	10.2453	0.20202	7.52814	0.915735	2.36693	1.38779	12.0158	1.49268	9.92214	0.186436	9.38887	0.882985	10.1287	0.253247	10.1097	1.35673	8.38289	1.47354	9.0431	1.10112	9.68553	1.45063	11.8062	1.98378
245	MQVSSHEIIPSKQEI	40770	249	245 MQVS~SHEIIPSKQEI	S	S	-1.45588	-0.786928	0.220964	1	0	0	0	0	0	0	0	0	0	12	6	29	{"tA_0202", "tA_0206", "tA_2301", "tA_2402", "tA_2403", "tA_3301", "tA_6802", "tA_6901", "tB_1501", "tB_3501", "tB_4001", "tB_5101"}	9.4435	0.646798	9.61328	0.2982	7.19347	1.10165	1.67449	0.678568	9.80194	0.821581	9.88918	0.224855	6.89223	0.557615	8.00561	0.660794	8.20978	1.97855	8.72006	1.14109	8.98058	0.874548	9.47348	1.9986	7.60599	1.65438
246	QVSSHEIIPSKQEIY	40770	250	246 QVSS~HEIIPSKQEIY	S	H	-1.44949	-0.82552	0.255131	1	0	0	0	0.690476	0.708325	0	0	3	0	8	6	30	{"tA_0101", "tA_0301", "tA_1101", "tA_2902", "tA_3001", "tA_3002", "tA_6801", "tB_4501"}	9.44472	0.98631	9.67886	0.202371	9.59858	0.608291	4.06147	1.69866	10.7739	1.51531	9.99204	0.0989022	10.0985	0.543037	10.0292	0.483991	9.0126	1.85209	9.94233	0.896667	10.3386	0.907238	6.9752	1.2544	12.521	0.900874
247	VSSHEIIPSKQEIYM	40770	251	247 VSSH~EIIPSKQEIYM	H	E	-1.50121	-0.841228	0.259257	1	0	0.545627	0	0	0	0	0	1	0	3	6	31	{"tA_1101", "tA_6802", "tB_4501"}	9.87414	0.578346	9.33555	0.332602	11.3304	1.14975	4.30451	1.13803	9.71801	2.63749	10.0371	0.291527	8.07716	1.21678	9.77251	0.225565	9.25968	1.8274	10.4718	1.565	9.85269	0.801487	6.03154	1.06118	10.9646	1.23183
248	SSHEIIPSKQEIYMQ	40770	252	248 SSHE~IIPSKQEIYMQ	E	I	-1.52831	-0.823013	0.201448	1	0	0	0	0	0.563348	0	1	0	0	10	6	37	{"tA_0301", "tA_1101", "tA_2601", "tA_2902", "tA_3001", "tA_3002", "tA_3101", "tA_3301", "tA_6801", "tB_1801"}	10.1518	0.763511	10.4195	0.372473	9.98563	0.893368	3.82406	0.89923	7.66702	1.1413	9.73813	0.104819	9.43807	0.305582	10.0993	0.382112	10.2435	2.99347	9.04909	1.36809	9.42609	1.0089	7.52923	2.1071	11.3992	1.36819
249	SHEIIPSKQEIYMQH	40770	253	249 SHEI~IPSKQEIYMQH	I	I	-1.53162	-0.776787	0.110134	1	0	0	0	0	0	0	3	2	0	0	6	34	{}	9.81866	0.718779	9.95313	0.205964	10.2403	0.506	1.80313	1.01455	9.88096	1.50397	9.62911	0.225768	10.4969	1.44757	9.95529	0.283234	10.5926	1.48949	9.53625	1.45348	9.5065	0.776914	8.06156	1.85289	12.7429	0.913084
250	HEIIPSKQEIYMQHT	40770	254	250 HEII~PSKQEIYMQHT	I	P	-1.47846	-0.865207	-0.100187	1	0	0.77674	0	0	0	0	1	1	0	1	6	34	{"tB_4403"}	10.445	0.487095	9.82078	0.60841	9.88569	0.428949	2.02405	1.491	8.09671	1.54287	9.85723	0.309856	8.45604	1.40714	9.34023	0.830814	9.87831	2.30795	8.77866	2.29849	8.20243	1.02757	7.87679	1.82334	12.3379	1.73875
251	EIIPSKQEIYMQHTY	40770	255	251 EIIP~SKQEIYMQHTY	P	S	-1.47238	-1.05205	-0.326183	1	0.546525	0	0	0	0	0	0	4	0	8	6	30	{"tA_0801", "tA_2301", "tA_2402", "tA_3201", "tA_6802", "tA_6901", "tB_0702", "tB_5701"}	8.47257	0.424937	9.65848	0.205935	8.16171	0.675326	2.27929	0.45097	11.5588	1.36732	9.77817	0.163898	8.13488	0.432279	9.60455	0.260491	12.0257	2.48607	9.23024	1.95094	10.3316	0.534396	10.0426	1.67445	11.6955	1.24291
252	IIPSKQEIYMQHTYP	40770	256	252 IIPS~KQEIYMQHTYP	S	K	-1.5073	-1.30579	-0.440418		0	0	0	0	0	0	0	3	0	6	6	28	{"tA_0101", "tA_2902", "tB_0801", "tB_1501", "tB_3501", "tB_5701"}	9.89694	0.631236	8.77973	0.338962	5.71153	0.711345	2.18511	0.941753	10.2062	1.61801	9.88445	0.134071	7.7188	0.727573	9.94997	0.433976	9.85009	1.36343	9.85449	1.49627	10.769	1.21535	11.7858	1.68928	12.1201	1.73134
253	IPSKQEIYMQHTYPI	40770	257	253 IPSK~QEIYMQHTYPI	K	Q	-1.59769	-1.52448	-0.41518		0.628278	0	0	0	0	0	0	2	0	7	6	32	{"tA_0101", "tA_2402", "tA_2902", "tB_0702", "tB_3501", "tB_5101", "tB_5301"}	6.17173	0.359412	9.13529	0.263105	7.32707	0.972062	3.27781	0.479645	9.57949	2.57211	9.94798	0.145598	5.88249	0.677506	9.82682	0.233842	10.5336	1.13008	10.4772	1.98367	10.7073	0.459828	10.6794	1.62982	6.19314	0.945205
254	PSKQEIYMQHTYPIS	40770	258	254 PSKQ~EIYMQHTYPIS	Q	E	-1.6737	-1.62835	-0.370784		0	0	0	0	0	0	0	0	0	2	6	24	{"tA_3001", "tA_3002"}	10.5705	0.469731	9.60011	0.268405	9.49398	0.73544	4.19151	1.15756	10.0836	1.32028	9.84033	0.240086	10.1234	0.618599	10.1591	0.372408	10.4403	1.66393	10.6862	1.51969	10.8013	0.945482	8.82012	1.55549	10.9526	1.41612
255	SKQEIYMQHTYPISA	40770	259	255 SKQE~IYMQHTYPISA	E	I	-1.76436	-1.65603	-0.327914		0	0	0	0	0	0	1	2	0	5	6	29	{"tA_0101", "tA_3101", "tB_2705", "tB_5101", "tB_5301"}	8.81161	1.64436	9.99379	0.248714	8.95763	1.40022	2.82595	0.826704	9.73787	1.50804	9.02641	0.302049	9.12698	0.702206	10.1503	0.233273	11.0682	2.61144	9.24944	1.20031	8.6251	0.801417	8.63327	2.28829	8.9616	1.77497
256	KQEIYMQHTYPISAE	40770	260	256 KQEI~YMQHTYPISAE	I	Y	-1.78935	-1.71434	-0.173112		0	0	0	0	0	0	11	3	0	0	6	28	{}	10.3331	0.527097	9.85529	0.272039	10.9235	1.01753	4.30091	0.984548	11.978	1.10704	9.78622	0.14284	11.8101	0.427644	10.3981	0.397516	9.57931	0.812593	10.7863	1.01418	11.081	1.31618	7.96762	2.38817	12.1487	1.62993
257	QEIYMQHTYPISAEE	40770	261	257 QEIY~MQHTYPISAEE	Y	M	-1.82002	-1.70728	-0.0980172		0	0.783408	0	0	0	0	3	0	0	12	6	32	{"tA_2902", "tA_3201", "tA_3301", "tA_6801", "tB_1501", "tB_1503", "tB_1801", "tB_4001", "tB_4002", "tB_4402", "tB_4403", "tB_4501"}	9.97262	0.575241	9.65849	0.247165	6.90371	1.08553	1.20042	0.545374	6.24881	0.577578	9.26617	0.252978	8.44571	0.544243	7.37054	0.514466	6.80585	1.42568	5.71741	1.04729	5.51256	0.544735	6.65519	1.20227	12.224	1.71992
258	EIYMQHTYPISAEEL	40770	262	258 EIYM~QHTYPISAEEL	M	Q	-1.72824	-1.7344	0.118797		0	0	0	0	0	0	11	2	0	6	6	32	{"tA_0301", "tA_0801", "tA_1101", "tA_3001", "tA_6801", "tB_5701"}	9.74604	0.489889	9.84525	0.281662	10.2447	0.502107	3.72331	0.792119	10.6726	0.501271	9.90768	0.135182	10.2001	0.320479	9.64695	0.316433	11.8173	1.97457	11.4347	1.73747	11.725	0.927989	9.37472	1.94496	12.7035	1.71955
259	IYMQHTYPISAEELF	40770	263	259 IYMQ~HTYPISAEELF	Q	H	-1.73415	-1.70422	0.194259		0.564066	0	0	0	0	0	8	5	0	14	6	39	{"tA_0201", "tA_0202", "tA_0203", "tA_0206", "tA_0801", "tA_2301", "tA_2402", "tA_2403", "tB_0801", "tB_1503", "tB_3501", "tB_5101", "tB_5301", "tB_5401"}	9.18064	0.882626	8.56869	0.25161	8.19569	0.742445	1.42897	0.248252	8.69174	1.22136	9.54297	0.24279	6.52144	0.392062	9.67026	0.262108	7.88912	1.77049	9.95082	1.17095	8.37758	0.982628	10.2107	1.27999	8.51573	1.78773
260	YMQHTYPISAEELFT	40770	264	260 YMQH~TYPISAEELFT	H	T	-1.75881	-1.66473	0.379314		0	0	0	0	0	0	3	2	0	3	6	40	{"tA_0201", "tA_0203", "tA_3001"}	9.38638	0.556692	9.10321	0.214382	8.74446	0.878619	3.26077	0.810942	10.4019	0.893268	9.70195	0.198555	9.88585	0.92213	9.59358	0.277293	8.03472	1.16935	11.1723	1.56696	11.2821	0.949947	8.40348	1.19556	11.8112	1.4015
261	MQHTYPISAEELFTF	40770	265	261 MQHT~YPISAEELFTF	T	Y	-1.85304	-1.59397	0.55702		0	0.610214	0	0	0	0	4	1	0	10	6	45	{"tA_0201", "tA_0206", "tA_0801", "tA_6802", "tA_6901", "tB_0801", "tB_1801", "tB_4002", "tB_4501", "tB_5401"}	8.99614	0.635653	8.12112	0.270944	8.44607	0.719497	1.88805	1.14943	7.4613	1.10007	9.64533	0.178741	7.88819	1.34921	9.46745	0.129903	6.78457	1.00632	9.84729	0.989526	8.84558	0.980933	5.35675	1.31959	9.6	1.87634
262	QHTYPISAEELFTFG	40770	266	262 QHTY~PISAEELFTFG	Y	P	-1.90918	-1.47707	0.596161		0	0	0	0.804279	0	0	3	4	0	1	6	46	{"tB_1801"}	10.1662	0.552981	9.64811	0.102027	8.58176	0.89513	2.6885	0.978147	7.76659	1.08295	9.524	0.121316	11.0148	1.75631	10.0863	0.370605	9.31537	1.09906	10.308	1.32072	10.5352	1.41361	7.52808	1.66867	12.4912	1.54464
263	HTYPISAEELFTFGG	40770	267	263 HTYP~ISAEELFTFGG	P	I	-1.9523	-1.37172	0.502868		0	0.782787	0.576584	0	0	0	4	1	0	5	6	39	{"tA_3201", "tA_3301", "tA_6801", "tB_5401", "tB_5701"}	10.3223	0.415422	9.8831	0.259945	9.65665	0.440145	3.55499	1.53603	8.46872	1.37173	9.85034	0.171965	9.3093	0.388343	9.95413	0.405975	11.9831	2.67636	11.0792	1.15127	10.5112	1.00552	9.01198	1.24968	9.91446	1.31152
264	TYPISAEELFTFGGQ	40770	268	264 TYPI~SAEELFTFGGQ	I	S	-1.9631	-1.27272	0.29332		0	0	0	0	0	0	1	3	0	6	6	39	{"tA_0202", "tA_0203", "tA_2301", "tA_2402", "tA_2403", "tB_1503"}	9.95985	0.482509	9.87797	0.236542	10.191	1.03956	0.894005	0.430509	11.3702	2.02848	9.85864	0.21813	9.40807	0.719712	10.2205	0.437006	10.1594	1.98381	9.79378	1.33412	9.93632	1.18603	9.85986	1.522	9.62763	1.54415
265	YPISAEELFTFGGQD	40770	269	265 YPIS~AEELFTFGGQD	S	A	-2.0258	-1.21907	-0.0714672		0	0.7655	0.674266	0	0	0	0	0	0	13	6	38	{"tA_0202", "tA_2301", "tA_2402", "tA_2403", "tB_0702", "tB_1501", "tB_1503", "tB_2705", "tB_3501", "tB_5101", "tB_5301", "tB_5401", "tB_5801"}	5.58802	0.64001	9.68029	0.255033	4.82787	0.889313	0.610493	0.57594	10.2214	0.80969	9.08996	0.187392	4.47021	0.719688	9.58992	0.474965	8.7786	1.18786	8.57635	1.12755	9.2798	0.919843	11.296	1.95377	5.26508	1.16237
266	PISAEELFTFGGQDA	40770	270	266 PISA~EELFTFGGQDA	A	E	-2.007	-1.24667	-0.279939		0	0	0	0	0	0	1	4	0	1	6	36	{"tA_0201"}	10.129	0.843694	9.65426	0.42113	10.2954	0.843722	4.33511	1.47546	12.1969	0.581071	9.95079	0.144643	10.7065	0.620691	9.85384	0.43187	9.035	2.91416	11.0287	1.96054	11.5248	1.10033	9.3819	1.69495	12.6754	0.798719
267	ISAEELFTFGGQDAN	40770	271	267 ISAE~ELFTFGGQDAN	E	E	-2.03332	-1.24848	-0.289938		0	0	0	0	0	0	0	1	0	17	6	43	{"tA_0101", "tA_0202", "tA_0206", "tA_2301", "tA_2402", "tA_2902", "tA_6901", "tB_0801", "tB_1501", "tB_1801", "tB_3501", "tB_4001", "tB_4402", "tB_4403", "tB_5101", "tB_5301", "tB_5801"}	8.90878	0.559291	8.61501	0.398267	5.34296	0.359039	3.01575	0.815618	5.75943	1.21979	9.9536	0.261192	4.7399	0.494852	8.72804	0.600134	7.8185	1.01444	7.60419	0.948394	6.951	1.08963	7.45376	1.54182	7.49198	0.896051
268	SAEELFTFGGQDANL	40770	272	268 SAEE~LFTFGGQDANL	E	L	-1.99047	-1.22775	-0.093644		0	0	0	0	0	0	1	1	0	4	6	46	{"tA_3001", "tA_6802", "tA_6901", "tB_4501"}	9.90867	1.02134	9.87159	0.144265	8.86092	0.708987	4.27271	1.00646	12.0061	1.61392	9.95132	0.335351	8.75565	1.11763	9.80961	0.374941	9.46936	1.537	10.2171	1.14868	10.1883	0.662803	5.72822	2.03466	10.6548	1.78338
269	AEELFTFGGQDANLI	40770	273	269 AEEL~FTFGGQDANLI	L	F	-1.98699	-1.19786	0.13454		0	0	0	0	0	0	7	2	0	6	6	47	{"tA_6802", "tB_1801", "tB_4001", "tB_4002", "tB_4403", "tB_4501"}	9.43748	0.814887	9.84952	0.201563	8.80139	1.16009	3.39533	1.30401	7.93593	0.645658	9.87669	0.0965496	10.0286	1.2268	8.56313	0.456463	5.04317	1.18694	8.94758	1.43044	6.97306	0.916295	2.45793	1.62788	11.6907	2.08703
270	EELFTFGGQDANLIS	40770	274	270 EELF~TFGGQDANLIS	F	T	-1.90906	-1.1633	0.347685		0.526135	0	0.512593	0	0.530218	0	2	0	0	7	6	48	{"tA_2601", "tA_3002", "tA_3301", "tA_6801", "tB_1503", "tB_1801", "tB_4501"}	9.64251	0.402402	9.70024	0.249116	8.64585	1.36262	1.44498	1.80489	6.34632	0.774624	9.62511	0.188798	10.1813	1.00745	9.4005	0.576495	8.35002	1.47396	9.17666	0.945956	9.16448	0.755645	5.60357	2.09672	12.3488	1.56216
271	ELFTFGGQDANLISI	40770	275	271 ELFT~FGGQDANLISI	T	F	-1.81777	-1.16618	0.412728		0.927261	0.648136	0.927536	0	0	0	7	2	0	7	6	42	{"tA_0301", "tA_2601", "tA_3201", "tA_3301", "tA_6801", "tA_6901", "tB_5701"}	10.6114	0.599431	10.1645	0.305448	9.6373	0.761759	3.3079	1.28557	9.65211	1.87361	9.85911	0.219075	9.92164	0.457928	10.0567	0.416483	11.884	3.20934	11.8831	1.55572	10.7472	0.771857	9.68499	1.56442	11.2675	0.745312
272	LFTFGGQDANLISID	40770	276	272 LFTF~GGQDANLISID	F	G	-1.697	-1.1415	0.469022		0	0.515535	0	0	0.733065	0	0	3	0	4	6	45	{"tA_0201", "tA_0202", "tA_0203", "tA_0206"}	10.0072	0.723951	9.67514	0.215854	8.43174	0.864479	3.54619	1.50015	12.6112	1.82221	10.102	0.269936	8.67861	0.492645	9.84386	0.307623	9.04957	1.89257	11.2627	2.04745	11.878	1.21222	9.96301	1.96654	11.4601	1.18528
273	FTFGGQDANLISIDI	40770	277	273 FTFG~GQDANLISIDI	G	G	-1.60629	-1.14366	0.246045		0	0.942898	0.793816	0	0	0	0	3	0	3	6	31	{"tA_6801", "tB_3501", "tB_5401"}	9.88751	0.559401	9.83725	0.220634	8.5462	0.800052	2.66946	0.74855	9.60443	1.38682	9.14663	0.462941	7.73083	0.450167	9.53674	0.286644	9.2667	1.44189	10.1497	1.60472	10.3478	0.700818	9.8268	1.57431	9.95873	1.52775
274	TFGGQDANLISIDIK	40770	278	274 TFGG~QDANLISIDIK	G	Q	-1.54266	-1.08124	0.0251411		0.827598	0	0	0	0	0	0	4	0	5	6	32	{"tA_0201", "tA_0202", "tA_0203", "tA_2402", "tA_2403"}	9.48749	0.511054	9.74281	0.306069	10.0046	0.943526	2.67516	0.908265	11.8167	1.47346	9.94446	0.114567	8.70156	0.637819	9.80512	0.286871	9.78909	2.08232	10.2176	1.7073	10.8987	1.05623	10.5655	1.66298	12.9823	1.69983
275	FGGQDANLISIDIKN	40770	279	275 FGGQ~DANLISIDIKN	Q	D	-1.56775	-0.968358	-0.13885		0	0	0	0.517151	0	0	0	2	0	12	6	38	{"tA_0101", "tA_0202", "tA_0203", "tA_0206", "tA_6802", "tA_6901", "tB_0801", "tB_1501", "tB_3501", "tB_5101", "tB_5301", "tB_5801"}	8.84969	0.353053	8.89289	0.277678	6.13367	0.706694	3.94469	1.00492	8.52037	1.61517	10.0056	0.228786	6.75312	1.14481	9.29988	0.550865	7.64095	1.15461	9.20251	1.58409	8.5037	1.23185	9.57015	1.79355	8.38081	1.41629
276	GGQDANLISIDIKND	40770	280	276 GGQD~ANLISIDIKND	D	A	-1.54053	-0.854841	-0.251934		0	0	0	0	0	0	0	0	0	3	6	34	{"tA_1101", "tA_3001", "tB_4501"}	9.43585	0.656653	10.1166	0.0660707	11.2949	1.14326	4.48027	0.830486	11.3189	1.46361	9.92276	0.250313	10.0296	0.874482	9.85912	0.453865	10.45	2.14079	10.5453	1.67352	10.0803	0.717506	6.4188	1.46891	11.4459	1.27146
277	GQDANLISIDIKNDL	40770	281	277 GQDA~NLISIDIKNDL	A	N	-1.56644	-0.783816	-0.399471		0	0	0	0	0	0.553348	1	0	0	6	6	33	{"tA_2402", "tB_0801", "tB_1503", "tB_4001", "tB_4002", "tB_4403"}	9.3408	0.426162	8.94449	0.21931	8.45974	0.842033	1.09456	1.02914	8.36384	0.897976	9.82725	0.305653	8.9642	0.457775	9.07546	0.353183	7.31064	1.17178	8.57669	1.09297	7.5027	0.966476	8.2733	1.48915	10.4662	1.40887
278	QDANLISIDIKNDLY	40770	282	278 QDAN~LISIDIKNDLY	N	L	-1.5642	-0.776387	-0.388023		0	0	0	0	0	0	0	0	0	3	6	32	{"tA_6801", "tB_4501", "tB_5701"}	10.4329	0.815354	9.66672	0.358285	9.98206	0.799036	3.13783	1.48917	9.63558	1.15977	9.42987	0.181643	10.8642	0.652149	9.98278	0.313489	10.1658	1.32685	10.0015	1.19618	8.77138	0.937616	5.72616	1.72767	11.9208	1.38064
279	DANLISIDIKNDLYE	40770	283	279 DANL~ISIDIKNDLYE	L	I	-1.59275	-0.819574	-0.378848		0	0	0	0	0	0	0	0	0	8	6	37	{"tA_0801", "tA_3201", "tA_6802", "tA_6901", "tB_4402", "tB_5301", "tB_5701", "tB_5801"}	8.66619	0.703781	9.58669	0.125124	8.18969	0.3481	4.1504	1.11964	9.63891	1.0802	9.87327	0.364592	7.85455	0.354474	9.85479	0.273132	10.4477	2.07408	8.37812	0.993152	8.97259	1.27305	8.36898	1.62828	9.5434	1.38785
280	ANLISIDIKNDLYEK	40770	284	280 ANLI~SIDIKNDLYEK	I	S	-1.58128	-0.817923	-0.265641		0	0.526542	0	0	0	0	3	0	0	4	6	36	{"tA_0301", "tA_1101", "tA_3101", "tA_6801"}	10.5509	0.58917	10.0616	0.398138	9.05921	0.864946	3.38744	0.666302	9.43754	1.77266	9.51115	0.166465	10.709	0.512072	10.1147	0.198993	10.4427	1.44819	9.79059	1.87743	9.77864	0.892442	8.71395	1.96051	11.5726	1.5733
281	NLISIDIKNDLYEKT	40770	285	281 NLIS~IDIKNDLYEKT	S	I	-1.55483	-0.807016	-0.124704		0	0.69418	0.533276	0	0.967269	0	4	0	0	3	6	27	{"tA_1101", "tA_3201", "tA_6801"}	10.2155	0.456347	9.97816	0.158928	10.3683	0.611874	3.68018	0.735405	10.3522	1.7482	9.75795	0.184209	9.63073	0.638897	9.65344	0.215903	11.4945	2.09649	10.6315	1.7099	10.2772	1.0908	9.47896	1.38198	11.562	1.15531
282	LISIDIKNDLYEKTL	40770	286	282 LISI~DIKNDLYEKTL	I	D	-1.51739	-0.782791	0.0937161		0.684411	0	0	0.600673	0.587511	0	0	1	0	0	6	24	{}	10.6016	0.610726	9.87489	0.236245	9.3517	0.477117	5.33342	2.11226	11.3023	1.38573	10.1257	0.163123	10.1378	0.63099	9.90601	0.31558	10.5596	1.99183	11.6141	2.18467	12.0563	1.47	10.8714	2.05889	12.6619	1.31088
283	ISIDIKNDLYEKTLN	40770	287	283 ISID~IKNDLYEKTLN	D	I	-1.52919	-0.808181	0.228771		0	0.622573	0.637694	0	0	0	0	1	0	15	6	33	{"tA_0801", "tA_2301", "tA_3201", "tA_6802", "tA_6901", "tB_0702", "tB_1501", "tB_3501", "tB_4001", "tB_4402", "tB_4403", "tB_5101", "tB_5301", "tB_5701", "tB_5801"}	7.87742	0.455568	9.658	0.152961	7.13103	0.463848	3.33018	0.422349	8.97154	0.925239	9.92547	0.145215	6.54454	0.475189	8.404	0.486651	8.71942	1.39407	8.22924	1.64166	8.14246	1.53038	8.30765	1.40235	6.16079	1.28501
284	SIDIKNDLYEKTLND	40770	288	284 SIDI~KNDLYEKTLND	I	K	-1.51067	-0.813314	0.323423		0.613549	0	0	0	0	0	0	0	0	2	6	32	{"tA_0101", "tB_1501"}	9.90162	0.550653	9.79815	0.257335	7.15725	0.405008	2.30772	1.08132	11.9425	1.35272	9.81875	0.198544	8.64642	0.810545	10.2135	0.316179	11.092	1.35747	10.7039	1.92703	11.65	1.25839	11.9489	1.8733	13.2984	1.43492
285	IDIKNDLYEKTLNDY	40770	289	285 IDIK~NDLYEKTLNDY	K	N	-1.55241	-0.782973	0.465325		0	0.530309	0	0	0	0	0	0	0	0	6	24	{}	10.1047	0.619515	9.69985	0.222538	9.00525	0.856802	3.63957	0.478924	8.15571	1.34257	9.15388	0.407379	9.28631	0.745607	9.69904	0.316547	9.89961	1.337	10.043	1.32035	8.53057	0.994955	7.81594	1.45616	10.8238	1.88477
286	DIKNDLYEKTLNDYK	40770	290	286 DIKN~DLYEKTLNDYK	N	D	-1.52406	-0.714361	0.51569		0	0	0	0	0	0	0	0	0	6	6	26	{"tA_0301", "tA_1101", "tA_2902", "tA_3001", "tA_3002", "tA_6801"}	10.1983	0.35631	9.75192	0.224952	10.7024	0.755301	4.11981	1.25026	9.83019	1.26884	9.9511	0.206305	10.3835	0.839468	9.88427	0.504919	12.5133	2.36306	11.4481	2.46787	11.2234	1.33074	9.98323	1.78417	12.5107	1.18535
287	IKNDLYEKTLNDYKA	40770	291	287 IKND~LYEKTLNDYKA	D	L	-1.41949	-0.624917	0.326312		0	0	0	0	0	0	0	0	0	3	6	26	{"tB_0702", "tB_5101", "tB_5401"}	8.32824	1.70325	9.72567	0.246316	11.7314	1.12919	2.49178	0.685037	9.73537	1.17247	9.4979	0.162656	9.35987	0.438411	9.82067	0.278558	8.63369	0.853469	9.06665	1.27888	9.74721	0.792421	8.00748	1.4355	7.87472	1.52981
288	KNDLYEKTLNDYKAI	40770	292	288 KNDL~YEKTLNDYKAI	L	Y	-1.28982	-0.585052	0.135058		0	0	0	0	0	0	1	1	0	1	6	27	{"tB_4002"}	9.05793	0.576441	9.58262	0.315072	8.65701	0.8506	3.00472	0.518355	10.9445	1.21446	9.63402	0.2335	9.6758	0.870837	9.48092	0.235281	5.87386	1.6132	8.88855	1.35178	10.1393	0.724892	8.1307	1.42744	11.9922	1.12372
289	NDLYEKTLNDYKAIA	40770	293	289 NDLY~EKTLNDYKAIA	Y	E	-1.24583	-0.589715	-0.12223		0	0.622748	0	0	0	0	0	0	0	1	6	13	{"tA_3002"}	9.99723	0.325575	9.58441	0.195075	10.636	0.503584	2.27615	0.796303	9.28139	0.931803	9.32859	0.157782	10.7213	0.697313	9.55832	0.30105	9.5277	1.31019	10.2899	1.56702	9.31554	0.824485	7.10536	1.15615	12.8704	1.248
290	DLYEKTLNDYKAIAN	40770	294	290 DLYE~KTLNDYKAIAN	E	K	-1.25387	-0.616002	-0.271947		0	0	0	0	0	0	0	0	0	2	6	13	{"tA_0301", "tA_3001"}	10.4701	0.243857	9.95875	0.194066	9.98185	0.867249	4.08874	1.17017	9.01892	2.37696	9.8953	0.203112	10.3547	0.527184	9.84979	0.432329	12.039	3.28276	12.1885	2.4038	11.4658	1.30448	10.1758	1.55723	12.1802	0.94778
291	LYEKTLNDYKAIANK	40770	295	291 LYEK~TLNDYKAIANK	K	T	-1.2914	-0.620903	-0.328492		0	0	0.632004	0	0	0	0	0	0	6	6	19	{"tA_2301", "tA_2403", "tA_2902", "tB_1501", "tB_1503", "tB_5301"}	10.1081	0.638658	9.48471	0.278332	6.99899	0.830495	0.74607	0.498343	9.08645	1.08612	9.61607	0.280592	7.87968	0.529896	9.98854	0.338832	10.2955	1.70486	9.9416	1.48645	10.1089	0.924336	10.8612	1.62468	10.6147	1.89137
292	YEKTLNDYKAIANKL	40770	296	292 YEKT~LNDYKAIANKL	T	L	-1.22402	-0.570519	-0.370272		0	0	0	0	0	0	0	0	0	4	6	17	{"tA_3001", "tA_3101", "tA_3301", "tB_2705"}	10.5081	0.580727	9.90374	0.22237	9.66147	0.841919	2.06148	2.10513	8.68125	1.22481	8.89173	0.611877	11.2914	0.747827	9.98312	0.330437	7.89324	1.36753	8.8365	1.5124	8.63592	0.739931	7.92734	1.73767	12.6486	1.48429
293	EKTLNDYKAIANKLS	40770	297	293 EKTL~NDYKAIANKLS	L	N	-1.19071	-0.478977	-0.420455		0	0	0	0.550435	0	0	0	0	0	2	6	16	{"tB_0702", "tB_5401"}	7.92244	1.46875	9.56477	0.298544	11.894	0.940696	2.7506	1.46134	10.1267	1.12015	9.69913	0.387581	10.1365	1.14338	9.68861	0.3954	8.69836	1.36412	9.88196	1.77699	9.27268	0.630661	7.08068	1.67801	9.97407	2.00646
294	KTLNDYKAIANKLSQ	40770	298	294 KTLN~DYKAIANKLSQ	N	D	-1.23657	-0.398705	-0.479515		0	0.636099	0.670836	0	0	0	0	0	0	7	6	22	{"tA_2301", "tA_2402", "tA_2601", "tB_0702", "tB_1501", "tB_4002", "tB_5801"}	7.93121	0.582868	9.21224	0.294155	6.74773	0.375479	2.08415	0.419642	9.57297	0.637866	9.30759	0.276304	8.15255	0.60405	9.61625	0.316002	6.51106	1.35173	9.48622	1.01361	9.06326	1.36025	9.53508	1.4328	9.85924	0.930606
295	TLNDYKAIANKLSQV	40770	299	295 TLND~YKAIANKLSQV	D	Y	-1.3184	-0.373918	-0.424509		0	0	0	0	0	0	0	0	0	5	6	26	{"tA_0201", "tA_0202", "tA_0203", "tA_3001", "tB_0801"}	8.73605	1.04172	8.30533	0.0923504	8.02819	0.724871	3.37337	1.8258	12.185	1.56424	9.95178	0.170148	9.46147	0.914471	9.85823	0.480191	10.949	1.82389	12.7494	2.43239	11.8639	1.31105	8.26974	1.23294	11.7287	1.42957
296	LNDYKAIANKLSQVT	40770	300	296 LNDY~KAIANKLSQVT	Y	K	-1.36317	-0.386547	-0.281105		0.543165	0	0	0	0	0	0	0	0	1	6	25	{"tB_4002"}	10.2086	0.480741	9.52235	0.212219	9.32676	1.05145	3.25679	0.487586	8.13386	2.50231	9.74497	0.264707	9.89721	0.54002	10.1307	0.270699	7.31072	1.15432	10.5108	1.18185	10.4446	1.43152	7.92911	1.02842	11.531	2.14074
297	NDYKAIANKLSQVTS	40770	301	297 NDYK~AIANKLSQVTS	K	A	-1.36722	-0.409803	-0.304403		0	0	0	0	0	0	0	0	0	8	6	27	{"tA_0301", "tA_1101", "tA_3002", "tA_3101", "tA_3301", "tA_6801", "tB_1801", "tB_2705"}	10.0169	0.4392	9.93557	0.146782	9.1679	0.445199	2.50829	0.888036	7.83919	0.923702	8.55383	0.525766	10.9171	0.482004	9.7546	0.224535	9.43216	1.36448	8.94476	1.60786	9.16513	0.58059	7.77208	1.59561	11.8925	1.76405
298	DYKAIANKLSQVTSC	40770	302	298 DYKA~IANKLSQVTSC	A	I	-1.35178	-0.37509	-0.299361		0	0	0	0	0	0	0	2	0	6	6	29	{"tA_0202", "tA_0203", "tA_2301", "tA_2402", "tA_2403", "tB_1503"}	9.77866	0.303002	9.65336	0.13442	10.7787	0.845209	0.936957	0.995027	10.4271	0.868169	9.59204	0.324019	9.21321	0.904642	9.95717	0.476755	10.1148	1.71444	8.71905	1.21347	9.11524	1.3075	9.54408	1.56306	11.0442	1.83363
299	YKAIANKLSQVTSCN	40770	303	299 YKAI~ANKLSQVTSCN	I	A	-1.35776	-0.3248	-0.313514		0.867449	0.529933	0	0	0	0	0	0	0	5	6	32	{"tB_0702", "tB_2705", "tB_3501", "tB_5101", "tB_5401"}	7.47182	1.53753	9.44153	0.477623	10.7968	0.912519	2.02346	0.937233	10.0216	1.9088	8.65819	0.425417	7.14694	1.00245	9.6188	0.340428	8.15836	1.51042	10.9457	1.87855	10.3072	0.637539	8.02141	2.42678	8.06291	2.3715
300	KAIANKLSQVTSCND	40770	304	300 KAIA~NKLSQVTSCND	A	N	-1.37134	-0.257752	-0.30993		0	0.912181	0.728227	0	0	0	0	3	0	6	6	31	{"tA_0301", "tA_1101", "tA_3001", "tA_3002", "tA_3101", "tB_5801"}	9.06489	0.627136	10.0902	0.218194	9.06667	0.606654	3.99621	0.971795	8.71136	1.37236	9.75101	0.272349	8.48322	0.21728	9.77345	0.375674	10.4289	1.13464	9.64486	1.80584	10.1081	0.579368	8.47018	1.98829	12.4055	0.858474
301	AIANKLSQVTSCNDP	40770	305	301 AIAN~KLSQVTSCNDP	N	K	-1.38426	-0.21568	-0.224398		0.50698	0	0.590061	0.510915	0	0	0	1	0	5	6	31	{"tA_0201", "tA_0202", "tA_0203", "tA_0206", "tA_6901"}	9.96653	0.692914	9.61781	0.324044	8.9077	0.60876	4.40862	0.762703	11.9495	2.25855	10.1387	0.128722	10.902	0.850368	9.81466	0.227552	10.4678	1.63522	10.5687	1.67947	10.741	1.53786	9.89844	2.26779	12.0961	1.41365
302	IANKLSQVTSCNDPN	40770	306	302 IANK~LSQVTSCNDPN	K	L	-1.34734	-0.166128	-0.186147		0	0	0	0	0	0	0	1	0	2	6	32	{"tA_6901", "tB_5401"}	9.09301	0.518242	9.54103	0.143515	9.91487	0.440991	4.44473	0.996909	10.6177	2.06495	9.94294	0.240969	8.61049	0.355487	10.1334	0.262874	9.30206	1.45777	9.97076	1.68527	10.3075	0.874968	7.55811	1.53904	9.5466	1.51489
303	ANKLSQVTSCNDPNI	40770	307	303 ANKL~SQVTSCNDPNI	L	S	-1.30248	0.0363229	-0.277976		0	0	0	0.537659	0	0	0	0	0	1	6	25	{"tA_3001"}	9.34288	0.508995	9.76171	0.281618	10.6104	0.985452	3.49735	1.13806	10.5528	1.40236	9.88857	0.196495	11.4381	0.702084	10.0608	0.358211	8.6164	1.74038	10.9261	1.54994	11.429	0.830945	7.5647	1.40287	12.5928	1.6874
304	NKLSQVTSCNDPNID	40770	308	304 NKLS~QVTSCNDPNID	S	Q	-1.24092	0.292222	-0.369584		0	0.788993	0.718567	0	0	0	0	0	0	6	6	25	{"tA_0206", "tA_2402", "tB_0702", "tB_2705", "tB_5101", "tB_5401"}	7.29446	1.99738	9.72657	0.31461	9.15109	1.6675	1.9654	0.952431	9.78682	1.4802	8.63061	0.746648	7.93134	1.11559	9.73481	0.401974	9.16083	1.58379	9.80954	1.75779	8.62791	2.08696	8.64095	1.44788	4.73146	1.42427
305	KLSQVTSCNDPNIDI	40770	309	305 KLSQ~VTSCNDPNIDI	Q	V	-1.23934	0.409474	-0.351875		0.671383	0	0	0	0	0	0	3	0	0	6	20	{}	9.55641	0.795768	9.81891	0.195917	10.7911	0.814027	3.95844	1.16264	12.487	2.09408	9.86334	0.213567	10.7729	0.555964	10.1105	0.619146	11.7845	2.02228	11.4543	1.90065	11.7511	1.72137	9.42832	1.44648	11.5593	1.02409
306	LSQVTSCNDPNIDID	40770	310	306 LSQV~TSCNDPNIDID	V	T	-1.34785	0.469472	-0.358946		0	0	0	0	0	0	0	1	0	1	6	15	{"tA_6801"}	10.1251	0.604255	10.2364	0.312119	9.80071	0.43869	4.53786	2.05452	10.8359	1.12792	9.87309	0.156574	9.0786	1.11997	10.1352	0.96412	9.67	1.64515	10.5037	1.66615	10.8096	1.16733	9.62736	1.38655	10.6531	2.20035
307	SQVTSCNDPNIDIDS	40770	311	307 SQVT~SCNDPNIDIDS	T	S	-1.42151	0.381633	-0.375185		0	0	0	0	0	0	0	0	0	0	6	10	{}	10.4272	0.671018	10.1402	0.688869	9.66405	1.53657	3.93708	1.14535	11.8472	0.68746	9.6354	0.181638	11.0813	0.533363	9.96624	0.251422	9.1782	0.97986	9.12806	2.14055	8.70646	1.31528	7.91607	1.15837	12.7826	2.07854
308	QVTSCNDPNIDIDSY	40770	312	308 QVTS~CNDPNIDIDSY	S	C	-1.40963	0.121969	-0.507294		0	0	0	0	0.542077	0	0	0	0	2	6	10	{"tA_3002", "tA_6801"}	9.74086	0.538365	9.7932	0.0917829	10.5518	0.713719	4.25077	1.46099	11.008	1.11757	9.81765	0.243377	10.078	0.94554	9.55544	0.267618	11.0542	2.22104	10.5732	1.68934	10.5386	0.582668	8.35532	1.40031	12.263	1.00604
309	VTSCNDPNIDIDSYK	40770	313	309 VTSC~NDPNIDIDSYK	C	N	-1.37434	-0.211577	-0.634572		0	0	0	0	0	0	0	0	0	3	6	12	{"tA_0801", "tB_3501", "tB_5301"}	9.15099	0.485957	9.8012	0.126181	8.59383	0.429433	4.48459	1.66823	10.0039	1.06182	10.1264	0.219709	7.42605	0.949358	9.63221	0.450715	9.60571	2.09084	10.0359	1.49242	10.1058	0.304059	9.46228	1.94919	10.2829	1.79215
310	TSCNDPNIDIDSYKQ	40770	314	310 TSCN~DPNIDIDSYKQ	N	D	-1.30272	-0.587729	-0.680801		0	0	0	0	0	0	0	0	0	2	6	8	{"tA_1101", "tA_6801"}	10.129	0.894115	9.87545	0.252082	10.2589	1.10428	3.65716	0.922752	11.564	1.32833	9.85079	0.221107	9.59858	0.978601	9.75592	0.303016	10.6946	1.89485	9.68171	2.064	9.85999	1.28976	7.62027	2.83384	11.7881	1.6346
311	SCNDPNIDIDSYKQI	40770	315	311 SCND~PNIDIDSYKQI	D	P	-1.37242	-0.777058	-0.74234		0	0	0	0	0	0	0	0	0	9	6	17	{"tA_3201", "tA_6901", "tB_0702", "tB_1801", "tB_4001", "tB_4002", "tB_4402", "tB_4403", "tB_4501"}	8.32337	1.16678	9.99728	0.218556	8.30387	2.23592	3.99554	0.649089	7.81182	0.818127	9.8288	0.238806	7.98724	2.94146	8.37831	0.489614	6.32908	1.20269	5.83662	1.84614	5.89225	0.921579	6.79212	1.65799	11.8232	1.31301
312	CNDPNIDIDSYKQIY	40770	316	312 CNDP~NIDIDSYKQIY	P	N	-1.48762	-0.775809	-0.74459		0	0	0	0.562021	0	0	0	0	0	1	6	17	{"tB_4501"}	10.575	0.568275	9.91432	0.256319	11.3621	0.891121	2.81026	1.56037	9.36136	1.03733	10.0413	0.248644	10.3133	0.481324	10.0091	0.338407	12.886	2.44313	10.459	2.02448	10.6869	1.26375	6.78092	1.53266	12.3108	1.30984
313	NDPNIDIDSYKQIYQ	40770	317	313 NDPN~IDIDSYKQIYQ	N	I	-1.56138	-0.761834	-0.820905		0	0	0	0	0	0	0	0	0	0	6	17	{}	9.81456	0.475199	9.83086	0.31534	10.6238	1.04097	3.77541	0.671807	10.3729	0.839603	9.38996	0.184092	11.674	0.565658	9.78108	0.358828	8.81778	1.84821	9.79625	0.928059	9.35099	0.660866	7.30986	1.98051	11.5919	2.45847
314	DPNIDIDSYKQIYQQ	40770	318	314 DPNI~DIDSYKQIYQQ	I	D	-1.59561	-0.776718	-0.827567		0	0	0.50045	0	0.563801	0	3	0	0	6	6	21	{"tA_2403", "tA_2601", "tB_0702", "tB_1503", "tB_3501", "tB_5301"}	7.65779	0.353905	9.54081	0.216984	8.06645	0.409644	1.61217	0.527978	10.0813	0.582941	9.86436	0.210694	6.72898	0.538559	10.0388	0.269785	11.1879	1.3974	10.581	1.2013	11.4539	0.936852	11.0454	1.32475	11.9056	1.1144
315	PNIDIDSYKQIYQQK	40770	319	315 PNID~IDSYKQIYQQK	D	I	-1.56819	-0.77787	-0.759026		0	0	0.821518	0	0	0	0	0	0	7	6	25	{"tA_0301", "tA_1101", "tA_3002", "tA_3101", "tA_3301", "tA_6801", "tB_2705"}	10.2147	0.31472	10.0278	0.34	9.25127	0.99783	2.5404	1.21259	10.3025	0.777254	8.00208	0.491448	10.3646	0.581626	9.9549	0.206833	10.2174	1.29339	9.6409	1.60308	9.56352	0.861928	8.00165	2.00101	12.1015	1.23602
316	NIDIDSYKQIYQQKY	40770	320	316 NIDI~DSYKQIYQQKY	I	D	-1.51648	-0.844615	-0.662819		0	0	0	0	0.50909	0	0	0	0	2	6	25	{"tA_2902", "tA_3002"}	10.2769	0.584406	10.1021	0.175721	10.4039	1.14596	4.13784	1.10162	10.4198	1.59034	10.0146	0.204712	9.97599	0.771986	9.81159	0.362382	11.1197	1.41826	11.1833	2.27049	11.6284	1.10065	10.5133	1.71046	13.0414	0.96827
317	IDIDSYKQIYQQKYQ	40770	321	317 IDID~SYKQIYQQKYQ	D	S	-1.49587	-0.899867	-0.588931		0	0	0.982312	0	0	0	0	1	0	12	6	28	{"tA_0206", "tA_0801", "tA_2301", "tA_2402", "tA_6901", "tB_1503", "tB_3501", "tB_4001", "tB_4002", "tB_4402", "tB_4403", "tB_5101"}	9.44001	0.481171	9.62016	0.376587	7.32841	0.82039	1.3824	0.731908	8.60398	0.814256	9.36952	0.415114	7.68764	0.475831	6.54285	0.425229	6.10461	1.39484	7.36553	1.37786	6.87837	0.746029	8.49514	1.4294	7.42427	1.97043
318	DIDSYKQIYQQKYQF	40770	322	318 DIDS~YKQIYQQKYQF	S	Y	-1.50015	-0.914697	-0.401004		0	0	0	0	0	0	0	0	0	6	6	33	{"tA_0101", "tA_2601", "tA_2902", "tA_3201", "tB_1503", "tB_5701"}	9.27231	0.532249	9.39326	0.189184	7.42227	0.44947	1.43659	1.60863	11.0972	0.888904	9.75834	0.194937	7.98507	1.06684	10.0384	0.442643	11.4452	2.13008	9.66004	1.13925	10.9448	1.03979	10.7498	1.46376	12.3325	1.1331
319	IDSYKQIYQQKYQFD	40770	323	319 IDSY~KQIYQQKYQFD	Y	K	-1.58476	-0.879724	-0.174591		0	0	0	0	0	0	0	1	0	0	6	33	{}	10.2993	0.590753	9.68386	0.274676	9.85902	1.12104	3.81624	0.864711	8.50848	1.53065	9.86391	0.247507	9.63298	0.548951	10.0063	0.284469	9.15795	1.74284	9.68781	1.26597	9.95775	0.514157	8.19205	1.0839	12.4005	2.32666
320	DSYKQIYQQKYQFDK	40770	324	320 DSYK~QIYQQKYQFDK	K	Q	-1.60992	-0.821955	-0.0514934		0	0	0	0	0	0	2	0	0	5	6	32	{"tA_0301", "tA_1101", "tA_3001", "tA_3101", "tA_6801"}	10.2589	0.369296	10.0153	0.167543	9.46467	0.423159	3.933	0.856734	8.129	1.31264	9.82807	0.248987	9.99525	0.302643	9.91782	0.358908	10.5187	2.18039	9.37539	1.04275	9.17388	1.03936	8.62154	1.82283	11.9394	1.2813
321	SYKQIYQQKYQFDKD	40770	325	321 SYKQ~IYQQKYQFDKD	Q	I	-1.54265	-0.796898	0.0456947		0	0	0	0	0	0	3	0	0	5	6	30	{"tA_1101", "tA_3001", "tA_3101", "tA_3301", "tB_5701"}	10.1895	0.432905	9.9483	0.19802	11.6795	0.849763	3.07955	1.00067	10.7528	1.04346	9.49895	0.182427	11.2623	0.773156	10.1499	0.406922	12.3702	2.0386	11.1241	1.88467	11.6927	0.812286	8.79133	1.97518	11.9304	1.70177
322	YKQIYQQKYQFDKDS	40770	326	322 YKQI~YQQKYQFDKDS	I	Y	-1.43985	-0.824423	-0.016691		0.628509	0	0	0	0	0	2	0	0	8	6	36	{"tA_2403", "tB_0702", "tB_1503", "tB_2705", "tB_3501", "tB_5101", "tB_5301", "tB_5401"}	8.55121	1.27219	9.46332	0.232282	8.01442	0.958526	0.448238	0.73348	8.73142	1.25009	7.49285	0.371719	6.96639	0.602548	10.0253	0.292615	8.40899	1.17018	8.72523	1.43312	9.79092	0.799129	10.5508	1.18912	8.12932	1.58085
323	KQIYQQKYQFDKDSN	40770	327	323 KQIY~QQKYQFDKDSN	Y	Q	-1.34593	-0.863475	-0.186367		0	0.76431	0	0	0	0	3	0	0	1	6	25	{"tB_2705"}	10.4029	0.284659	9.74486	0.360562	9.66662	0.753408	2.51208	0.690279	10.7737	1.07647	8.68794	0.408422	9.63631	1.09268	9.86458	0.239527	10.0718	1.36187	10.4354	1.39214	10.1776	0.883828	9.13329	1.83556	12.7668	1.29382
324	QIYQQKYQFDKDSNG	40770	328	324 QIYQ~QKYQFDKDSNG	Q	Q	-1.35778	-0.896837	-0.246246		0	0	0	0	0	0	1	0	0	11	6	30	{"tA_0801", "tA_2301", "tA_2402", "tA_2403", "tA_2902", "tA_3201", "tB_0801", "tB_1501", "tB_1503", "tB_3501", "tB_5801"}	8.62978	0.699365	8.47332	0.28528	5.3	0.588936	1.12839	0.77544	8.95695	0.8866	9.76208	0.124238	7.52546	0.664262	9.63321	0.194596	10.2041	1.57628	8.54704	1.57684	9.6358	0.808752	10.6856	1.61025	11.7389	1.23293
325	IYQQKYQFDKDSNGQ	40770	329	325 IYQQ~KYQFDKDSNGQ	Q	K	-1.39136	-0.939237	-0.144282		0	0	0	0	0	0	0	0	0	1	6	31	{"tA_3101"}	10.5381	0.219292	9.22885	0.306142	10.8735	0.612275	2.68058	1.36617	10.4067	1.59446	9.83339	0.120799	10.5123	0.609492	9.88609	0.493275	11.6275	2.2457	11.2651	2.01934	11.6328	0.85309	10.5018	1.93469	12.3245	1.38305
326	YQQKYQFDKDSNGQY	40770	330	326 YQQK~YQFDKDSNGQY	K	Y	-1.37916	-0.91012	-0.0927611		0	0	0.595839	0	0	0	0	0	0	7	6	33	{"tA_0301", "tA_1101", "tA_2902", "tA_3101", "tA_3301", "tB_1801", "tB_2705"}	10.2861	0.313758	9.74224	0.258931	9.51736	0.682619	3.36114	1.43724	7.21892	0.798113	7.87607	0.718709	9.81558	0.465766	9.91505	0.345059	8.58172	0.964529	10.2734	1.41765	9.9463	0.593735	8.46149	1.6681	12.3985	1.9495
327	QQKYQFDKDSNGQYI	40770	331	327 QQKY~QFDKDSNGQYI	Y	Q	-1.31931	-0.802159	-0.0882227		0	0	0	0	0	0	1	0	0	0	6	28	{}	10.2016	0.402024	9.64188	0.242805	10.8917	0.951867	3.02914	1.17958	9.47629	1.35399	9.76209	0.221784	12.146	0.61797	10.1298	0.364127	11.0265	1.94251	11.1657	2.08173	11.4252	0.972973	8.72701	1.46823	13.3328	1.85032
328	QKYQFDKDSNGQYIV	40770	332	328 QKYQ~FDKDSNGQYIV	Q	F	-1.28525	-0.675306	-0.0790104		0	0	0	0	0	0	1	0	0	4	6	24	{"tB_2705", "tB_4501", "tB_5101", "tB_5401"}	8.7162	1.11743	9.64915	0.300418	10.0723	1.08023	3.03454	0.882645	10.61	1.19985	7.39098	0.589734	10.6065	0.887675	9.94983	0.313684	8.72793	1.63161	10.0426	1.97468	10.0645	0.710941	6.22539	1.87494	8.87313	1.5605
329	KYQFDKDSNGQYIVN	40770	333	329 KYQF~DKDSNGQYIVN	F	D	-1.27416	-0.566404	-0.089264		0	0.502987	0.682518	0.643909	0.783983	0	2	0	0	0	6	23	{}	9.46106	0.576319	9.59781	0.308345	12.1401	1.00442	2.01788	1.34833	12.0088	1.09881	9.56172	0.204613	11.4625	0.885757	9.87487	0.383136	9.84543	1.67595	12.0135	2.01604	12.3815	1.00795	9.82876	1.63725	13.2135	1.39765
330	YQFDKDSNGQYIVNE	40770	334	330 YQFD~KDSNGQYIVNE	D	K	-1.30016	-0.48341	-0.141781		0.550372	0.972793	0	0	0	0	0	0	0	5	6	17	{"tA_0206", "tB_1501", "tB_2705", "tB_4002", "tB_5401"}	9.34039	0.425449	9.31281	0.385383	5.40111	0.956747	3.57138	1.05692	10.4776	1.33091	8.37642	0.309518	10.2771	0.797751	9.68355	0.418779	7.06037	1.25098	11.4401	1.37978	10.8789	0.798373	7.59973	1.28156	10.1579	2.18935
331	QFDKDSNGQYIVNED	40770	335	331 QFDK~DSNGQYIVNED	K	D	-1.31018	-0.577871	-0.368398		0	0	0	0	0	0	0	1	0	0	6	16	{}	9.84116	0.515516	9.43875	0.231217	9.72222	0.574255	2.61357	1.16611	11.7772	1.40675	9.86287	0.227822	10.2809	0.296248	9.93239	0.39606	11.2622	1.56554	11.6858	2.02221	12.0542	1.47371	9.11162	2.1565	12.7794	1.31642
332	FDKDSNGQYIVNEDK	40770	336	332 FDKD~SNGQYIVNEDK	D	S	-1.3115	-0.770535	-0.644835	1	0	0	0	0	0	0	0	0	0	5	6	14	{"tA_2902", "tA_3002", "tB_1501", "tB_1503", "tB_1801"}	9.74287	0.286274	9.59279	0.163183	6.03246	0.472177	0.975401	0.862851	7.76794	0.705485	9.28038	0.439113	8.36392	0.690251	9.47696	0.382637	7.79122	1.30382	8.9141	1.27708	9.88523	0.888387	10.441	1.9947	10.4539	2.1149
333	DKDSNGQYIVNEDKF	40770	337	333 DKDS~NGQYIVNEDKF	S	N	-1.28097	-1.02659	-0.900125	1	0	0	0	0	0	0	0	0	0	7	6	21	{"tA_2402", "tB_0702", "tB_1503", "tB_4402", "tB_4403", "tB_5101", "tB_5301"}	8.22314	1.31968	9.82415	0.177759	10.7864	0.856004	0.806861	0.635047	10.7557	1.67337	9.55708	0.19226	9.26512	1.02874	9.15681	0.20074	9.35364	1.96798	8.22845	1.93408	7.82986	1.42478	8.74931	1.72832	7.91415	1.4664
334	KDSNGQYIVNEDKFQ	40770	338	334 KDSN~GQYIVNEDKFQ	N	G	-1.25286	-1.23539	-1.09419	1	0	0	0	0	0	0	0	0	0	4	6	21	{"tB_4001", "tB_4002", "tB_4403", "tB_4501"}	9.42857	0.570789	9.51665	0.386343	9.83504	0.547284	3.03593	0.827928	10.7358	0.929347	9.66159	0.245515	10.2046	0.627946	7.1037	0.597546	6.45417	0.825331	9.26963	1.02627	8.04863	0.426692	6.65935	1.47277	10.8631	2.25441
335	DSNGQYIVNEDKFQI	40770	339	335 DSNG~QYIVNEDKFQI	G	Q	-1.27782	-1.323	-1.15295	1	0	0	0	0	0	0	0	0	0	2	6	23	{"tA_3001", "tA_3002"}	9.9727	0.426373	9.82839	0.236903	11.0612	0.462839	4.20683	1.16186	9.82245	1.43755	9.92784	0.247579	9.97018	0.424741	9.92973	0.263214	11.2698	1.88543	10.5574	1.19114	10.5962	0.85404	7.05254	1.76876	11.8987	1.14768
336	SNGQYIVNEDKFQIL	40770	340	336 SNGQ~YIVNEDKFQIL	Q	Y	-1.32081	-1.34016	-1.13256	1	0	0	0	0	0	0	1	1	0	2	6	20	{"tB_4501", "tB_5701"}	10.5001	1.22442	9.88553	0.256644	9.24889	0.91315	4.31251	1.54273	9.95978	1.30723	9.94469	0.271252	10.7819	0.605164	10.3634	0.416595	10.9866	1.89821	9.89357	1.26628	9.78666	0.739479	6.76442	1.68551	11.9761	1.66305
337	NGQYIVNEDKFQILY	40770	341	337 NGQY~IVNEDKFQILY	Y	I	-1.39634	-1.39459	-1.10234	1	0	0	0	0	0.530188	0	3	3	0	2	6	22	{"tA_3001", "tA_6801"}	10.2336	0.899463	10.0496	0.141896	10.0168	0.424731	4.58007	1.18612	10.8623	1.22222	9.8875	0.261575	10.5693	0.9013	10.4846	0.418018	11.9292	2.47912	10.26	1.32596	10.8515	1.39648	8.12296	1.5003	11.5263	1.22353
338	GQYIVNEDKFQILYN	40770	342	338 GQYI~VNEDKFQILYN	I	V	-1.45559	-1.40356	-1.01794	1	0	0	0	0	0	0	4	3	0	4	6	21	{"tA_0301", "tA_1101", "tA_3101", "tA_6801"}	10.3603	0.35783	9.96038	0.420652	10.3577	0.795808	2.87304	0.798212	10.9817	0.939409	9.55601	0.198446	10.9913	0.789792	10.2689	0.193397	11.5136	1.91943	10.4531	1.79848	9.74225	1.10544	8.21796	1.53024	12.1718	2.30042
339	QYIVNEDKFQILYNS	40770	343	339 QYIV~NEDKFQILYNS	V	N	-1.52817	-1.46581	-0.791012	1	0	0.642365	0	0	0	0	2	1	0	7	6	21	{"tA_0801", "tA_2301", "tA_2402", "tA_2403", "tB_1501", "tB_1503", "tB_3501"}	10.0923	0.557469	9.79878	0.151502	6.97936	1.14747	0.899104	0.736573	10.6291	1.59261	9.27996	0.299851	7.13284	0.904561	9.78607	0.219688	10.575	1.93163	9.28089	1.60167	9.53689	1.31783	11.6224	1.57794	11.6074	1.86817
340	YIVNEDKFQILYNSI	40770	344	340 YIVN~EDKFQILYNSI	N	E	-1.60063	-1.63998	-0.507064	1	0	0	0.582799	0	0	0	2	3	0	0	6	17	{}	10.3895	0.726833	9.77428	0.276951	8.53763	0.601942	3.62309	0.739164	11.7377	1.8504	9.83315	0.108942	8.96339	0.551951	9.58572	0.417002	10.2234	2.20959	11.1125	2.04379	11.423	0.722117	9.50975	2.51419	12.0786	1.9059
341	IVNEDKFQILYNSIM	40770	345	341 IVNE~DKFQILYNSIM	E	D	-1.71313	-1.89492	-0.175669	1	0	0	0	0	0	0	2	3	0	11	6	26	{"tA_0101", "tA_0201", "tA_0801", "tA_2301", "tA_2601", "tA_2902", "tA_3201", "tA_6901", "tB_0702", "tB_0801", "tB_5801"}	8.43559	0.454929	7.38019	0.563689	7.25646	0.829528	3.79767	0.714016	8.3283	1.53401	10.0297	0.175677	8.0156	0.974297	9.53498	0.436164	8.38179	1.62847	9.12027	1.32574	9.58351	0.69724	8.49689	2.16385	11.8668	1.19881
342	VNEDKFQILYNSIMY	40770	346	342 VNED~KFQILYNSIMY	D	K	-1.77992	-2.11311	0.0117226	1	0.533059	0	0	0	0	0	3	6	0	4	6	28	{"tA_0101", "tA_0801", "tB_0801", "tB_4402"}	9.5794	0.547116	8.75693	0.243662	7.86015	0.793717	1.83472	0.833662	9.08662	0.398307	9.97382	0.175262	8.12705	0.490895	9.21477	0.373735	8.05584	1.47794	8.50006	1.40426	8.82949	0.732865	8.7719	1.83739	10.3495	1.0601
343	NEDKFQILYNSIMYG	40770	347	343 NEDK~FQILYNSIMYG	K	F	-1.84633	-2.21891	0.173752	1	0	0	0	0	0	0	2	4	0	10	6	36	{"tA_0101", "tA_2902", "tA_3201", "tB_1503", "tB_1801", "tB_4001", "tB_4002", "tB_4402", "tB_4403", "tB_4501"}	9.77928	0.602837	9.70678	0.0882024	7.5788	0.673241	1.42	1.19327	4.77657	1.41116	9.39017	0.214694	8.96447	0.747407	8.73908	0.41397	5.91369	1.2057	4.98569	1.41965	5.80126	0.960829	5.85186	1.10834	12.3908	1.90774
344	EDKFQILYNSIMYGF	40770	348	344 EDKF~QILYNSIMYGF	F	Q	-1.86076	-2.2256	0.251418	1	0	0	0	0.551606	0	0	10	7	0	3	6	35	{"tA_3001", "tB_1801", "tB_4501"}	10.2155	0.574931	9.89134	0.10224	11.2414	1.27671	3.8271	1.0585	7.36978	1.65637	9.83291	0.403794	11.045	0.49957	9.86899	0.306755	9.82049	2.03399	10.348	1.37601	10.1534	0.496945	6.88025	1.34922	12.9605	1.80091
345	DKFQILYNSIMYGFT	40770	349	345 DKFQ~ILYNSIMYGFT	Q	I	-1.90974	-2.23529	0.281764	1	0	0.786113	0	0	0	0	13	8	0	7	6	35	{"tB_1801", "tB_2705", "tB_4002", "tB_4403", "tB_4501", "tB_5101", "tB_5401"}	9.10079	1.03312	9.80357	0.316069	10.0226	1.12991	2.28781	1.80955	8.03671	2.00697	7.01725	0.598304	9.98351	0.62559	9.62345	0.215653	7.50355	1.35259	9.18049	1.84272	7.36873	0.807673	5.59137	1.88407	7.25875	1.88972
346	KFQILYNSIMYGFTE	40770	350	346 KFQI~LYNSIMYGFTE	I	L	-1.89163	-2.24897	0.288505	1	0.799554	0	0	0	0	0	16	8	0	10	6	45	{"tA_0201", "tA_0202", "tA_0203", "tA_0206", "tA_2301", "tA_2402", "tA_2403", "tA_3201", "tB_0801", "tB_1503"}	9.06171	0.79027	8.93048	0.268341	8.28355	0.43673	1.38875	0.540362	10.8554	0.81236	9.54693	0.269589	9.26972	1.20662	9.83317	0.407184	9.5888	2.4276	10.3226	1.36782	11.5601	1.2807	9.84215	1.23098	11.8199	1.23151
347	FQILYNSIMYGFTEI	40770	351	347 FQIL~YNSIMYGFTEI	L	Y	-1.85437	-2.25638	0.401136	1	0.635085	0	0	0	0	0	14	9	0	10	6	44	{"tA_2301", "tA_2402", "tB_1501", "tB_1503", "tB_1801", "tB_3501", "tB_5101", "tB_5301", "tB_5401", "tB_5701"}	9.65621	0.529225	9.45047	0.193587	4.50037	0.527203	1.02272	1.1153	7.93584	1.25098	9.31629	0.175723	6.00282	0.928136	9.98035	0.364012	7.93696	1.65672	9.56218	1.29425	9.23489	0.696796	9.64129	2.05841	6.62992	1.7743
348	QILYNSIMYGFTEIE	40770	352	348 QILY~NSIMYGFTEIE	Y	N	-1.76751	-2.28894	0.527687	1	0	0	0	0	0.709818	0	12	10	0	10	6	50	{"tA_0101", "tA_0301", "tA_1101", "tA_2902", "tA_3201", "tA_6801", "tB_1501", "tB_3501", "tB_5701", "tB_5801"}	10.0822	0.243768	9.83937	0.118542	6.17719	0.298076	2.30635	0.894921	10.0795	1.15529	9.79853	0.131159	7.41091	0.686914	10.0378	0.291253	10.7254	1.78981	9.51667	2.12378	9.85032	0.692553	10.3832	1.62364	11.9121	0.99777
349	ILYNSIMYGFTEIEL	40770	353	349 ILYN~SIMYGFTEIEL	N	S	-1.67046	-2.25319	0.679834	1	0	0.567745	0	0.503381	0	0	6	7	0	12	6	52	{"tA_0201", "tA_0202", "tA_0203", "tA_0206", "tA_0801", "tA_2301", "tA_3001", "tA_6802", "tA_6901", "tB_0801", "tB_1501", "tB_5401"}	10.0818	0.881225	9.03474	0.230041	6.68056	0.536482	4.08988	1.13814	11.4723	2.5987	9.88639	0.186752	7.87944	1.17135	9.75029	0.254556	9.09178	1.82834	11.3847	2.03025	10.6738	0.552817	9.22861	1.37687	9.72909	1.35999
350	LYNSIMYGFTEIELG	40770	354	350 LYNS~IMYGFTEIELG	S	I	-1.61079	-2.09782	0.96845	1	0	0	0	0	0	0	7	7	0	18	6	67	{"tA_0201", "tA_0202", "tA_0203", "tA_0206", "tA_2301", "tA_2402", "tA_2403", "tA_2902", "tB_0801", "tB_1501", "tB_1503", "tB_1801", "tB_2705", "tB_3501", "tB_4002", "tB_5101", "tB_5301", "tB_5801"}	9.71829	0.710247	8.95046	0.254105	4.88717	0.884531	1.60136	0.748777	7.50192	1.57941	8.96216	0.350955	6.72626	1.68375	9.96892	0.596553	7.13098	1.84793	8.9496	1.79244	9.41644	1.07817	9.70736	1.18526	8.96276	1.3253
351	YNSIMYGFTEIELGK	40770	355	351 YNSI~MYGFTEIELGK	I	M	-1.60976	-1.87818	1.18719	1	0	0	0	0	0	0	2	1	0	3	6	63	{"tA_6802", "tB_5401", "tB_5701"}	10.0189	0.620126	9.3608	0.172052	10.0944	0.916822	2.81993	1.69382	10.177	0.786051	9.65869	0.0978288	9.08327	0.668687	9.85208	0.322555	9.032	1.8972	10.8964	1.62893	10.3399	0.69431	7.50088	1.29317	11.5734	1.49143
352	NSIMYGFTEIELGKK	40770	356	352 NSIM~YGFTEIELGKK	M	Y	-1.54978	-1.66051	1.31826	1	0	0	0	0	0	0	8	0	0	5	6	58	{"tA_1101", "tA_2902", "tA_3101", "tA_6801", "tB_4501"}	10.3683	0.632615	10.1637	0.346415	9.33024	0.90793	4.51898	0.909164	8.45223	1.87363	9.91491	0.224428	8.35326	0.424853	9.90407	0.401094	10.2629	3.1109	9.46744	1.91585	8.53336	1.23987	6.74509	1.38301	10.3462	1.72711
353	SIMYGFTEIELGKKF	40770	357	353 SIMY~GFTEIELGKKF	Y	G	-1.60003	-1.51149	1.24321	1	0.671174	0.943814	0.585883	0	0.910043	0	6	6	0	8	6	56	{"tA_0201", "tA_0203", "tA_0206", "tA_0801", "tA_2301", "tA_2402", "tA_2403", "tB_1501"}	9.36268	0.516809	9.89969	0.18266	6.88093	0.770349	3.6053	0.681673	11.4124	1.02289	9.8773	0.183133	8.65451	0.542439	9.75965	0.449845	10.5345	1.4276	10.1571	1.68428	10.7646	0.882252	9.71632	2.09451	11.6185	1.09319
354	IMYGFTEIELGKKFN	40770	358	354 IMYG~FTEIELGKKFN	G	F	-1.70235	-1.40885	1.10633	1	0	0.63628	0.622747	0.818085	0.66193	0	3	0	0	2	6	48	{"tA_3101", "tA_3301"}	10.7706	0.783436	9.93568	0.338221	7.89478	0.963556	2.54391	0.96052	9.42672	0.846674	9.62807	0.140499	10.3088	0.796792	10.1078	0.484677	10.5727	1.97464	10.4307	1.60921	9.82427	0.896742	8.61159	2.314	10.7139	0.796213
355	MYGFTEIELGKKFNI	40770	359	355 MYGF~TEIELGKKFNI	F	T	-1.85636	-1.31017	0.984233	1	0	0	0	0.947147	0.952779	0	4	1	0	7	6	43	{"tA_0202", "tA_0801", "tA_2402", "tA_2403", "tB_3501", "tB_5101", "tB_5301"}	9.31434	0.851537	9.2313	0.175328	9.8954	1.00255	2.61334	0.461249	10.0094	1.59677	10.1099	0.22312	7.67155	1.00353	9.94257	0.214822	9.66296	1.07168	10.0689	1.24792	10.3828	0.802745	8.97302	1.37944	8.74102	1.38839
356	YGFTEIELGKKFNIK	40770	360	356 YGFT~EIELGKKFNIK	T	E	-1.98946	-1.2287	0.872355	1	0	0.876622	0.796004	0	0	0	1	0	0	13	6	38	{"tA_0201", "tA_0202", "tA_0203", "tA_0206", "tA_3001", "tA_3301", "tA_6802", "tA_6901", "tB_1501", "tB_3501", "tB_4002", "tB_5101", "tB_5401"}	9.16062	0.550339	9.21782	0.141161	6.94022	0.640035	4.49822	1.66388	11.0359	2.00741	9.89598	0.199399	6.96474	1.9642	9.42226	0.480345	6.74956	2.26386	10.4607	1.72919	9.65074	0.820085	7.37101	2.11258	9.27109	1.33277
357	GFTEIELGKKFNIKT	40770	361	357 GFTE~IELGKKFNIKT	E	I	-2.0381	-1.1228	0.790142	1	0.725724	0	0	0.506802	0.7782	0	1	0	0	6	6	41	{"tA_0301", "tA_1101", "tA_2902", "tA_3002", "tA_3101", "tA_3301"}	10.2844	0.428502	10.1917	0.119051	10.0643	0.683677	3.96797	1.02524	9.96599	1.50201	9.8129	0.178657	9.82442	0.65825	9.95345	0.480359	11.2611	1.35307	10.6053	1.48103	10.9597	1.20807	8.40289	1.91195	11.7513	1.32759
358	FTEIELGKKFNIKTR	40770	362	358 FTEI~ELGKKFNIKTR	I	E	-2.00903	-1.0412	0.734813	1	0	0	0	0.882089	0.572093	0	0	0	0	7	6	43	{"tA_0101", "tA_0301", "tA_1101", "tA_2601", "tA_3101", "tA_3301", "tA_6801"}	10.4791	0.481396	9.86006	0.23343	8.81357	0.799384	3.30176	0.978721	8.10022	1.33278	9.87612	0.216768	9.5034	1.18345	9.88088	0.343743	10.9538	2.13934	11.108	2.06567	11.5174	1.00432	10.0917	2.59309	12.814	1.8268
359	TEIELGKKFNIKTRL	40770	363	359 TEIE~LGKKFNIKTRL	E	L	-2.03682	-1.00328	0.515467	1	0	0.581704	0.86315	0	0	0	0	0	0	12	6	47	{"tA_2301", "tA_2402", "tA_3201", "tB_1501", "tB_1503", "tB_1801", "tB_2705", "tB_4001", "tB_4002", "tB_4402", "tB_4403", "tB_5801"}	10.1309	0.450889	9.93931	0.369435	5.77191	1.09739	1.62872	0.945916	6.92328	1.21126	9.03635	0.290317	8.18285	0.741842	4.14889	0.3803	5.88316	0.697096	3.90228	2.16053	3.58203	1.20045	7.9538	0.921053	10.6838	2.28989
360	EIELGKKFNIKTRLS	40770	364	360 EIEL~GKKFNIKTRLS	L	G	-2.02553	-1.08406	0.348323	1	0	0	0	0	0	0	0	0	0	2	6	47	{"tA_3001", "tA_6801"}	9.44333	0.48882	9.76254	0.213472	12.0714	0.672764	2.3083	1.20685	11.9301	1.06705	9.74659	0.263775	10.3304	0.856289	9.75117	0.473804	12.5436	2.68699	10.9295	2.38335	11.7046	0.880468	9.31258	2.40614	12.8012	1.51008
361	IELGKKFNIKTRLSY	40770	365	361 IELG~KKFNIKTRLSY	G	K	-2.04315	-1.25199	0.300969	1	0	0	0.742487	0	0	0	0	0	0	13	6	53	{"tA_0206", "tA_0801", "tA_2301", "tA_2402", "tA_3201", "tA_6901", "tB_1503", "tB_1801", "tB_2705", "tB_4001", "tB_4002", "tB_4402", "tB_4403"}	9.61894	0.452978	9.59795	0.160206	8.52886	1.20392	1.37684	1.12987	5.25679	0.965447	8.85914	0.235535	8.0741	0.553233	4.31644	0.367705	4.11181	1.14736	6.11738	1.03596	5.39652	0.916624	8.2055	0.864859	9.86703	2.02505
362	ELGKKFNIKTRLSYF	40770	366	362 ELGK~KFNIKTRLSYF	K	K	-2.03627	-1.37925	0.238081	1	0	0	0	0	0	0	1	0	0	6	6	46	{"tA_0301", "tA_1101", "tA_2601", "tA_3101", "tA_3301", "tA_6801"}	10.3632	0.708731	9.60681	0.283184	9.79889	1.19504	3.3298	1.93528	10.4792	2.26727	9.79145	0.181474	9.74341	0.629468	9.90708	0.360946	12.2249	2.05624	11.3642	1.83969	11.7879	1.63772	9.81347	2.17948	13.1562	1.68257
363	LGKKFNIKTRLSYFS	40770	367	363 LGKK~FNIKTRLSYFS	K	F	-2.06538	-1.44072	0.132553	1	0	0	0.599864	0	0	0	0	0	0	4	6	44	{"tA_0801", "tA_3001", "tA_6901", "tB_0801"}	9.22975	0.594233	8.74453	0.147009	10.4951	0.808047	4.31716	0.776216	8.20639	1.50073	9.95574	0.163035	9.96376	1.00171	9.9116	0.255451	8.39603	1.42098	9.34591	1.43726	9.74959	0.826712	7.35056	1.69496	10.6612	1.40658
364	GKKFNIKTRLSYFSM	40770	368	364 GKKF~NIKTRLSYFSM	F	N	-2.06524	-1.44887	0.146535	1	0	0	0	0	0	0	3	2	0	3	6	40	{"tA_3002", "tA_3101", "tA_3301"}	9.95419	0.858359	10.2091	0.146468	11.5506	0.90855	1.74264	0.942591	8.78211	2.3673	9.3115	0.25609	9.58466	1.12513	10.4991	0.471576	11.5717	2.48136	10.5742	1.7672	10.8009	1.75867	10.3272	2.03559	11.3836	2.23275
365	KKFNIKTRLSYFSMN	40770	369	365 KKFN~IKTRLSYFSMN	N	I	-2.02778	-1.42488	0.118674	1	0	0	0.580664	0	0	0	2	4	0	13	6	41	{"tA_2301", "tA_2402", "tA_2403", "tA_3201", "tB_0702", "tB_1503", "tB_2705", "tB_4001", "tB_4402", "tB_4403", "tB_5101", "tB_5301", "tB_5701"}	7.42675	1.30422	9.58598	0.295742	9.59256	1.03769	1.10755	1.09251	9.61773	1.14551	6.04757	0.615292	8.87301	0.462628	8.15675	0.478775	8.02562	1.48913	7.49979	1.23714	7.24633	0.686084	7.84243	1.18114	7.07991	1.25028
366	KFNIKTRLSYFSMNH	40770	370	366 KFNI~KTRLSYFSMNH	I	K	-1.95649	-1.48371	0.0653788	1	0	0	0	0	0	0	6	5	0	1	6	40	{"tA_3001"}	10.0663	0.543159	9.51463	0.298901	10.557	0.938711	2.74289	1.00742	12.397	1.81898	9.78966	0.247208	11.7598	0.951491	9.85555	0.426302	9.59387	1.70277	11.6941	2.21995	11.9134	1.57685	9.25031	1.6812	13.1652	1.71156
367	FNIKTRLSYFSMNHD	40770	371	367 FNIK~TRLSYFSMNHD	K	T	-1.92455	-1.51391	-0.0330106		0	0.57106	0	0	0	0	0	1	0	16	6	43	{"tA_0101", "tA_0801", "tA_2601", "tA_2902", "tA_3002", "tB_1501", "tB_1503", "tB_1801", "tB_2705", "tB_3501", "tB_4002", "tB_4402", "tB_4403", "tB_5101", "tB_5301", "tB_5801"}	9.12368	0.913986	9.32732	0.258422	5.15759	0.461998	1.20055	0.791168	5.77747	0.611176	7.5042	0.325569	6.70273	0.56543	9.21624	0.538898	5.9974	1.21221	7.88533	1.1524	8.17022	0.79493	8.60365	1.33734	9.10431	1.8707
368	NIKTRLSYFSMNHDP	40770	372	368 NIKT~RLSYFSMNHDP	T	R	-1.86624	-1.51509	-0.114604		0	0	0	0	0	0	1	2	0	9	6	46	{"tA_0203", "tA_2301", "tA_2402", "tA_2403", "tA_2601", "tB_0801", "tB_1501", "tB_1503", "tB_5701"}	9.54936	0.344308	6.61625	0.320852	5.14329	0.37647	1.40503	0.657075	10.1491	1.51722	9.82212	0.173696	8.44869	0.508082	10.2061	0.326574	10.655	1.62648	10.2035	1.38445	10.4726	1.26504	11.14	1.77791	12.8928	1.63752
369	IKTRLSYFSMNHDPV	40770	373	369 IKTR~LSYFSMNHDPV	R	L	-1.84928	-1.44798	-0.14704		0	0	0	0	0	0	0	0	0	4	6	46	{"tB_0702", "tB_4501", "tB_5101", "tB_5401"}	8.25964	1.47726	9.5603	0.201256	11.8472	1.23583	2.70246	0.70361	9.39078	1.58731	9.13886	0.54555	8.45833	0.983077	9.82936	0.22888	7.65433	1.33802	9.65649	2.15134	8.66429	0.709684	5.63922	1.93387	6.09255	1.68584
370	KTRLSYFSMNHDPVK	40770	374	370 KTRL~SYFSMNHDPVK	L	S	-1.81235	-1.3473	-0.033857		0	0.503266	0	0	0	0	0	1	0	8	6	51	{"tA_0801", "tA_2402", "tA_3001", "tB_0702", "tB_0801", "tB_1501", "tB_1801", "tB_5801"}	7.96982	1.02466	8.41726	0.445661	5.83589	0.988606	2.11545	0.691346	7.48871	1.58944	9.5408	0.14736	8.38208	0.506184	9.86212	0.267532	8.43683	0.768909	9.95044	1.44042	9.92301	1.47721	9.45676	1.46496	9.90255	1.56248
371	TRLSYFSMNHDPVKI	40770	375	371 TRLS~YFSMNHDPVKI	S	Y	-1.79037	-1.28496	0.106362		0.601802	0	0	0	0	0	8	5	0	3	6	41	{"tB_1503", "tB_2705", "tB_5701"}	10.4253	0.749867	9.76046	0.303598	10.925	1.8203	1.58809	0.931971	9.00297	0.968822	4.90005	0.351141	11.0496	0.717653	10.389	0.347426	10.0214	1.03723	9.41462	1.99204	8.32283	1.90654	7.78279	1.90684	11.1437	1.53128
372	RLSYFSMNHDPVKIP	40770	376	372 RLSY~FSMNHDPVKIP	Y	F	-1.75573	-1.26481	0.334501		0	0	0	0.609821	0	0	3	2	0	7	6	47	{"tA_0101", "tA_2902", "tA_3101", "tA_3201", "tA_3301", "tB_3501", "tB_5301"}	9.91308	0.620415	9.58351	0.186387	7.80994	1.05367	3.65842	1.22417	9.63132	1.75756	9.90564	0.226792	7.71458	0.39499	10.0776	0.317878	11.2822	2.14849	10.9452	1.55409	10.9195	0.729873	9.96192	1.12558	10.7681	1.98912
373	LSYFSMNHDPVKIPN	40770	377	373 LSYF~SMNHDPVKIPN	F	S	-1.67353	-1.24838	0.346672		0	0	0	0	0	0	6	1	0	1	6	32	{"tA_3101"}	10.4884	0.391871	9.79993	0.13731	9.09659	0.703296	4.40153	1.11075	10.2296	1.343	9.89687	0.156481	10.4796	1.37827	10.0559	0.330355	9.95957	1.61483	10.9119	1.73545	12.0548	1.18031	9.44223	1.52692	10.1264	1.85408
374	SYFSMNHDPVKIPNL	40770	378	374 SYFS~MNHDPVKIPNL	S	M	-1.51543	-1.25235	0.441031		0	0	0	0	0	0	2	0	0	3	6	26	{"tA_2403", "tA_3201", "tB_5701"}	10.183	0.738995	10.0198	0.242082	10.9732	0.99604	2.22891	1.04328	11.1517	1.7725	9.1301	0.319229	10.6084	0.567681	10.0597	0.238476	9.78572	1.89887	10.2857	2.41637	8.48824	1.39567	8.60137	1.64395	11.0896	1.23355
375	YFSMNHDPVKIPNLL	40770	379	375 YFSM~NHDPVKIPNLL	M	N	-1.45397	-1.25659	0.530852		0	0	0	0	0	0	5	5	0	9	6	31	{"tA_0201", "tA_0202", "tA_0203", "tA_0206", "tA_0801", "tA_2301", "tA_2402", "tA_2403", "tB_0801"}	9.37666	0.711275	8.79738	0.302605	9.10174	0.689814	3.99069	1.41542	11.7882	2.06432	9.86265	0.201919	8.83616	0.943491	9.71471	0.263671	8.44662	1.34182	11.6372	2.24235	12.0732	0.991851	10.5676	1.47493	12.472	1.63554
376	FSMNHDPVKIPNLLD	40770	380	376 FSMN~HDPVKIPNLLD	N	H	-1.47595	-1.26322	0.48168		0.549692	0	0.728823	0	0	0	1	0	0	7	6	30	{"tA_0301", "tA_1101", "tA_3002", "tA_3101", "tA_6801", "tB_5301", "tB_5401"}	9.7622	0.405205	9.73115	0.126367	8.54847	0.666953	4.16358	1.33035	8.51867	0.896933	9.37209	0.461615	8.017	1.61687	9.89464	0.284257	9.51723	1.8348	10.5561	2.29099	10.7693	0.678514	7.45416	1.81955	11.4061	1.48649
377	SMNHDPVKIPNLLDD	40770	381	377 SMNH~DPVKIPNLLDD	H	D	-1.5788	-1.27451	0.398243		0	0	0	0	0	0	0	0	0	6	6	33	{"tA_0201", "tA_0202", "tA_0203", "tA_2301", "tA_2402", "tB_0801"}	8.76306	0.611513	9.08104	0.26449	7.47704	0.707357	2.7731	0.463666	9.00998	0.913565	9.89263	0.160923	9.08593	1.10435	9.62371	0.32012	8.70187	1.24422	8.89803	1.42885	9.45959	0.653614	9.277	1.00914	12.9893	1.17268
378	MNHDPVKIPNLLDDT	40770	382	378 MNHD~PVKIPNLLDDT	D	P	-1.67231	-1.22842	0.335855		0.802327	0	0	0	0	0	0	0	0	1	6	27	{"tA_0301"}	9.90115	0.704375	9.74472	0.295401	8.79927	0.913307	2.03528	0.876366	8.63176	0.889528	9.7315	0.152794	8.80806	0.513253	9.89357	0.209575	7.76357	1.94509	8.9793	1.04049	8.99388	0.951662	8.17729	1.27119	10.6601	1.29848
379	NHDPVKIPNLLDDTI	40770	383	379 NHDP~VKIPNLLDDTI	P	V	-1.72546	-1.14156	0.197167		0	0	0.542367	0	0	0	0	0	0	2	6	28	{"tA_3002", "tB_4501"}	9.86256	0.674202	9.72314	0.195478	11.3473	0.523346	1.77084	1.05735	8.37813	0.630327	9.42533	0.2058	11.2977	0.670656	9.77289	0.384893	8.6572	1.33734	9.40748	1.6299	9.07408	0.782792	6.7366	1.31681	12.5695	1.33864
380	HDPVKIPNLLDDTIY	40770	384	380 HDPV~KIPNLLDDTIY	V	K	-1.72806	-1.05239	-0.0249198		0	0	0	0	0	0	3	4	0	8	6	33	{"tA_0801", "tA_2403", "tB_1503", "tB_1801", "tB_4001", "tB_4002", "tB_4402", "tB_4403"}	9.65894	0.763775	9.34752	0.280929	8.34403	1.15873	0.993686	0.72919	6.80848	0.981435	9.51248	0.241883	8.35369	0.680908	8.24467	0.623624	6.86877	1.23307	7.93965	1.3741	7.86317	0.652985	8.64524	1.16831	9.96647	2.10187
381	DPVKIPNLLDDTIYN	40770	385	381 DPVK~IPNLLDDTIYN	K	I	-1.72218	-1.00736	-0.131334		0.716076	0	0	0	0	0	3	1	0	17	6	41	{"tA_0202", "tA_0206", "tA_2301", "tA_2402", "tA_2403", "tA_2601", "tA_3201", "tA_6802", "tA_6901", "tB_0702", "tB_1503", "tB_3501", "tB_4403", "tB_5101", "tB_5301", "tB_5701", "tB_5801"}	4.83438	0.314405	9.53552	0.120081	9.37567	0.416305	0.910629	0.965195	10.007	1.49665	9.63092	0.0736403	6.45014	0.442606	9.68109	0.297693	9.4572	1.52584	9.21424	2.02033	8.03037	0.831138	8.91136	1.40387	7.73452	0.57359
382	PVKIPNLLDDTIYND	40770	386	382 PVKI~PNLLDDTIYND	I	P	-1.70023	-1.0048	-0.165053		0	0	0	0	0	0	4	0	0	6	6	40	{"tA_0101", "tA_0301", "tA_1101", "tA_3001", "tA_3002", "tA_3101"}	9.61683	0.240941	9.79837	0.272963	9.4524	0.6226	4.70679	1.50377	10.238	1.81716	9.80461	0.289498	10.2129	0.866394	10.1623	0.316823	9.49163	1.68899	10.7674	1.9966	11.4557	1.6755	9.04349	2.5889	12.2917	0.726004
383	VKIPNLLDDTIYNDT	40770	387	383 VKIP~NLLDDTIYNDT	P	N	-1.69121	-1.01351	-0.212612		0	0	0.530026	0	0	0	1	1	0	5	6	39	{"tB_1801", "tB_2705", "tB_5101", "tB_5301", "tB_5401"}	9.13401	1.56504	9.86529	0.139556	10.5197	0.857245	2.64592	1.10165	7.3881	1.36708	8.41552	0.704196	9.00484	0.948893	9.88207	0.215227	10.3409	1.99158	9.94721	1.15984	8.65989	1.52665	8.42547	1.39662	7.72895	1.8807
384	KIPNLLDDTIYNDTE	40770	388	384 KIPN~LLDDTIYNDTE	N	L	-1.64215	-0.972868	-0.177184		0	0	0	0.611062	0	0	0	0	0	2	6	40	{"tA_3001", "tB_5701"}	9.53131	0.454057	9.85692	0.237819	9.26259	0.931529	3.9908	0.456764	11.7933	1.3557	9.707	0.363308	11.3337	0.747095	9.894	0.300192	10.1144	1.4378	10.4299	1.57737	10.3185	1.32083	9.0843	1.55174	11.9395	1.27804
385	IPNLLDDTIYNDTEG	40770	389	385 IPNL~LDDTIYNDTEG	L	L	-1.56786	-0.934187	-0.106968		0	0	0	0.586029	0	0	0	0	0	10	6	48	{"tA_0202", "tA_0801", "tA_2301", "tA_2402", "tB_0702", "tB_0801", "tB_3501", "tB_5101", "tB_5301", "tB_5401"}	4.64252	0.670448	9.06845	0.228053	8.83375	0.610007	2.43956	0.372543	10.9002	1.32505	9.92094	0.0790167	6.38814	0.221569	10.1543	0.314521	9.92156	0.915236	10.1633	1.40886	11.3471	1.01283	10.1045	1.3046	4.64016	0.795433
386	PNLLDDTIYNDTEGF	40770	390	386 PNLL~DDTIYNDTEGF	L	D	-1.47522	-0.879031	0.0272565		0	0	0	0	0	0	2	0	0	5	6	45	{"tB_1501", "tB_1503", "tB_2705", "tB_5701", "tB_5801"}	10.0013	0.415191	9.67739	0.264229	5.82812	0.569567	1.18185	0.899902	9.1566	0.833853	8.85516	0.333597	7.93881	1.05839	10.0508	0.385542	7.95282	1.10047	9.4559	1.28484	9.46548	0.870258	10.4608	1.22688	11.6899	1.35921
387	NLLDDTIYNDTEGFN	40770	391	387 NLLD~DTIYNDTEGFN	D	D	-1.45273	-0.809401	0.0870879		0	0.555942	0	0	0	0	0	0	0	2	6	30	{"tA_0301", "tA_1101"}	10.6253	0.487177	9.97606	0.239683	10.0895	0.669812	3.81394	0.86973	10.578	2.88567	9.85059	0.133667	10.2718	0.579237	9.69247	0.310926	11.6576	2.1223	11.8115	1.70754	10.6597	0.840342	10.1882	2.16725	12.1108	0.834851
388	LLDDTIYNDTEGFNI	40770	392	388 LLDD~TIYNDTEGFNI	D	T	-1.44775	-0.77279	0.264641		0	0	0	0	0	0	0	0	0	0	6	24	{}	10.5221	0.60302	9.78511	0.159033	9.04463	1.07	4.5872	1.50599	9.56138	1.75078	9.99224	0.176797	9.96387	0.680715	9.85309	0.28285	10.9258	2.47986	11.6683	2.47162	11.6314	1.30885	10.9615	1.54557	11.5128	1.11838
389	LDDTIYNDTEGFNIE	40770	393	389 LDDT~IYNDTEGFNIE	T	I	-1.40472	-0.708052	0.37569		0	0	0	0	0	0	0	1	0	0	6	19	{}	9.69965	0.673192	9.75549	0.142989	10.003	0.909837	3.62987	1.04612	10.204	1.49125	9.5814	0.184881	10.4946	0.774309	9.74093	0.318444	7.90712	0.72749	9.29886	1.34438	9.49727	0.732593	7.40083	1.5201	10.8668	1.49204
390	DDTIYNDTEGFNIES	40770	394	390 DDTI~YNDTEGFNIES	I	Y	-1.32241	-0.645462	0.21225		0	0	0	0	0.602644	0	1	0	0	0	6	17	{}	10.257	0.459316	9.65361	0.200073	10.5164	1.21394	3.22282	1.2842	10.3234	1.59243	9.86305	0.161792	11.0175	0.750425	10.0411	0.436739	11.1692	1.97174	10.4777	2.01338	10.5513	1.00565	7.47021	1.64909	12.6826	1.82983
391	DTIYNDTEGFNIESK	40770	395	391 DTIY~NDTEGFNIESK	Y	N	-1.22979	-0.5696	0.0573561		0	0	0	0	0	0	1	2	0	1	6	8	{"tB_4501"}	9.11554	0.668115	9.56847	0.250149	8.26395	0.505298	4.48581	0.874627	12.2307	0.949043	10.008	0.118252	10.1481	0.511166	9.852	0.348342	10.5976	1.20401	11.8704	1.56237	11.073	0.76955	6.61943	1.65621	11.4019	1.21106
392	TIYNDTEGFNIESKD	40770	396	392 TIYN~DTEGFNIESKD	N	D	-1.21156	-0.500307	-0.155095		0	0	0	0	0	0	0	0	0	10	6	13	{"tA_2301", "tA_2402", "tA_2403", "tA_2601", "tA_3201", "tB_0702", "tB_0801", "tB_1501", "tB_1503", "tB_3501"}	8.40329	0.501684	8.21715	0.271295	4.01354	0.595537	1.08354	0.711052	10.4095	1.4094	9.79426	0.172161	7.5732	0.524744	9.87253	0.295026	9.11546	1.25462	9.14949	1.28105	9.37379	0.776482	11.1109	1.56429	11.9519	1.63875
393	IYNDTEGFNIESKDL	40770	397	393 IYND~TEGFNIESKDL	D	T	-1.25852	-0.528714	-0.353474		0.559616	0	0	0	0	0	0	0	0	0	6	11	{}	10.6187	0.559873	9.60223	0.183921	10.9251	0.959397	3.02212	1.39474	11.1221	2.11989	9.75581	0.160661	9.99657	0.804876	9.83178	0.247937	11.386	1.86745	12.1949	1.9068	12.0067	0.936517	10.8057	2.1256	11.9273	1.5717
394	YNDTEGFNIESKDLK	40770	398	394 YNDT~EGFNIESKDLK	T	E	-1.32686	-0.45743	-0.596188		0	0	0	0.570257	0	0	0	0	0	12	6	23	{"tA_0101", "tA_2402", "tA_3201", "tB_0801", "tB_1501", "tB_3501", "tB_4001", "tB_4002", "tB_4402", "tB_4403", "tB_5301", "tB_5801"}	9.59979	0.479857	8.63242	0.418279	7.16744	0.646559	3.13547	0.469355	8.15836	1.16272	9.75322	0.167179	7.5455	0.489137	8.19796	0.309478	6.3011	1.26684	8.37752	1.00062	7.92459	0.414394	8.36503	0.815539	9.4744	1.91034
395	NDTEGFNIESKDLKS	40770	399	395 NDTE~GFNIESKDLKS	E	G	-1.36783	-0.224387	-0.691162		0	0	0	0	0	0	0	0	0	0	6	23	{}	10.1538	0.876097	9.70995	0.359554	9.53847	0.709865	2.89734	1.08463	9.67906	1.36604	9.64999	0.211097	10.9748	0.588642	9.76978	0.358958	10.5256	1.75407	9.61647	1.33496	9.80254	1.18895	7.63958	1.53334	11.4986	1.88474
396	DTEGFNIESKDLKSE	40770	400	396 DTEG~FNIESKDLKSE	G	F	-1.37341	0.0461171	-0.606532		0	0	0	0.564536	0	0	0	0	0	2	6	25	{"tA_3001", "tB_4501"}	9.77566	0.621376	10.1856	0.25789	11.2682	0.42639	4.15515	1.19868	11.528	1.72594	9.99182	0.119335	11.2048	0.745071	9.79648	0.356734	10.4617	2.01515	10.8259	1.25331	9.97862	1.11768	6.79838	1.03805	11.6546	1.35724
397	TEGFNIESKDLKSEY	40770	401	397 TEGF~NIESKDLKSEY	F	N	-1.32862	0.277825	-0.591007		0	0.575838	0	0.510347	0.74236	0	0	0	0	3	6	27	{"tA_1101", "tA_6801", "tB_4501"}	10.6024	0.680489	9.86636	0.328354	9.75885	1.03642	3.47675	0.635688	9.61863	0.701148	9.83187	0.193788	10.8963	1.43738	10.0032	0.372592	8.39206	1.74151	9.0143	1.39503	9.56753	1.34323	6.63482	1.83104	13.5205	2.13917
398	EGFNIESKDLKSEYK	40770	402	398 EGFN~IESKDLKSEYK	N	I	-1.26275	0.308243	-0.595083		0.501936	0.794146	0.669544	0.551768	0	0	0	0	0	9	6	26	{"tA_0301", "tA_1101", "tA_2601", "tA_3002", "tA_3201", "tA_3301", "tA_6801", "tA_6901", "tB_5701"}	10.1407	0.435135	9.82102	0.2087	10.5444	0.993407	3.54369	0.758791	10.1998	1.68799	9.8975	0.273011	9.6836	0.669083	9.66039	0.169592	11.3509	2.47367	10.135	1.48451	10.1184	0.789611	7.26048	1.65501	11.8826	1.03659
399	GFNIESKDLKSEYKG	40770	403	399 GFNI~ESKDLKSEYKG	I	E	-1.21272	0.22143	-0.583144		0	0	0	0	0	0	0	0	0	5	6	31	{"tA_0202", "tA_0203", "tA_2301", "tA_2402", "tA_2403"}	9.57424	0.362793	9.53011	0.200127	10.1045	0.545271	2.67114	0.681494	12.5015	1.55108	10.0931	0.17604	9.70788	1.11479	10.0692	0.300474	10.8843	1.96708	10.5837	1.63623	11.0799	0.77289	10.3723	1.93824	12.4279	1.19718
400	FNIESKDLKSEYKGQ	40770	404	400 FNIE~SKDLKSEYKGQ	E	S	-1.22964	0.203714	-0.568297		0	0.637671	0.550272	0	0	0	0	0	0	5	6	24	{"tA_0301", "tA_1101", "tA_3101", "tA_6801", "tB_2705"}	9.82315	0.486896	10.1034	0.374344	8.91998	0.897455	1.97812	1.68356	8.38587	1.69831	8.32234	0.761606	8.8221	1.03893	9.27725	0.506615	9.48402	1.38686	9.43749	1.56238	9.36516	0.836463	9.11825	2.12544	11.5268	1.5635
401	NIESKDLKSEYKGQN	40770	405	401 NIES~KDLKSEYKGQN	S	K	-1.25768	0.207099	-0.57409		0.56788	0	0	0	0	0	0	0	0	2	6	26	{"tA_0801", "tA_3001"}	9.27973	0.411717	9.77937	0.183504	10.295	0.800197	4.19854	1.00741	11.5255	0.923004	10.064	0.108881	12.105	1.39468	9.59267	0.294413	10.082	1.509	11.5333	1.62495	11.6992	1.12023	8.46543	2.36152	12.9622	0.687101
402	IESKDLKSEYKGQNM	40770	406	402 IESK~DLKSEYKGQNM	K	D	-1.30185	0.295022	-0.49116		0	0	0	0	0	0	0	0	0	1	6	25	{"tB_1801"}	10.5143	0.385373	9.65302	0.297526	8.70843	0.726267	3.14344	1.23534	7.81237	0.930639	9.87218	0.346317	10.3802	0.619501	9.57293	0.323449	9.17257	1.82406	9.87322	1.2924	8.99559	0.769112	7.96696	1.73569	12.143	1.73497
403	ESKDLKSEYKGQNMR	40770	407	403 ESKD~LKSEYKGQNMR	D	L	-1.31322	0.426586	-0.389651		0	0	0	0	0	0	0	0	0	7	6	29	{"tA_0101", "tA_2601", "tA_2902", "tA_3002", "tA_3201", "tA_6801", "tB_5701"}	8.7249	1.2435	9.67939	0.112341	8.30305	0.503193	2.56187	0.433424	9.47971	0.673921	9.83124	0.179899	8.30665	0.494341	10.0228	0.411662	11.6887	1.87334	9.16127	1.87214	9.31802	0.976401	8.9969	1.68968	11.6767	1.02018
404	SKDLKSEYKGQNMRV	40770	408	404 SKDL~KSEYKGQNMRV	L	K	-1.3155	0.489348	-0.436581		0	0	0	0	0	0	0	0	0	2	6	22	{"tA_1101", "tA_3101"}	9.16283	1.51496	10.0308	0.206807	12.4832	0.852352	2.03153	0.916568	11.2818	0.93773	9.66134	0.171055	10.8755	0.835724	10.4193	0.491692	11.4278	2.30053	10.1381	1.85616	11.3468	1.4661	9.35998	2.14277	12.5303	1.75565
405	KDLKSEYKGQNMRVN	40770	409	405 KDLK~SEYKGQNMRVN	K	S	-1.3593	0.579738	-0.500837		0	0.850764	0	0	0	0	0	0	0	4	6	21	{"tB_2705", "tB_4001", "tB_4002", "tB_4501"}	9.45293	0.253385	9.56324	0.543872	7.85607	0.947913	3.88889	0.846902	9.91282	1.17164	8.56146	0.426368	11.3075	0.958883	8.81168	0.733751	5.09216	1.21948	8.6439	1.3984	8.64711	0.793882	6.28913	1.95388	11.407	2.68206
406	DLKSEYKGQNMRVNT	40770	410	406 DLKS~EYKGQNMRVNT	S	E	-1.39116	0.476349	-0.718549		0	0	0	0	0	0	0	0	0	3	6	19	{"tA_3001", "tA_3002", "tB_0801"}	9.22145	0.356125	8.29886	0.401266	9.38577	1.23246	3.68353	0.841543	11.3578	1.45232	9.80209	0.162747	10.0588	0.689344	9.7351	0.598796	12.1074	1.86084	11.6443	1.71354	12.1891	1.23926	10.4153	1.29469	12.3347	1.41281
407	LKSEYKGQNMRVNTN	40770	411	407 LKSE~YKGQNMRVNTN	E	Y	-1.39029	0.146865	-0.912368		0.834113	0	0	0	0	0	0	0	0	4	6	21	{"tB_0702", "tB_2705", "tB_5101", "tB_5401"}	8.5364	1.69913	9.64341	0.333102	11.407	0.78157	2.82817	0.96985	9.908	1.63216	8.49189	0.598143	9.91021	0.674028	9.95709	0.394587	10.0892	1.22313	10.9672	2.38415	10.6572	0.973932	8.71297	1.88707	8.97385	1.3655
408	KSEYKGQNMRVNTNA	40770	412	408 KSEY~KGQNMRVNTNA	Y	K	-1.33423	-0.268729	-1.13753		0	0	0	0	0.810544	0	0	0	0	2	6	22	{"tB_1501", "tB_5801"}	9.22061	0.25298	9.76685	0.0776735	6.59747	0.438168	3.15511	0.700033	11.281	1.70582	9.88785	0.238596	8.1691	0.995749	9.93594	0.57646	10.1398	1.86653	9.17643	1.69783	10.0274	1.35757	9.79166	2.44807	10.6864	1.60007
409	SEYKGQNMRVNTNAF	40770	413	409 SEYK~GQNMRVNTNAF	K	G	-1.29588	-0.588793	-1.30882		0	0.503147	0	0	0	0	0	0	0	7	6	22	{"tA_2902", "tA_3002", "tA_3101", "tA_3301", "tA_6801", "tB_2705", "tB_4402"}	10.1044	0.602697	10.0909	0.2943	10.4316	1.20704	2.33766	1.43171	8.55984	0.799132	9.0616	0.570561	11.2025	0.586484	10.0809	0.381401	11.4248	2.02574	7.41661	1.20635	8.31193	0.991711	9.32085	1.57516	11.8576	1.95913
410	EYKGQNMRVNTNAFR	40770	414	410 EYKG~QNMRVNTNAFR	G	Q	-1.35501	-0.693962	-1.26605		0	0	0	0	0	0	0	0	0	6	6	26	{"tA_0801", "tA_2301", "tA_2402", "tA_2403", "tA_3201", "tB_0801"}	9.80511	0.592149	8.90138	0.229561	11.5115	1.24904	2.51666	1.24371	11.8784	1.29012	9.98197	0.222624	11.3956	0.482188	9.71902	0.295309	11.0187	1.88217	10.0601	1.97847	10.2054	1.3926	9.44904	2.06411	11.4046	1.29568
411	YKGQNMRVNTNAFRN	40770	415	411 YKGQ~NMRVNTNAFRN	Q	N	-1.45586	-0.626161	-1.18914		0	0	0	0	0	0	0	0	0	4	6	26	{"tB_2705", "tB_5101", "tB_5301", "tB_5401"}	8.73447	1.52325	9.52878	0.202675	10.4683	0.842014	3.75922	0.975666	10.6877	0.99145	8.35853	0.649947	9.01925	0.670961	9.88494	0.418832	9.04396	1.30949	10.6619	1.62277	10.509	0.795316	8.29416	1.87007	8.90058	1.55203
412	KGQNMRVNTNAFRNV	40770	416	412 KGQN~MRVNTNAFRNV	N	M	-1.54036	-0.634899	-1.0463		0	0.548981	0	0	0	0	1	0	0	6	6	29	{"tA_3001", "tA_3002", "tA_3201", "tB_0702", "tB_4501", "tB_5701"}	8.46797	0.442665	9.59565	0.19878	10.9198	0.448738	4.20486	0.994953	11.2371	1.34166	9.86455	0.148094	10.6077	0.546538	9.71527	0.307191	9.99158	1.04097	10.8259	1.54524	10.6286	0.916543	6.92797	1.42539	12.5399	0.912981
413	GQNMRVNTNAFRNVD	40770	417	413 GQNM~RVNTNAFRNVD	M	R	-1.59373	-0.616579	-0.868141		0	0	0	0	0	0	1	0	0	0	6	25	{}	10.6863	0.488166	10.118	0.168178	11.0218	0.746453	4.33146	0.838319	10.8461	0.77798	9.99589	0.369959	11.9441	0.675283	10.4204	0.605141	10.8639	1.37911	10.9389	1.2476	11.1115	1.23123	8.20597	0.596129	13.2136	1.72962
414	QNMRVNTNAFRNVDG	40770	418	414 QNMR~VNTNAFRNVDG	R	V	-1.58976	-0.632318	-0.739678		0	0	0	0	0	0	0	0	0	3	6	26	{"tA_6802", "tB_4001", "tB_4501"}	9.05086	0.722559	9.54335	0.239946	8.18538	0.595063	3.48734	0.985513	10.5855	0.578844	9.52788	0.288356	8.79532	0.922832	8.9764	0.679896	8.15636	1.72442	9.89501	1.27019	9.56009	0.571761	5.12106	1.67856	10.3989	1.90514
415	NMRVNTNAFRNVDGS	40770	419	415 NMRV~NTNAFRNVDGS	V	N	-1.58931	-0.720395	-0.602419		0.610702	0	0	0	0	0	0	0	0	7	6	26	{"tA_2301", "tA_2402", "tA_2403", "tB_0702", "tB_0801", "tB_1501", "tB_1503"}	8.08825	0.772648	8.44776	0.427068	4.13629	0.556164	-0.260035	1.15641	8.70464	1.20808	9.74757	0.154255	7.97429	0.935617	9.98607	0.438503	9.11452	1.72403	9.60005	1.73011	9.75085	1.19053	11.3498	1.60291	12.6579	1.78992
416	MRVNTNAFRNVDGSG	40770	420	416 MRVN~TNAFRNVDGSG	N	T	-1.56778	-0.818713	-0.509425		0.671547	0	0	0	0	0	0	0	0	7	6	27	{"tA_2902", "tA_3101", "tA_3301", "tA_6801", "tB_1503", "tB_1801", "tB_2705"}	9.85545	1.0474	10.3362	0.566325	9.88254	1.30396	-0.14128	1.54878	7.07275	1.64358	6.15483	0.826114	8.73829	0.981581	9.83771	0.228708	11.7167	2.15703	9.5847	2.03301	8.96687	1.16426	10.168	3.29685	11.7478	2.74214
417	RVNTNAFRNVDGSGL	40770	421	417 RVNT~NAFRNVDGSGL	T	N	-1.54272	-0.860908	-0.348153		0	0	0	0	0	0	0	0	0	3	6	26	{"tA_0301", "tA_2902", "tA_3001"}	10.4708	0.493221	10.1337	0.202888	10.6802	0.742314	4.21958	1.29961	10.3754	1.51584	10.0013	0.193089	9.85733	1.26013	9.55346	0.451524	10.8043	1.92053	10.294	2.08918	10.2156	0.847949	9.51616	2.22685	12.0825	0.910111
418	VNTNAFRNVDGSGLV	40770	422	418 VNTN~AFRNVDGSGLV	N	A	-1.56835	-0.833123	-0.255861		0	0	0	0	0	0	0	2	0	7	6	27	{"tA_2301", "tA_2402", "tA_6802", "tA_6901", "tB_4402", "tB_4403", "tB_5101"}	10.0315	0.411724	9.72288	0.212695	9.02599	1.06467	3.24368	1.04563	10.7347	0.961678	10.1686	0.232628	9.28079	0.735921	9.21726	0.200902	8.38564	1.41964	8.48686	1.38909	7.60675	1.31237	7.13924	1.75422	7.98432	1.42968
419	NTNAFRNVDGSGLVS	40770	423	419 NTNA~FRNVDGSGLVS	A	F	-1.58228	-0.772106	-0.19802		0	0	0	0	0	0	1	0	0	2	6	29	{"tA_3002", "tA_6801"}	10.0145	0.475862	9.78513	0.190631	11.3782	0.468175	3.65594	1.80055	11.4737	1.61037	9.8393	0.173709	10.431	0.426458	10.1703	0.32075	11.4269	2.09994	11.2831	1.86421	11.3247	1.48082	7.46071	1.26018	11.0107	2.02559
420	TNAFRNVDGSGLVSK	40770	424	420 TNAF~RNVDGSGLVSK	F	R	-1.54064	-0.773624	-0.183152		0	0	0	0	0	0	3	3	0	1	6	27	{"tB_4501"}	9.56216	0.538639	9.46338	0.312533	9.18261	1.33477	4.53949	1.06319	11.8308	1.78595	10.0826	0.253197	10.9555	0.525357	9.99872	0.325464	8.35041	1.96107	11.3997	1.53828	10.8457	0.59042	5.10336	1.42897	11.6762	1.2876
421	NAFRNVDGSGLVSKL	40770	425	421 NAFR~NVDGSGLVSKL	R	N	-1.48931	-0.793591	-0.214793		0	0.872251	0.987169	0.621445	0	0	1	1	0	2	6	22	{"tA_2601", "tA_6802"}	9.01268	0.67776	9.81924	0.185488	9.33082	1.5664	3.84002	0.902768	11.2033	1.56947	9.99528	0.277599	9.45472	0.64059	9.95622	0.320065	8.92614	1.39071	10.2394	1.59972	9.9522	0.977076	7.40234	1.52924	11.2903	1.37067
422	AFRNVDGSGLVSKLI	40770	426	422 AFRN~VDGSGLVSKLI	N	V	-1.48292	-0.824775	-0.251201		0.713111	0.591188	0	0.570602	0	0	1	4	0	6	6	21	{"tA_0201", "tA_0202", "tA_0203", "tA_0801", "tA_3001", "tB_0702"}	8.45968	0.636661	9.14206	0.336931	7.75502	1.50562	3.31138	1.11977	12.74	1.65098	9.82673	0.249268	8.76601	1.37119	9.78774	0.439288	9.67158	1.75803	12.6791	2.36321	12.3239	1.55297	8.05561	1.71695	11.6899	1.55648
423	FRNVDGSGLVSKLIG	40770	427	423 FRNV~DGSGLVSKLIG	V	D	-1.52713	-0.805906	-0.357259		0.62931	0	0	0	0	0	0	2	0	10	6	28	{"tA_0202", "tA_0203", "tA_2402", "tA_2403", "tB_1503", "tB_1801", "tB_2705", "tB_4001", "tB_4002", "tB_5101"}	9.55901	0.535779	9.14041	0.261269	8.90903	0.662934	0.233447	1.04813	7.02156	1.24768	6.57294	0.58431	8.59833	0.384124	9.06826	0.193571	5.81446	1.58068	9.14492	1.67676	8.79468	0.998296	9.3629	1.29303	9.13979	2.56173
424	RNVDGSGLVSKLIGL	40770	428	424 RNVD~GSGLVSKLIGL	D	G	-1.55778	-0.789307	-0.424065		0.801025	0.781501	0.661339	0.520909	0	0.578638	0	3	0	5	6	26	{"tA_0206", "tA_6802", "tA_6901", "tB_4001", "tB_5101"}	8.9603	0.803096	9.46181	0.245876	7.77391	1.05443	1.67783	1.08403	10.2664	0.913468	9.65401	0.156189	8.42472	0.97672	7.32843	0.789323	8.27611	1.29294	9.58023	1.26977	8.92943	1.0655	8.51483	1.87137	8.13305	2.13036
425	NVDGSGLVSKLIGLC	40770	429	425 NVDG~SGLVSKLIGLC	G	S	-1.57648	-0.8083	-0.481172		0	0	0	0	0	0	0	4	0	2	6	26	{"tA_3001", "tB_4501"}	9.34765	0.498116	10.2311	0.119956	10.0218	0.661989	4.56642	1.08783	10.6974	0.538355	9.97539	0.134095	10.9076	0.846576	9.83401	0.438724	10.0343	1.48704	10.4367	1.65502	10.06	0.708011	6.96063	1.65151	11.9733	1.41589
426	VDGSGLVSKLIGLCK	40770	430	426 VDGS~GLVSKLIGLCK	S	G	-1.57556	-0.878203	-0.594781		0.541571	0	0	0	0	0	0	2	0	5	6	30	{"tA_0301", "tA_1101", "tA_3002", "tA_6801", "tB_1801"}	10.3707	0.900121	10.1208	0.308357	9.49777	0.764027	2.13001	0.894248	7.69632	2.29019	9.68287	0.269901	9.55081	0.559193	9.76889	0.354177	9.24361	1.51352	8.88527	1.29572	8.35472	0.469631	7.86154	1.81228	11.6107	1.65327
427	DGSGLVSKLIGLCKK	40770	431	427 DGSG~LVSKLIGLCKK	G	L	-1.56239	-0.960896	-0.646748		0.885059	0.557159	0	0	0	0	0	4	0	8	6	36	{"tA_2601", "tA_6802", "tA_6901", "tB_4001", "tB_4402", "tB_4403", "tB_5701", "tB_5801"}	9.21648	0.776435	10.3205	0.294719	8.52087	0.425774	3.45636	0.960469	9.85969	1.85934	9.9339	0.114722	8.19861	1.04333	8.90907	0.309755	9.73294	1.90236	6.95769	1.52378	7.68121	1.23161	7.67481	1.67505	11.0363	1.53087
428	GSGLVSKLIGLCKKI	40770	432	428 GSGL~VSKLIGLCKKI	L	V	-1.52638	-1.0618	-0.707464		0	0	0	0	0	0.58405	0	3	0	6	6	36	{"tA_0101", "tA_6802", "tB_3501", "tB_4403", "tB_5301", "tB_5801"}	8.78164	1.09219	9.75352	0.25859	9.04095	0.712338	3.42323	1.19123	10.6929	1.47209	10.0217	0.145543	7.65378	0.469864	9.15451	0.451569	9.35277	1.38199	8.55272	1.93343	7.68796	1.3167	7.52958	1.38389	9.44458	1.54792
429	SGLVSKLIGLCKKII	40770	433	429 SGLV~SKLIGLCKKII	V	S	-1.48097	-1.13919	-0.685929		0.63285	0	0.554449	0	0	0	3	3	0	3	6	29	{"tA_3001", "tA_6802", "tA_6901"}	9.0099	0.65838	9.97776	0.432072	8.90803	0.655166	4.44828	1.14598	10.5301	1.20759	10.0318	0.171013	8.44523	1.06763	9.87441	0.451048	8.6075	1.94822	10.4865	1.70006	9.85019	0.518563	7.2398	0.999062	10.4658	1.10578
430	GLVSKLIGLCKKIIP	40770	434	430 GLVS~KLIGLCKKIIP	S	K	-1.48981	-1.22156	-0.531295		0	0.544677	0	0	0	0	2	5	0	12	6	36	{"tA_0201", "tA_0202", "tA_0203", "tA_0206", "tA_0801", "tA_2301", "tA_2402", "tA_2403", "tA_2601", "tB_0702", "tB_0801", "tB_5301"}	8.51075	0.652384	8.91812	0.170094	8.42691	0.609319	2.3856	0.524874	9.59811	1.35403	10.0136	0.206178	7.93624	0.761923	10.0632	0.273702	9.25288	1.826	9.38267	0.922222	8.98294	0.769321	9.31378	1.81681	11.1002	1.23163
431	LVSKLIGLCKKIIPP	40770	435	431 LVSK~LIGLCKKIIPP	K	L	-1.48351	-1.29246	-0.150314		0	0	0	0	0	0	2	3	0	8	6	42	{"tA_0201", "tA_0202", "tA_0203", "tA_0206", "tA_2402", "tA_2601", "tA_6802", "tA_6901"}	10.2143	0.828273	9.41065	0.49129	8.09757	1.54413	4.07744	1.02758	9.77104	2.99242	9.97165	0.223388	9.8656	0.669379	10.0904	0.533398	8.85987	1.44597	10.0445	1.5546	9.58062	2.16063	8.3712	2.46479	9.83655	2.06104
432	VSKLIGLCKKIIPPT	40770	436	432 VSKL~IGLCKKIIPPT	L	I	-1.45606	-1.33308	0.226858		0	0	0	0	0	0	2	2	0	11	6	48	{"tA_0101", "tA_0301", "tA_1101", "tA_2601", "tA_2902", "tA_3001", "tA_3002", "tA_3101", "tA_3301", "tA_6801", "tB_5701"}	10.4699	0.53153	10.1858	0.251596	10.0908	0.851402	4.42764	0.984669	8.34695	1.36019	9.95212	0.174095	9.27307	0.535297	10.6543	0.413932	10.7282	1.14048	9.8	2.72394	9.77538	1.15623	7.49676	1.79801	9.28615	2.16321
433	SKLIGLCKKIIPPTN	40770	437	433 SKLI~GLCKKIIPPTN	I	G	-1.46552	-1.35214	0.446304		0	0.502874	0.827007	0	0.596675	0	3	1	0	7	6	47	{"tA_0301", "tA_1101", "tA_3101", "tA_3301", "tA_6801", "tB_1503", "tB_2705"}	8.83007	1.74449	10.0243	0.456367	10.2465	0.913292	1.56562	1.53755	8.46053	1.45689	9.06875	0.351306	8.97961	1.99257	10.064	0.398033	9.81429	2.46498	9.11428	1.49126	8.44476	1.25741	9.17774	2.32694	9.70797	1.74538
434	KLIGLCKKIIPPTNI	40770	438	434 KLIG~LCKKIIPPTNI	G	L	-1.54438	-1.3777	0.633912		0	0	0.923847	0	0	0	6	1	0	10	6	51	{"tA_0201", "tA_0202", "tA_0203", "tA_0206", "tA_0801", "tA_2301", "tA_2402", "tA_2403", "tA_2601", "tA_6901"}	9.61779	0.510571	9.86989	0.281997	8.22074	0.550116	4.03945	1.34258	11.6086	1.68836	9.65724	0.214419	8.70883	0.834699	9.75076	0.388168	8.59305	1.16827	9.06801	1.43635	9.52793	0.971321	9.97723	1.61356	10.4109	1.34131
435	LIGLCKKIIPPTNIR	40770	439	435 LIGL~CKKIIPPTNIR	L	C	-1.67448	-1.36999	0.717414		0	0	0	0	0	0	4	4	0	12	6	60	{"tA_0201", "tA_0202", "tA_0203", "tA_0206", "tA_2301", "tA_2402", "tA_2403", "tA_6802", "tB_0801", "tB_3501", "tB_5301", "tB_5801"}	8.66578	0.752467	8.94962	0.365615	7.52874	0.466733	3.47866	1.54387	11.9878	1.44755	9.94685	0.0998217	7.01084	0.968247	9.81219	0.253821	8.3719	2.57037	9.76751	1.86409	10.2855	0.726809	9.06925	1.9614	10.7872	1.3692
436	IGLCKKIIPPTNIRE	40770	440	436 IGLC~KKIIPPTNIRE	C	K	-1.78078	-1.35204	0.847115		0	0	0.809666	0	0	0	2	0	0	9	6	57	{"tA_0101", "tA_0301", "tA_1101", "tA_2902", "tA_3001", "tA_3002", "tA_6801", "tB_3501", "tB_5301"}	9.45844	0.733334	9.76176	0.152567	9.277	0.906649	3.95747	0.616431	8.13015	2.04067	10.0006	0.215862	6.54115	1.23116	9.71499	0.353499	8.4127	1.62373	9.24412	2.11197	9.31948	0.902363	9.34017	1.387	10.7408	0.829092
437	GLCKKIIPPTNIREN	40770	441	437 GLCK~KIIPPTNIREN	K	K	-1.78952	-1.35787	1.01475		0	0	0	0	0	0	3	1	0	7	6	56	{"tA_0101", "tA_0201", "tA_0202", "tA_0301", "tA_1101", "tA_2601", "tA_2902"}	9.48966	0.697582	10.3878	0.312868	9.67095	0.821854	3.81148	1.88764	10.7727	0.464669	9.86203	0.303426	9.16577	1.05787	9.6062	0.387266	9.92056	2.26222	9.68565	2.18961	9.65112	1.32172	9.27345	1.88311	12.4055	1.43273
438	LCKKIIPPTNIRENL	40770	442	438 LCKK~IIPPTNIRENL	K	I	-1.79022	-1.32598	1.07364		0	0	0	0	0	0	0	1	0	11	6	56	{"tA_0101", "tA_0301", "tA_2601", "tA_3001", "tA_6802", "tA_6901", "tB_1801", "tB_4002", "tB_4402", "tB_4403", "tB_4501"}	9.86521	0.713169	9.61892	0.240457	8.3382	1.22247	3.85222	1.25485	5.97746	1.28532	9.82729	0.243226	9.6888	1.98281	9.68318	0.484857	3.9756	1.8196	6.87806	2.00953	7.20226	1.01832	4.60514	1.82474	11.0623	1.74308
439	CKKIIPPTNIRENLY	40770	443	439 CKKI~IPPTNIRENLY	I	I	-1.7773	-1.27655	1.09859		0.680995	0	0	0	0	0	2	1	0	6	6	55	{"tA_3002", "tB_1801", "tB_4501", "tB_5101", "tB_5301", "tB_5401"}	9.67234	0.721335	9.59085	0.267568	13.3675	0.736256	1.73466	1.09025	6.72493	1.62971	9.96874	0.405285	8.90232	0.614326	9.60448	0.6648	11.4295	2.67593	10.1165	1.97156	9.95873	0.921162	6.87238	1.70613	8.7834	2.4996
440	KKIIPPTNIRENLYN	40770	444	440 KKII~PPTNIRENLYN	I	P	-1.79033	-1.17952	0.889594		0	0.932598	0	0	0	0	6	1	0	14	6	59	{"tA_2301", "tA_2402", "tA_2403", "tA_3201", "tB_0702", "tB_1503", "tB_2705", "tB_4001", "tB_4002", "tB_4402", "tB_4403", "tB_5101", "tB_5301", "tB_5801"}	7.14663	1.52819	9.68308	0.324067	8.98	1.06563	0.0441306	0.460713	8.49859	1.42055	7.32254	0.698316	7.9279	0.777058	8.59248	0.355472	7.32172	1.32103	8.06061	1.75178	7.87548	0.841675	8.67213	1.2469	5.58937	1.15902
441	KIIPPTNIRENLYNR	40770	445	441 KIIP~PTNIRENLYNR	P	P	-1.78806	-1.06808	0.564765		0.539291	0	0	0	0	0	0	0	0	7	6	54	{"tA_0301", "tA_1101", "tA_2902", "tA_3101", "tA_3301", "tA_6801", "tB_5701"}	10.4744	0.455718	10.1632	0.332944	8.96073	0.838436	2.44552	1.45401	10.1204	1.38684	9.41286	0.456526	9.62798	0.491182	10.0755	0.303346	11.4803	2.23383	9.69763	2.20516	10.4989	1.18699	10.884	1.95875	12.3267	1.1051
442	IIPPTNIRENLYNRT	40770	446	442 IIPP~TNIRENLYNRT	P	T	-1.74041	-1.00307	0.164986		0	0	0	0	0	0	0	0	0	1	6	46	{"tA_3101"}	10.3193	0.424274	9.88383	0.200134	9.57559	1.06307	4.62853	1.88559	10.2749	2.51528	9.97797	0.194071	9.49832	0.745383	9.57026	1.04657	11.1028	2.67952	11.1381	2.29965	11.4683	0.972335	10.6941	2.05815	11.9027	1.11829
443	IPPTNIRENLYNRTA	40770	447	443 IPPT~NIRENLYNRTA	T	N	-1.6538	-0.977206	-0.342683		0	0	0	0	0	0	0	1	0	4	6	43	{"tB_0702", "tB_5101", "tB_5301", "tB_5401"}	8.44558	1.10258	9.80342	0.231143	10.7012	0.661465	4.00347	1.09614	10.6236	1.18284	10.1085	0.268633	9.32803	0.7111	9.78524	0.545997	10.8155	1.84264	11.3027	1.90006	11.0578	0.777196	10.3844	1.50155	8.14163	1.18455
444	PPTNIRENLYNRTAS	40770	448	444 PPTN~IRENLYNRTAS	N	I	-1.52379	-0.938914	-0.726045		0	0	0	0	0	0	0	0	0	6	6	38	{"tA_0202", "tA_2301", "tA_3201", "tB_0702", "tB_5101", "tB_5301"}	4.70117	0.28325	9.32889	0.448946	9.3072	0.482788	3.41978	0.518206	11.7655	2.00669	9.72593	0.256746	7.89115	0.286217	9.92568	0.354027	8.78209	1.5806	9.6802	1.11951	10.5113	1.11715	9.12276	1.86396	8.50446	1.14572
445	PTNIRENLYNRTASL	40770	449	445 PTNI~RENLYNRTASL	I	R	-1.45937	-0.894763	-0.795388		0	0.570128	0	0	0	0	1	0	0	2	6	34	{"tA_0101", "tB_1501"}	9.88653	0.392432	9.53764	0.22685	7.23707	0.278083	3.46271	0.714851	11.308	1.01074	9.82139	0.126865	7.85814	0.61749	10.4266	0.315451	8.58203	1.86981	10.6086	1.60635	11.7486	1.31598	10.5567	1.83976	12.9398	1.07367
446	TNIRENLYNRTASLT	40770	450	446 TNIR~ENLYNRTASLT	R	E	-1.52102	-0.818485	-0.669951		0	0	0	0	0	0	0	0	0	1	6	21	{"tA_1101"}	10.2659	0.276791	9.75649	0.291281	10.3601	0.88177	3.95969	0.665133	9.48703	1.27184	9.52634	0.247624	10.3925	0.772654	9.56925	0.253592	9.44402	1.84961	9.94273	0.979409	9.01941	0.82678	7.08572	1.78353	11.9888	1.6518
447	NIRENLYNRTASLTD	40770	451	447 NIRE~NLYNRTASLTD	E	N	-1.57233	-0.791233	-0.419489		0	0	0	0	0	0	0	0	0	10	6	24	{"tA_0301", "tA_1101", "tA_2902", "tA_3001", "tA_3002", "tA_3101", "tA_3201", "tA_3301", "tA_6801", "tB_1801"}	10.5853	0.570765	10.0812	0.539532	9.39205	0.932153	2.72062	1.23708	7.45667	1.23725	9.70435	0.117601	10.3873	0.661077	9.91626	0.465401	12.3356	3.13795	10.4881	2.54746	10.5954	1.0976	11.4702	1.77416	12.1339	1.71594
448	IRENLYNRTASLTDL	40770	452	448 IREN~LYNRTASLTDL	N	L	-1.59836	-0.808569	-0.149506		0	0	0	0	0	0	1	1	0	4	6	27	{"tB_1503", "tB_2705", "tB_4402", "tB_5401"}	10.1368	0.577369	9.6977	0.221267	12.3426	1.28685	1.63212	0.587098	10.3714	1.53103	8.64894	0.522884	11.186	0.930588	9.802	0.285397	9.35453	0.899121	8.37891	1.07701	9.11964	0.798261	7.83988	1.49449	10.6276	1.93236
449	RENLYNRTASLTDLG	40770	453	449 RENL~YNRTASLTDLG	L	Y	-1.62397	-0.824934	-0.0761078		0	0	0	0	0	0	2	0	0	5	6	28	{"tA_3201", "tB_4001", "tB_4002", "tB_4403", "tB_4501"}	9.55198	0.683349	9.35046	0.367415	9.7604	0.700224	2.24552	0.928499	9.76091	0.749969	9.73966	0.256197	11.3146	1.31717	8.53176	0.731476	5.22838	1.2596	8.74048	0.796762	8.22755	1.57393	4.37191	2.35341	12.1574	1.58958
450	ENLYNRTASLTDLGG	40770	454	450 ENLY~NRTASLTDLGG	Y	N	-1.627	-0.827021	-0.116796		0	0	0	0	0	0	1	0	0	1	6	23	{"tB_4501"}	8.74424	0.967969	9.37174	0.272717	10.4297	0.853919	2.8602	1.27396	9.2221	1.49564	9.63721	0.231302	9.47053	0.738023	9.47295	0.294508	8.21775	1.33262	10.1913	1.61483	10.1336	0.684899	4.72673	1.58306	12.5591	1.40173
451	NLYNRTASLTDLGGE	40770	455	451 NLYN~RTASLTDLGGE	N	R	-1.66729	-0.824829	-0.142878		0.648435	0.933035	0	0	0	0	1	0	0	12	6	33	{"tA_0201", "tA_0202", "tA_0203", "tA_0801", "tA_2301", "tA_2402", "tA_2403", "tA_2601", "tA_3201", "tB_0702", "tB_0801", "tB_5701"}	7.46705	1.09691	6.44572	0.347983	7.89272	0.345769	2.07468	0.788051	9.86216	1.28782	9.87889	0.225318	8.35752	0.87423	10.004	0.261923	9.76126	1.46405	11.6144	1.61121	10.7259	0.926093	9.8715	2.06681	11.4792	1.0917
452	LYNRTASLTDLGGEL	40770	456	452 LYNR~TASLTDLGGEL	R	T	-1.66547	-0.81798	-0.240225		0	0	0	0	0	0	0	1	0	2	6	34	{"tA_0202", "tA_0203"}	9.99655	0.650338	9.15674	0.22318	10.2943	1.23177	2.17549	1.12884	10.9989	2.10551	9.6887	0.261991	9.27964	0.986182	9.9613	0.315017	8.42321	1.82922	11.4566	1.93797	11.3286	1.24583	9.41478	1.5647	10.4548	1.44489
453	YNRTASLTDLGGELC	40770	457	453 YNRT~ASLTDLGGELC	T	A	-1.60382	-0.780628	-0.287147		0	0	0	0	0	0	1	3	0	4	6	28	{"tA_3001", "tA_3002", "tB_1801", "tB_2705"}	9.48236	0.731846	10.0214	0.307296	9.53893	0.714189	3.07582	1.21538	7.25781	2.27826	8.7492	0.488877	10.0061	0.416869	9.64022	0.34445	8.83018	2.03078	10.3359	1.41832	9.90818	0.936347	8.51968	1.78401	11.0283	2.45778
454	NRTASLTDLGGELCI	40770	458	454 NRTA~SLTDLGGELCI	A	S	-1.58709	-0.636004	-0.371717		0	0	0	0	0	0	0	2	0	9	6	33	{"tA_0202", "tA_2402", "tA_2403", "tB_1503", "tB_2705", "tB_4001", "tB_4002", "tB_4402", "tB_4403"}	9.79773	0.441512	9.92338	0.190797	11.4273	0.76188	-0.117799	0.648103	8.54122	1.34735	7.37383	0.520118	9.60603	0.480952	8.9063	0.392442	6.89408	1.75569	7.81054	0.89996	6.51806	1.48027	8.63416	1.68432	10.501	2.17699
455	RTASLTDLGGELCIK	40770	459	455 RTAS~LTDLGGELCIK	S	L	-1.61086	-0.510212	-0.464861		0	0	0	0	0	0	0	4	0	5	6	33	{"tA_0206", "tA_6802", "tA_6901", "tB_4501", "tB_5401"}	9.18148	0.876656	9.36291	0.363717	8.70276	0.576241	2.62805	1.14849	11.0004	1.59905	9.91576	0.218373	8.19628	1.45388	9.69126	0.331239	8.69479	1.93213	10.3169	1.23035	9.5128	0.853866	5.74679	1.49489	10.3824	1.22987
456	TASLTDLGGELCIKI	40770	460	456 TASL~TDLGGELCIKI	L	T	-1.6552	-0.403358	-0.485215		0	0	0	0	0.557057	0	0	4	0	4	6	36	{"tA_0801", "tA_6802", "tB_0702", "tB_4501"}	7.93198	0.417666	9.4787	0.236784	9.25538	0.572794	5.29444	1.88078	10.5529	1.20607	10.0205	0.242497	7.83239	1.05974	10.0036	0.282946	8.61924	1.56694	11.3113	1.64451	11.5638	0.859118	5.94288	1.74739	11.6213	1.18829
457	ASLTDLGGELCIKIK	40770	461	457 ASLT~DLGGELCIKIK	T	D	-1.70071	-0.327616	-0.512172		0.725893	0.579653	0.62878	0	0	0	0	1	0	1	6	25	{"tB_5701"}	9.97968	0.44243	10.2227	0.165191	8.55987	0.904094	3.35682	1.49726	8.96253	1.95329	9.8781	0.247925	9.13468	0.565673	10.1066	0.234547	10.5054	2.27163	10.4785	1.50531	10.5764	1.09656	8.5581	1.84971	10.9385	1.14701
458	SLTDLGGELCIKIKN	40770	462	458 SLTD~LGGELCIKIKN	D	L	-1.70649	-0.277809	-0.580269		0.539794	0	0	0	0	0.503995	0	3	0	5	6	28	{"tA_0201", "tA_0202", "tA_0203", "tA_2301", "tB_5701"}	9.21451	0.426431	10.0711	0.116837	8.5185	0.523735	3.46157	0.790295	11.1516	2.24004	9.88936	0.100618	9.16889	0.491219	10.2861	0.400948	11.1009	2.51747	9.85756	1.49908	9.55403	1.13807	9.91322	1.4626	10.6886	1.19105
459	LTDLGGELCIKIKNE	40770	463	459 LTDL~GGELCIKIKNE	L	G	-1.67891	-0.399541	-0.612506		0	0	0	0	0	0.610934	0	2	0	6	6	30	{"tA_0101", "tA_0206", "tA_2402", "tA_6802", "tB_5101", "tB_5401"}	9.58574	0.516837	9.71109	0.147775	9.86181	1.05914	3.12831	1.47494	11.3566	2.06111	9.83869	0.211348	9.07224	0.675514	10.0165	0.430157	9.65471	1.52245	10.7005	1.38386	10.174	2.04034	9.35817	2.11482	6.64528	1.18486
460	TDLGGELCIKIKNED	40770	464	460 TDLG~GELCIKIKNED	G	G	-1.62875	-0.680487	-0.729596		0	0	0.529238	0	0	0	0	1	0	8	6	29	{"tA_0801", "tB_2705", "tB_4001", "tB_4002", "tB_4402", "tB_4403", "tB_5101", "tB_5801"}	9.65826	0.693629	9.71569	0.306672	8.39347	1.02085	3.52264	1.38421	10.1976	1.00935	8.87544	0.360339	8.55246	0.517489	4.53146	0.473777	7.37918	1.68946	7.42662	2.22697	7.08307	1.15924	7.19041	1.2753	8.31469	1.56714
461	DLGGELCIKIKNEDL	40770	465	461 DLGG~ELCIKIKNEDL	G	E	-1.61033	-1.01757	-0.685668		0	0	0	0	0	0	0	3	0	6	6	30	{"tA_0301", "tA_1101", "tA_3101", "tA_3301", "tA_6801", "tB_5701"}	10.1487	0.754736	10.1269	0.447594	9.63531	1.37949	3.11784	0.841514	11.1588	1.53818	9.85376	0.183399	10.0028	1.05007	9.82957	0.36366	11.2534	2.7358	11.126	2.01175	10.3697	1.66731	9.90009	2.32927	13.347	2.21784
462	LGGELCIKIKNEDLT	40770	466	462 LGGE~LCIKIKNEDLT	E	L	-1.68681	-1.1879	-0.41433		0.721371	0	0	0	0	0	0	0	0	18	6	44	{"tA_0101", "tA_0201", "tA_0202", "tA_0206", "tA_0801", "tA_2601", "tA_2902", "tA_3201", "tA_6802", "tA_6901", "tB_1501", "tB_3501", "tB_4001", "tB_4002", "tB_4402", "tB_5101", "tB_5301", "tB_5801"}	9.9171	0.941037	9.79169	0.246262	6.29882	1.29495	4.17509	0.626768	9.19093	1.08818	9.99052	0.1802	7.2885	0.995319	8.32792	0.346195	7.04518	1.22952	8.4577	1.3482	8.41789	1.12289	7.24836	1.76925	7.78308	1.01752
463	GGELCIKIKNEDLTF	40770	467	463 GGEL~CIKIKNEDLTF	L	C	-1.72175	-1.19836	-0.141959		0	0	0	0	0	0	0	0	0	6	6	49	{"tA_1101", "tA_3001", "tA_3002", "tA_3101", "tA_6801", "tB_4501"}	10.4972	0.665151	10.3318	0.451053	9.679	0.902	4.62583	1.71925	11.05	1.38729	9.76029	0.179893	9.7606	1.36977	10.2147	0.385624	10.4469	1.83513	10.1177	1.95516	10.2508	1.22639	6.18631	1.40327	12.0287	2.44248
464	GELCIKIKNEDLTFI	40770	468	464 GELC~IKIKNEDLTFI	C	I	-1.73368	-1.14407	0.135584		0	0.752487	0.741503	0.747109	0	0	1	2	0	4	6	48	{"tA_3002", "tB_1801", "tB_4402", "tB_4403"}	9.82574	0.603525	10.0047	0.381475	11.691	0.493301	3.02538	0.830387	7.4032	0.92498	9.26136	0.279739	10.8279	0.67228	9.73282	0.337619	9.22201	2.10819	7.63321	1.15599	7.02397	0.565445	8.82675	2.56153	12.1989	2.10049
465	ELCIKIKNEDLTFIA	40770	469	465 ELCI~KIKNEDLTFIA	I	K	-1.71809	-1.16135	0.385175		0	0.779731	0.51841	0.860668	0.940285	0	6	5	0	3	6	45	{"tA_2601", "tA_2902", "tA_3201"}	9.97717	0.681655	10.0956	0.420615	9.67807	0.941735	4.35663	1.21006	11.4412	2.48216	9.90685	0.377178	9.53902	1.57808	10.0763	0.963205	13.0578	3.07614	11.495	2.583	11.4364	1.71178	8.94173	2.6433	12.3901	0.930399
466	LCIKIKNEDLTFIAE	40770	470	466 LCIK~IKNEDLTFIAE	K	I	-1.67011	-1.14822	0.639512		0	0.814648	0.7989	0	0	0	0	1	0	3	6	40	{"tB_4402", "tB_4403", "tB_4501"}	9.47043	0.870174	9.84738	0.590031	8.60518	1.21081	3.82094	2.15486	8.29719	1.15522	9.74911	0.246109	9.74876	2.26057	10.1254	0.554157	8.05664	1.21524	7.95866	1.48588	7.75906	0.650501	6.43097	1.41984	11.0599	1.42723
467	CIKIKNEDLTFIAEK	40770	471	467 CIKI~KNEDLTFIAEK	I	K	-1.67637	-1.20959	0.779143		0.815265	0	0	0	0	0	0	0	0	3	6	37	{"tA_0801", "tA_6901", "tB_0801"}	8.63068	0.416652	7.07453	0.546843	9.78772	1.21326	2.2913	0.59542	10.3971	0.955902	9.97461	0.255478	9.0065	1.12155	9.87271	0.306955	12.1622	2.5248	10.4679	1.51683	11.5677	0.529374	10.4195	1.80831	12.3179	1.43398
468	IKIKNEDLTFIAEKN	40770	472	468 IKIK~NEDLTFIAEKN	K	N	-1.72478	-1.15819	0.655506		0	0.562131	0	0	0	0	0	2	0	4	6	23	{"tB_0702", "tB_2705", "tB_5101", "tB_5401"}	7.78789	1.18928	9.58068	0.265095	10.3228	1.42339	2.80457	1.02977	10.1883	1.57614	8.32191	0.484554	8.44354	0.56059	9.84711	0.268902	7.89356	1.12023	10.0148	1.34949	9.53583	1.25402	7.96068	1.77033	7.09501	1.92947
469	KIKNEDLTFIAEKNS	40770	473	469 KIKN~EDLTFIAEKNS	N	E	-1.74495	-1.02241	0.45352		0	0.523826	0	0	0	0	0	0	0	9	6	26	{"tA_2301", "tA_2402", "tA_2403", "tA_3201", "tB_0702", "tB_0801", "tB_1501", "tB_3501", "tB_5801"}	7.76379	0.64191	7.38553	0.479031	5.1929	0.650441	2.55119	0.847082	10.2303	0.858823	9.78435	0.0763039	7.63421	0.673507	9.85846	0.209892	9.44516	2.03406	9.77987	1.94165	10.8785	0.831116	10.5034	1.38276	12.2768	1.58537
470	IKNEDLTFIAEKNSF	40770	474	470 IKNE~DLTFIAEKNSF	E	D	-1.77886	-0.855231	0.262655		0.54268	0.508987	0	0	0	0	0	0	0	12	6	34	{"tA_0202", "tA_0203", "tA_0206", "tA_2301", "tA_2402", "tB_0702", "tB_0801", "tB_1503", "tB_3501", "tB_5101", "tB_5301", "tB_5401"}	7.34349	1.70754	8.77012	0.400821	8.61142	1.10921	0.603799	0.572212	8.92736	1.58532	9.54254	0.169746	7.10538	0.385159	9.2967	0.314691	8.23461	1.21546	9.45823	1.62543	8.62968	0.59696	8.97383	2.04597	4.71932	1.28415
471	KNEDLTFIAEKNSFS	40770	475	471 KNED~LTFIAEKNSFS	D	L	-1.76631	-0.737639	0.0885335		0	0	0	0	0	0	0	0	0	5	6	36	{"tA_0201", "tA_3001", "tB_4002", "tB_4403", "tB_4501"}	9.76053	0.526114	9.81521	0.127641	8.6334	0.891068	3.01243	0.897059	10.9254	1.09874	9.58224	0.232423	10.2069	0.948919	9.34427	0.395861	7.52137	1.99539	8.95014	1.79286	8.18212	1.14115	4.75768	1.45454	10.6353	1.46756
472	NEDLTFIAEKNSFSE	40770	476	472 NEDL~TFIAEKNSFSE	L	T	-1.7478	-0.713226	-0.0129861		0	0	0	0	0.564025	0	0	0	0	2	6	35	{"tB_1801", "tB_4501"}	9.92693	0.788957	10.0219	0.230951	8.95191	0.717841	3.28736	0.940992	6.51235	1.04663	9.66085	0.240076	11.2687	1.31409	9.78978	0.319772	8.122	1.30482	9.62015	1.54192	9.4163	1.51643	6.13517	2.04262	12.6076	1.54939
473	EDLTFIAEKNSFSEE	40770	477	473 EDLT~FIAEKNSFSEE	T	F	-1.6936	-0.765169	-0.0179664		0	0	0.898597	0	0	0	1	1	0	12	6	44	{"tA_0301", "tA_1101", "tA_2601", "tA_3002", "tA_3101", "tA_3301", "tA_6801", "tB_1801", "tB_2705", "tB_4403", "tB_4501", "tB_5701"}	10.5501	0.574598	9.85998	0.154013	9.42703	0.441927	3.06135	1.49554	7.52403	0.668312	9.0012	0.394089	9.75779	0.439957	10.2216	0.382508	11.2026	2.18098	9.48679	2.03662	7.82641	0.913834	5.73853	1.74102	11.8282	1.69398
474	DLTFIAEKNSFSEEP	40770	478	474 DLTF~IAEKNSFSEEP	F	I	-1.56377	-0.729239	-0.0564943		0.611388	0.504923	0.50745	0.657474	0.509091	0	1	0	0	0	6	40	{}	10.2868	0.629524	9.96801	0.164154	10.5405	1.30704	4.09289	0.907396	11.8403	2.59703	9.83906	0.265681	10.4947	0.648036	10.0431	0.581519	11.716	3.09251	11.121	1.48928	11.4596	0.779685	9.68979	1.57207	12.5444	1.43117
475	LTFIAEKNSFSEEPF	40770	479	475 LTFI~AEKNSFSEEPF	I	A	-1.47222	-0.728721	-0.0575872		0.556466	0.767289	0.558794	0.542399	0	0	1	5	0	2	6	33	{"tB_4002", "tB_5401"}	9.75693	0.500946	9.67461	0.350363	8.61306	0.57754	4.63404	1.47765	11.7805	1.30376	9.83016	0.169096	8.39283	0.759599	9.82076	0.294384	7.49838	1.47299	10.5605	1.7833	11.2068	0.874329	8.65453	1.47301	9.67163	1.05712
476	TFIAEKNSFSEEPFQ	40770	480	476 TFIA~EKNSFSEEPFQ	A	E	-1.40478	-0.706357	0.106482		0	0.865006	0.814153	0	0	0	0	0	0	8	6	29	{"tA_0202", "tA_2301", "tA_2402", "tA_2403", "tB_1501", "tB_1503", "tB_3501", "tB_5801"}	9.20684	0.506198	9.50909	0.242628	5.64857	0.640881	0.476405	0.835868	10.8666	1.26592	9.52938	0.222965	7.05339	0.61911	9.69703	0.157817	10.2177	1.95285	9.7498	1.70217	9.82582	0.919453	11.4532	1.48079	11.9683	1.48623
477	FIAEKNSFSEEPFQD	40770	481	477 FIAE~KNSFSEEPFQD	E	K	-1.37169	-0.735631	0.273931		0	0	0.645701	0	0	0	0	0	0	2	6	26	{"tA_0202", "tA_0203"}	9.62104	0.793481	9.2501	0.298873	9.43076	1.32026	4.24434	1.10592	11.8104	1.4412	10.0521	0.0936549	9.76878	0.737676	9.70801	0.373002	9.61774	1.60508	12.3746	3.16192	11.3717	1.13128	10.3345	1.53701	12.0624	1.30454
478	IAEKNSFSEEPFQDE	40770	482	478 IAEK~NSFSEEPFQDE	K	N	-1.32794	-0.684816	0.356736		0	0	0	0	0	0	0	0	0	1	6	25	{"tA_3002"}	9.47767	0.354885	9.52739	0.168853	8.55482	1.02109	4.99003	1.69297	9.11047	2.02548	10.0401	0.146833	7.99831	0.325575	9.8736	0.359395	10.974	2.47838	10.3527	2.26889	10.3254	1.38188	8.89409	1.86848	10.546	2.13348
479	AEKNSFSEEPFQDEI	40770	483	479 AEKN~SFSEEPFQDEI	N	S	-1.26843	-0.547803	0.186219		0	0	0	0	0	0	0	0	0	0	6	13	{}	9.90662	0.476188	9.9922	0.243776	9.99417	0.639131	3.73842	1.40477	9.57155	1.32421	9.6316	0.252914	11.7852	0.940893	10.1283	0.499663	11.2352	1.47748	9.93225	1.37108	10.4365	1.44364	7.77497	1.64107	12.0996	1.47762
480	EKNSFSEEPFQDEIV	40770	484	480 EKNS~FSEEPFQDEIV	S	F	-1.28973	-0.36828	-0.00995248		0	0	0	0	0	0	0	3	0	3	6	16	{"tA_3201", "tB_1503", "tB_5301"}	9.83904	0.882289	10.0586	0.212436	11.9559	1.27823	1.52242	1.19641	11.0673	0.91966	9.55669	0.27658	10.1065	0.542473	10.078	0.462206	10.8338	2.49019	9.32297	1.472	8.46007	1.10287	7.25198	2.20523	9.39925	1.42135
481	KNSFSEEPFQDEIVS	40770	485	481 KNSF~SEEPFQDEIVS	F	S	-1.37878	-0.282711	-0.276168		0	0	0	0	0	0	0	1	0	6	6	20	{"tA_2403", "tB_1501", "tB_4001", "tB_4002", "tB_4402", "tB_5801"}	9.60731	0.853865	9.59611	0.308344	6.23565	0.555614	1.67006	0.969851	10.6498	1.14811	9.72405	0.236259	8.11568	0.545471	8.64073	0.405286	7.54898	1.34177	7.89194	1.60777	9.85726	0.887091	10.1138	1.26334	12.3155	2.28629
482	NSFSEEPFQDEIVSY	40770	486	482 NSFS~EEPFQDEIVSY	S	E	-1.4495	-0.353989	-0.636886		0	0.736837	0.736376	0	0	0	0	0	0	6	6	18	{"tA_0301", "tA_1101", "tA_3001", "tA_3002", "tA_6801", "tB_5701"}	10.3578	0.385947	9.94008	0.213916	9.74679	0.469393	3.99767	0.631598	10.8523	1.87307	9.60475	0.155107	9.19727	0.977327	9.75953	0.429826	10.4813	2.01824	10.6039	1.17754	10.4002	0.481852	8.9648	2.24976	11.8526	1.35485
483	SFSEEPFQDEIVSYN	40770	487	483 SFSE~EPFQDEIVSYN	E	E	-1.50974	-0.51104	-0.870019		0	0	0	0	0	0	0	0	0	0	6	16	{}	10.6032	0.487263	10.1432	0.312272	11.505	0.528181	4.21094	0.969674	10.595	1.10317	9.94182	0.201817	10.5374	0.880724	9.70017	0.516931	11.3201	1.78708	11.8647	2.09076	10.6154	1.29329	9.21404	1.23019	12.6556	1.35517
484	FSEEPFQDEIVSYNT	40770	488	484 FSEE~PFQDEIVSYNT	E	P	-1.51291	-0.573849	-1.07732		0	0	0	0	0	0	0	0	0	1	6	16	{"tB_5401"}	10.0929	0.689698	9.88886	0.18278	8.70854	1.55995	4.62712	1.52418	8.85251	1.70118	9.99231	0.152364	8.75649	0.668541	9.92745	0.277793	10.3274	1.26425	10.6889	1.80103	10.7682	1.41248	9.54534	1.79194	10.0549	1.27584
485	SEEPFQDEIVSYNTK	40770	489	485 SEEP~FQDEIVSYNTK	P	F	-1.4965	-0.600014	-1.21576		0	0	0	0	0	0	0	0	0	7	6	23	{"tA_2301", "tB_4001", "tB_4002", "tB_4402", "tB_4403", "tB_4501", "tB_5701"}	8.99683	0.339475	9.7848	0.206839	8.10169	0.816277	3.10337	0.599588	10.472	1.10511	9.7975	0.229543	9.63457	0.667137	5.28859	0.420732	7.58296	1.01312	6.71233	1.33973	6.92419	1.28482	5.97199	1.64054	11.7531	1.5203
486	EEPFQDEIVSYNTKN	40770	490	486 EEPF~QDEIVSYNTKN	F	Q	-1.45779	-0.596108	-1.14883		0	0	0	0	0	0	0	0	0	7	6	27	{"tA_3301", "tA_6802", "tA_6901", "tB_4001", "tB_4002", "tB_4501", "tB_5701"}	9.29056	0.700275	9.42633	0.317097	10.5219	0.424128	2.3317	1.17825	10.4132	0.932762	9.81402	0.294882	11.4092	1.40353	7.65099	0.47621	6.9204	1.63189	9.15797	1.58348	9.28401	0.525663	5.38328	1.57789	11.8563	1.8219
487	EPFQDEIVSYNTKNK	40770	491	487 EPFQ~DEIVSYNTKNK	Q	D	-1.44594	-0.610782	-0.962735		0	0.559133	0.593287	0	0	0	0	0	0	3	6	24	{"tB_0702", "tB_4501", "tB_5401"}	7.20921	0.891801	9.71741	0.325921	10.4866	0.934504	3.79859	0.942679	10.6023	1.15228	9.72132	0.352696	8.10712	0.560127	9.7849	0.468296	11.1365	1.69155	11.9191	1.34433	10.8201	0.883227	6.97126	1.35384	10.2071	1.22014
488	PFQDEIVSYNTKNKP	40770	492	488 PFQD~EIVSYNTKNKP	D	E	-1.46671	-0.633006	-0.662968		0	0	0	0.7031	0	0	1	0	0	8	6	26	{"tA_0101", "tA_0202", "tA_0203", "tA_2301", "tA_2403", "tA_2902", "tB_0801", "tB_1501"}	9.81213	0.563831	8.35323	0.123038	5.26821	0.3617	2.50491	0.953366	8.60415	1.04598	9.54017	0.145728	8.46025	0.62406	9.83205	0.305013	9.29537	1.84083	11.3256	1.69403	10.9809	0.89996	11.1429	1.45881	12.7327	1.27325
489	FQDEIVSYNTKNKPL	40770	493	489 FQDE~IVSYNTKNKPL	E	I	-1.44967	-0.641278	-0.385051		0	0	0	0	0	0	0	0	0	1	6	27	{"tB_5401"}	10.4673	0.478235	9.79313	0.120241	9.40231	1.0106	3.46025	1.08911	9.44325	1.81262	9.55484	0.0921773	9.77147	0.685313	9.96503	0.194947	8.80007	1.55485	10.1273	1.25557	10.2967	0.630595	8.90268	0.932033	10.465	2.0365
490	QDEIVSYNTKNKPLN	40770	494	490 QDEI~VSYNTKNKPLN	I	V	-1.34822	-0.654105	-0.162359		0	0	0	0	0	0	0	0	0	1	6	27	{"tB_4501"}	9.80389	0.548997	9.95148	0.233576	11.581	0.831231	2.91629	0.575924	9.45707	0.631336	9.7196	0.219508	10.3148	0.659308	9.5061	0.408182	8.80909	1.72265	9.26903	0.882998	8.48865	0.599459	5.78435	1.23916	12.1179	2.05942
491	DEIVSYNTKNKPLNF	40770	495	491 DEIV~SYNTKNKPLNF	V	S	-1.2534	-0.636476	0.0137233		0	0	0.529501	0	0	0	0	0	0	5	6	25	{"tA_0301", "tA_1101", "tA_3002", "tA_6801", "tB_2705"}	9.92519	0.17936	10.0626	0.617054	10.469	0.991303	1.68562	0.699779	8.23358	0.918876	8.96893	0.271714	10.4309	0.567159	9.48329	0.254075	9.69223	1.22879	8.6403	1.15793	8.24951	0.809726	7.33696	1.63181	12.925	1.37794
492	EIVSYNTKNKPLNFN	40770	496	492 EIVS~YNTKNKPLNFN	S	Y	-1.22019	-0.602704	0.206986		0	0.527966	0	0.564386	0.594636	0	0	0	0	3	6	21	{"tA_2601", "tA_3201", "tA_6801"}	10.2755	0.562285	9.96732	0.13337	10.8035	0.579111	3.53176	1.54404	11.1156	0.885055	9.95717	0.170907	10.3569	0.362469	9.71825	0.252973	12.6563	2.49808	10.7034	1.28297	10.7273	0.870942	8.78311	1.73624	12.229	1.21733
493	IVSYNTKNKPLNFNY	40770	497	493 IVSY~NTKNKPLNFNY	Y	N	-1.28046	-0.484593	0.104962		0	0.576059	0	0	0	0	0	0	0	5	6	23	{"tA_0301", "tA_1101", "tA_2902", "tA_3002", "tA_6801"}	10.0324	0.631163	9.89329	0.252029	9.19531	0.663988	4.51622	1.34251	10.315	1.69462	10.0191	0.141403	9.51865	0.653717	9.86151	0.214176	10.4168	1.98983	10.3498	2.05855	11.686	1.18601	9.09345	1.84495	12.0613	1.05365
494	VSYNTKNKPLNFNYS	40770	498	494 VSYN~TKNKPLNFNYS	N	T	-1.32877	-0.513292	0.014443		0	0	0	0	0	0	0	0	0	2	6	17	{"tA_0301", "tA_1101"}	9.39767	0.602824	9.99443	0.171933	10.5894	0.502538	3.25109	0.973504	9.36571	2.03456	9.97643	0.228638	8.94722	0.704782	9.58329	0.427191	9.72699	1.33989	8.96714	1.66148	9.40918	0.750632	9.15749	1.30088	11.2672	1.21395
495	SYNTKNKPLNFNYSL	40770	499	495 SYNT~KNKPLNFNYSL	T	K	-1.39123	-0.780656	-0.26947		0.610497	0	0	0	0	0	0	1	0	6	6	22	{"tA_0202", "tA_0203", "tA_2301", "tA_2402", "tA_2403", "tB_1503"}	9.20835	0.338164	9.38244	0.301665	10.5413	0.674838	1.01704	0.469774	11.2519	1.1687	9.74018	0.0845405	9.86222	0.979126	10.0837	0.195819	8.93864	1.18177	10.3486	1.46721	10.924	1.23302	10.2915	1.32154	12.746	1.62072
496	YNTKNKPLNFNYSLD	40770	500	496 YNTK~NKPLNFNYSLD	K	N	-1.46266	-1.19821	-0.572964		0	0	0.501633	0	0	0	0	0	0	0	6	21	{}	9.74883	0.400178	9.3362	0.312204	10.3736	0.8024	2.44089	1.39929	9.13667	1.24764	9.12113	0.43993	9.64656	0.600867	9.65305	0.208871	9.02844	1.2096	11.2232	1.28704	10.169	0.437776	8.23267	1.60627	12.3505	1.51538
497	NTKNKPLNFNYSLDK	40770	501	497 NTKN~KPLNFNYSLDK	N	K	-1.55365	-1.54865	-0.69108		0	0	0	0	0	0	0	1	0	11	6	27	{"tA_0101", "tA_0801", "tA_2902", "tA_3201", "tB_0801", "tB_1501", "tB_1503", "tB_1801", "tB_4402", "tB_5701", "tB_5801"}	8.70502	0.674917	7.20739	0.235006	6.38137	0.402204	1.09213	0.703079	7.12699	1.06788	9.9128	0.140788	8.70069	0.350938	9.97215	0.474701	9.26287	1.26512	8.4283	2.44553	8.92222	1.04284	9.60208	1.13744	10.8274	1.26923
498	TKNKPLNFNYSLDKI	40770	502	498 TKNK~PLNFNYSLDKI	K	P	-1.61312	-1.70968	-0.813411		0	0	0	0	0	0	0	0	0	0	6	24	{}	9.0247	1.12773	9.78237	0.127119	11.6152	1.13706	1.7136	0.999402	9.99157	2.17649	9.27775	0.239383	11.3506	0.536894	10.1495	0.297419	10.4738	1.81954	9.54551	1.24508	10.0656	1.14393	8.08629	1.46805	9.98328	1.64349
499	KNKPLNFNYSLDKII	40770	503	499 KNKP~LNFNYSLDKII	P	L	-1.66917	-1.67732	-0.89058		0	0	0	0	0	0	2	1	0	13	6	32	{"tA_0101", "tA_2902", "tA_3001", "tA_3002", "tA_3201", "tB_1501", "tB_1801", "tB_2705", "tB_4002", "tB_4402", "tB_4403", "tB_5701", "tB_5801"}	9.9692	0.297108	9.72445	0.157289	7.21756	0.726448	1.72673	1.28969	6.86908	0.934824	9.04106	0.348676	9.01181	0.495334	10.1065	0.386575	7.27137	1.17291	6.89884	2.45534	7.83931	0.614585	9.30549	2.39879	11.4076	2.31764
500	NKPLNFNYSLDKIIV	40770	504	500 NKPL~NFNYSLDKIIV	L	N	-1.69146	-1.68376	-0.916842		0	0	0	0	0	0	12	5	0	3	6	33	{"tA_3001", "tB_0702", "tB_5401"}	8.34254	1.46618	9.59028	0.307198	10.6936	1.37762	2.34356	1.25754	10.4359	1.27379	9.30176	0.219825	11.6913	1.17357	9.85637	0.306428	9.39311	1.35385	11.0981	1.8961	10.392	0.588824	7.33964	1.69216	10.0372	1.95637
501	KPLNFNYSLDKIIVD	40770	505	501 KPLN~FNYSLDKIIVD	N	F	-1.72172	-1.67846	-0.885073		0	0.527665	0	0	0	0	10	1	0	19	6	46	{"tA_0201", "tA_0202", "tA_0206", "tA_0801", "tA_2301", "tA_2402", "tA_2403", "tA_3201", "tB_0702", "tB_2705", "tB_3501", "tB_4002", "tB_4402", "tB_4403", "tB_5101", "tB_5301", "tB_5401", "tB_5701", "tB_5801"}	4.1227	0.590417	9.44039	0.248878	9.01107	0.546342	2.35133	0.79622	9.00815	1.30739	8.09094	0.482121	6.71673	0.715177	9.90276	0.385516	6.73027	1.80461	8.43023	1.46545	7.83194	1.22587	7.68091	2.20837	6.23828	1.29617
502	PLNFNYSLDKIIVDY	40770	506	502 PLNF~NYSLDKIIVDY	F	N	-1.70293	-1.68926	-0.701085		0.515795	0	0	0	0.625756	0	12	6	0	2	6	48	{"tA_3001", "tA_3101"}	9.96628	0.412925	9.48074	0.301855	9.50013	0.624289	3.53276	1.10451	11.8405	2.06961	9.75899	0.173997	10.3945	0.502281	9.84675	0.364637	10.7006	1.75998	12.0138	2.60236	12.6279	1.68978	10.1484	1.84767	12.7437	1.21288
503	LNFNYSLDKIIVDYN	40770	507	503 LNFN~YSLDKIIVDYN	N	Y	-1.65975	-1.6781	-0.537395		0	0	0.531434	0	0	0	4	4	0	8	6	45	{"tA_0301", "tA_1101", "tA_2902", "tA_3101", "tA_6801", "tB_1801", "tB_2705", "tB_4403"}	10.1609	0.43821	10.0013	0.170094	8.18771	0.583856	3.2227	0.9502	6.65183	1.37109	6.92277	0.465701	9.32179	0.422936	10.0301	0.204558	8.43796	1.31512	8.6798	1.67406	8.10368	1.0228	8.46112	1.49414	10.9934	1.78427
504	NFNYSLDKIIVDYNL	40770	508	504 NFNY~SLDKIIVDYNL	Y	S	-1.6332	-1.66111	-0.336661		0.523002	0.880003	0	0	0.592215	0	3	6	0	7	6	52	{"tA_0201", "tA_0202", "tA_0203", "tA_2301", "tA_2402", "tA_2403", "tB_1503"}	9.4506	0.84623	9.37591	0.182753	9.31361	0.694163	1.00698	1.04085	11.033	1.63826	9.83037	0.123759	9.57801	0.42202	9.71699	0.345968	10.317	1.94586	10.0733	1.21279	11.0609	1.10364	11.0088	1.32021	12.4661	1.03693
505	FNYSLDKIIVDYNLQ	40770	509	505 FNYS~LDKIIVDYNLQ	S	L	-1.64801	-1.66414	-0.108665		0	0	0	0	0	0	3	1	0	15	6	54	{"tA_0206", "tA_0801", "tA_2301", "tA_2402", "tA_6901", "tB_1501", "tB_1503", "tB_2705", "tB_3501", "tB_4001", "tB_4002", "tB_4402", "tB_4403", "tB_5101", "tB_5401"}	9.21862	0.671324	9.29392	0.214633	6.29187	0.682987	0.954091	0.998327	8.57208	0.665516	8.68606	0.245005	6.82952	0.416588	8.70811	0.54349	5.96234	1.32255	8.16116	1.76733	7.15553	0.694282	9.62241	1.51982	6.29732	1.47773
506	NYSLDKIIVDYNLQS	40770	510	506 NYSL~DKIIVDYNLQS	L	D	-1.65893	-1.69772	0.237893		0	0	0	0	0.501012	0	0	2	0	6	6	57	{"tA_0201", "tA_0202", "tA_0203", "tA_2402", "tA_2403", "tB_0801"}	9.16199	0.750717	8.93814	0.305807	11.0843	0.33553	1.8402	1.11921	11.8917	1.87969	9.88805	0.227576	9.31545	0.946818	9.72673	0.214485	9.07744	2.30992	10.9535	1.71636	10.6656	1.02796	8.91379	1.76917	11.1262	1.50818
507	YSLDKIIVDYNLQSK	40770	511	507 YSLD~KIIVDYNLQSK	D	K	-1.62335	-1.7375	0.438929		0	0	0	0	0	0.579566	3	0	0	4	6	42	{"tA_0301", "tA_1101", "tA_3101", "tB_5401"}	10.2512	0.584824	9.74411	0.2804	8.06113	0.783538	4.33196	1.39665	8.41009	2.19451	9.52578	0.175916	8.52618	0.481978	9.98365	0.359058	8.65827	1.21688	10.1234	1.70896	9.82334	1.06292	8.48971	1.84557	9.72753	1.43237
508	SLDKIIVDYNLQSKI	40770	512	508 SLDK~IIVDYNLQSKI	K	I	-1.61167	-1.75002	0.660525		0	0	0	0	0	0	1	1	0	7	6	47	{"tA_0101", "tA_2403", "tA_2601", "tA_2902", "tB_1501", "tB_5301", "tB_5701"}	9.5975	0.61172	9.77501	0.0836758	6.13897	0.771861	3.28002	1.09042	9.26383	1.52281	9.79179	0.118562	8.27959	0.373185	10.1963	0.402799	11.0232	1.63096	9.64055	1.34961	10.4025	0.312943	10.0126	1.51924	11.6675	1.47666
509	LDKIIVDYNLQSKIT	40770	513	509 LDKI~IVDYNLQSKIT	I	I	-1.6175	-1.71808	0.740785		0	0	0	0	0	0	1	0	0	0	6	39	{}	10.5083	0.617199	9.85703	0.0718064	9.85767	0.882787	3.64898	1.12882	9.59848	1.98451	9.59467	0.191858	11.3765	0.818173	10.4289	0.344425	8.01781	1.37767	9.65208	1.52213	9.94781	1.08307	7.93036	1.47394	11.1069	2.15553
510	DKIIVDYNLQSKITL	40770	514	510 DKII~VDYNLQSKITL	I	V	-1.68115	-1.69191	0.734444		0.538521	0	0	0	0	0	10	0	0	14	6	46	{"tA_2301", "tA_2402", "tA_2403", "tA_3201", "tB_0702", "tB_1503", "tB_2705", "tB_4001", "tB_4002", "tB_4402", "tB_4403", "tB_5101", "tB_5301", "tB_5801"}	7.66612	1.32206	9.66228	0.357949	10.2454	1.12343	0.524779	0.609192	8.30156	1.1027	8.00202	0.668628	7.88398	0.753114	7.93094	0.722194	7.22732	1.22026	8.0603	1.21682	6.79634	0.547507	7.29619	1.85209	7.07715	1.79887
511	KIIVDYNLQSKITLP	40770	515	511 KIIV~DYNLQSKITLP	V	D	-1.75738	-1.67536	0.813634		0	0.757704	0.761132	0	0	0	12	5	0	4	6	35	{"tA_0301", "tA_1101", "tA_3001", "tA_3101"}	9.97208	0.444584	9.89001	0.168746	8.38031	0.445815	3.41384	0.699232	11.2248	1.14392	9.56938	0.222797	9.91478	0.553759	9.59547	0.406781	10.9738	1.95288	11.3847	1.75842	11.2416	1.3412	10.2703	1.98532	13.068	1.81287
512	IIVDYNLQSKITLPN	40770	516	512 IIVD~YNLQSKITLPN	D	Y	-1.82435	-1.68284	0.852979		0	0.556663	0.514215	0.613747	0	0.750538	4	1	0	5	6	34	{"tA_0201", "tA_0202", "tA_0203", "tA_0206", "tA_6901"}	10.062	0.25521	9.76886	0.164782	8.98197	0.657813	4.38493	1.19307	10.2304	1.03686	10.0876	0.187245	9.58333	0.515316	9.68649	0.282617	10.1395	1.82588	11.2264	2.03958	10.7121	0.835065	7.8858	1.31469	11.3092	0.868411
513	IVDYNLQSKITLPND	40770	517	513 IVDY~NLQSKITLPND	Y	N	-1.80419	-1.73325	0.864807		0	0.564908	0	0	0	0	0	0	0	7	6	37	{"tA_0301", "tA_1101", "tA_2601", "tA_2902", "tA_3002", "tA_3101", "tA_6801"}	9.70241	0.483861	9.52932	0.108667	8.66455	0.882134	3.81705	1.45493	8.4885	1.61782	9.9238	0.281475	9.37682	0.464234	9.92182	0.346906	10.2162	2.09374	10.5144	2.32956	11.1939	1.67639	9.17758	1.91115	12.212	1.26789
514	VDYNLQSKITLPNDR	40770	518	514 VDYN~LQSKITLPNDR	N	L	-1.77884	-1.66254	0.677534		0	0.678719	0	0	0	0	1	0	0	11	6	41	{"tA_0801", "tA_2301", "tA_2402", "tA_6901", "tB_1801", "tB_4001", "tB_4002", "tB_4402", "tB_4403", "tB_5101", "tB_5701"}	9.5066	0.451025	9.80193	0.151841	7.60173	0.946037	1.79996	0.580986	7.67092	0.563703	9.54512	0.205341	8.76783	0.509983	7.35492	0.447884	7.17833	1.75002	7.42844	1.18821	7.11515	0.58772	8.16612	1.29136	8.01879	2.01855
515	DYNLQSKITLPNDRT	40770	519	515 DYNL~QSKITLPNDRT	L	Q	-1.72944	-1.39471	0.503845		0	0	0	0	0.517101	0	0	0	0	0	6	41	{}	10.0997	0.345793	9.65014	0.225638	12.0799	1.02719	2.11232	0.933403	11.9683	1.51577	9.83502	0.144594	11.0383	0.724113	9.8923	0.503229	10.9197	1.04613	11.5776	1.8252	11.7546	1.15064	9.00454	1.22762	12.5364	1.15713
516	YNLQSKITLPNDRTT	40770	520	516 YNLQ~SKITLPNDRTT	Q	S	-1.76739	-1.05036	0.402944		0	0.704981	0	0	0	0	0	0	0	17	6	44	{"tA_0201", "tA_0206", "tA_0801", "tA_2402", "tA_3201", "tA_6802", "tB_0702", "tB_1503", "tB_1801", "tB_2705", "tB_3501", "tB_4001", "tB_4002", "tB_4402", "tB_4403", "tB_5101", "tB_5801"}	8.34467	0.585393	9.26285	0.158928	7.28912	0.83583	0.738023	0.930769	6.67728	1.14722	8.37375	0.325216	7.30014	0.260154	6.86858	0.286761	4.67102	1.09482	8.0725	1.29138	7.50084	0.778692	8.3597	1.1503	7.86554	1.3008
517	NLQSKITLPNDRTTP	40770	521	517 NLQS~KITLPNDRTTP	S	K	-1.73108	-0.772123	0.392812		0	0	0	0	0	0	1	0	0	6	6	46	{"tA_0101", "tA_0301", "tA_1101", "tA_2601", "tA_3001", "tB_0801"}	9.89009	0.314873	8.97016	0.262206	9.67013	0.796012	2.59749	0.790723	10.4802	1.26599	9.84213	0.155937	10.3478	0.666729	9.96114	0.267833	10.7533	1.6945	12.1101	1.96376	11.7014	1.53244	10.5475	1.6182	13.2287	1.50564
518	LQSKITLPNDRTTPV	40770	522	518 LQSK~ITLPNDRTTPV	K	I	-1.73134	-0.656506	0.284664		0	0	0	0	0	0	0	0	0	3	6	44	{"tB_1801", "tB_2705", "tB_5401"}	10.2894	0.428548	9.67525	0.280738	9.80736	0.833363	3.48564	1.07395	7.37026	1.95553	9.07583	0.413717	9.49539	0.611459	9.8572	0.248183	8.09401	1.4656	9.15444	1.95733	8.80954	0.42507	7.42718	1.61651	10.4577	1.91999
519	QSKITLPNDRTTPVT	40770	523	519 QSKI~TLPNDRTTPVT	I	T	-1.65349	-0.656409	0.0866813		0	0	0	0	0	0	0	0	0	2	6	39	{"tA_3001", "tA_3002"}	10.078	0.54565	9.99097	0.230688	10.8557	0.421276	4.26714	0.986996	8.84705	1.62569	9.86105	0.179375	10.7902	0.537745	9.97589	0.20181	11.4887	2.18446	11.155	2.14939	11.447	1.15528	8.04766	1.93568	12.0471	1.2752
520	SKITLPNDRTTPVTK	40770	524	520 SKIT~LPNDRTTPVTK	T	L	-1.56492	-0.589849	-0.0721121		0	0.743395	0	0	0	0	0	0	0	9	6	37	{"tA_2902", "tA_3101", "tA_3301", "tA_6801", "tB_1503", "tB_2705", "tB_4403", "tB_5301", "tB_5701"}	9.44447	1.62906	9.81601	0.398558	10.3815	0.566726	1.24363	0.759273	8.22808	1.43958	7.05916	0.52576	9.58657	1.01688	10.1956	0.213843	12.3081	1.95107	8.73201	1.65814	7.72322	0.523792	9.85083	1.56134	10.1151	2.04784
521	KITLPNDRTTPVTKG	40770	525	521 KITL~PNDRTTPVTKG	L	P	-1.45817	-0.521954	-0.250701		0	0	0	0	0.617795	0	0	0	0	0	6	37	{}	9.38147	0.758319	9.86779	0.293798	10.842	0.73924	3.92865	1.26864	13.2787	1.81914	9.84709	0.207434	12.095	0.53378	10.0676	0.261989	11.2888	2.1919	10.9278	1.60453	12.0038	1.14083	10.5188	1.83963	12.8769	1.59617
522	ITLPNDRTTPVTKGI	40770	526	522 ITLP~NDRTTPVTKGI	P	N	-1.43996	-0.491461	-0.474217		0	0.695775	0.501111	0	0	0	0	0	0	0	6	20	{}	9.83735	0.5969	9.52098	0.302485	10.3935	0.488105	3.74001	0.491077	10.7787	0.989128	9.98815	0.142106	8.73563	0.534202	9.90843	0.212448	8.75838	1.6953	9.94749	1.44911	10.0561	1.00806	9.01727	0.976684	9.82553	1.19788
523	TLPNDRTTPVTKGIP	40770	527	523 TLPN~DRTTPVTKGIP	N	D	-1.42543	-0.478632	-0.561073		0	0	0	0	0	0	0	0	0	2	6	16	{"tB_0801", "tB_5701"}	8.82864	0.6575	9.05891	0.202505	9.94316	0.849536	3.79223	0.939233	11.4962	1.62949	9.90083	0.164419	9.70893	0.643589	9.79013	0.345063	10.5669	1.64704	11.9038	1.65862	11.7679	0.976385	9.76968	1.06059	13.0975	1.17593
524	LPNDRTTPVTKGIPY	40770	528	524 LPND~RTTPVTKGIPY	D	R	-1.5096	-0.505608	-0.722155		0	0	0	0	0	0	0	0	0	12	6	25	{"tA_0201", "tA_0202", "tA_0203", "tA_0206", "tA_0801", "tA_2301", "tA_2402", "tB_0702", "tB_0801", "tB_5101", "tB_5301", "tB_5401"}	4.22758	1.30792	6.6017	0.505472	9.49578	1.0477	3.99975	0.780706	10.6279	1.948	9.92907	0.114589	8.24974	0.918212	10.0367	0.221345	8.96782	0.869548	11.6369	1.54849	10.6917	1.01599	10.0856	1.52407	6.44662	0.778643
525	PNDRTTPVTKGIPYA	40770	529	525 PNDR~TTPVTKGIPYA	R	T	-1.51167	-0.548434	-0.871525		0	0	0	0	0	0	0	0	0	0	6	23	{}	9.55117	0.664768	9.66828	0.227027	10.2645	0.748225	3.73076	0.816114	10.7497	0.708176	9.46985	0.461843	10.6493	0.53936	9.87901	0.35078	8.20661	1.74989	10.7337	1.2182	10.6284	1.00539	7.69054	1.45545	11.7936	1.38803
526	NDRTTPVTKGIPYAP	40770	530	526 NDRT~TPVTKGIPYAP	T	T	-1.55522	-0.584452	-1.04603		0	0	0	0	0	0	0	0	0	8	6	22	{"tA_0301", "tA_1101", "tA_3001", "tA_3002", "tA_3101", "tA_3301", "tA_6801", "tB_1801"}	9.69351	0.515389	10.2185	0.207549	10.1996	0.79716	1.85174	0.955623	7.36627	1.46133	9.13725	0.217631	10.7692	0.573391	9.84159	0.206718	9.65399	1.34433	9.14496	1.51507	9.61754	0.989642	7.29413	2.1444	13.1867	1.7258
527	DRTTPVTKGIPYAPE	40770	531	527 DRTT~PVTKGIPYAPE	T	P	-1.54147	-0.58897	-1.0785		0	0	0	0	0	0	0	1	0	4	6	26	{"tA_0203", "tB_2705", "tB_4002", "tB_4501"}	10.324	0.305498	9.763	0.358227	8.22114	0.504345	2.02842	1.48441	9.71948	2.01992	8.35752	0.422505	12.156	0.94805	9.79992	0.227664	7.27912	1.93861	9.58991	1.32501	8.73527	1.60566	6.6225	1.6833	11.5984	2.89018
528	RTTPVTKGIPYAPEY	40770	532	528 RTTP~VTKGIPYAPEY	P	V	-1.55156	-0.576674	-1.28016		0	0	0	0	0	0	0	0	0	8	6	34	{"tA_2402", "tA_2601", "tA_3201", "tA_6802", "tB_0702", "tB_5101", "tB_5301", "tB_5801"}	7.44376	0.778926	9.18657	0.16125	7.48029	0.225884	1.76431	1.04817	9.505	0.861824	9.7989	0.26661	7.84415	1.58638	9.51726	0.444622	7.82768	2.50761	8.94637	0.971833	9.12094	0.761669	8.32678	1.47759	8.87926	0.91918
529	TTPVTKGIPYAPEYK	40770	533	529 TTPV~TKGIPYAPEYK	V	T	-1.53689	-0.560967	-1.32297		0.64775	0	0.536102	0	0	0	0	3	0	5	6	37	{"tA_0301", "tA_1101", "tA_3001", "tA_3002", "tB_5701"}	9.12116	0.40541	9.85402	0.274001	10.3571	0.911875	1.92265	0.856042	10.0944	1.83995	9.88583	0.1622	9.90374	0.570935	9.87579	0.313739	10.1383	1.75428	10.538	1.83727	10.6713	0.84506	9.08328	1.61854	12.5943	1.41238
530	TPVTKGIPYAPEYKS	40770	534	530 TPVT~KGIPYAPEYKS	T	K	-1.58178	-0.572926	-1.36579		0	0	0	0	0	0	1	0	0	9	6	34	{"tA_0101", "tA_1101", "tA_2601", "tA_2902", "tB_0702", "tB_1503", "tB_3501", "tB_5301", "tB_5801"}	6.65811	0.545096	10.2477	0.176716	7.37152	0.588844	1.56786	0.550366	8.72313	1.13307	9.75855	0.149601	6.56097	0.357001	9.91718	0.279454	10.5288	1.24653	8.73577	1.24817	8.69453	1.28948	10.8291	1.91713	9.53336	0.842764
531	PVTKGIPYAPEYKSN	40770	535	531 PVTK~GIPYAPEYKSN	K	G	-1.63135	-0.578865	-1.17862		0	0	0	0	0	0	0	0	0	10	6	44	{"tA_0101", "tA_0201", "tA_0202", "tA_0203", "tA_0206", "tA_2601", "tA_3001", "tA_6802", "tA_6901", "tB_4002"}	9.14329	0.505887	9.72963	0.191926	7.90245	0.690458	4.55773	0.718962	10.8168	1.10624	9.86115	0.146863	10.4735	0.854091	9.52592	0.414732	7.36231	1.40985	10.2031	2.09441	9.70791	1.03557	7.52148	1.12789	11.8275	1.72092
532	VTKGIPYAPEYKSNA	40770	536	532 VTKG~IPYAPEYKSNA	G	I	-1.68429	-0.606208	-0.848344		0	0	0	0	0	0	0	0	0	7	6	43	{"tA_0101", "tA_0301", "tA_1101", "tA_3001", "tA_3002", "tB_0801", "tB_1801"}	9.46376	0.437207	8.5834	0.603501	10.7621	0.814835	2.47254	0.80234	7.5269	1.04582	9.93236	0.085409	8.47028	0.846949	9.97238	0.334302	8.77692	1.28237	8.65266	1.23529	8.44448	0.992055	7.42209	1.58802	9.77272	1.55691
533	TKGIPYAPEYKSNAA	40770	537	533 TKGI~PYAPEYKSNAA	I	P	-1.63566	-0.626652	-0.642098		0	0.50273	0	0	0	0	0	1	0	1	6	40	{"tB_5401"}	8.64515	1.88743	9.72252	0.395274	10.7082	1.02428	2.48399	0.629069	8.8481	2.25802	9.26118	0.330861	10.1642	0.695608	9.97433	0.281258	10.132	2.2965	10.4937	1.72694	10.6261	1.41786	8.97195	2.29105	9.66082	1.81493
534	KGIPYAPEYKSNAAS	40770	538	534 KGIP~YAPEYKSNAAS	P	Y	-1.64515	-0.652827	-0.491154		0	0	0	0	0	0	2	0	0	12	6	44	{"tA_0301", "tA_1101", "tA_2601", "tA_2902", "tA_3002", "tA_3201", "tB_1501", "tB_4402", "tB_4403", "tB_5301", "tB_5701", "tB_5801"}	9.72282	0.574052	10.1028	0.178132	5.49496	0.863946	3.3556	0.846604	8.21097	1.4552	9.87958	0.228431	7.94366	0.590198	10.2384	0.421046	10.1604	1.90297	7.21545	1.50817	7.64341	0.767771	9.38425	2.11172	10.7976	1.14324
535	GIPYAPEYKSNAAST	40770	539	535 GIPY~APEYKSNAAST	Y	A	-1.62145	-0.647954	-0.382481		0	0.956667	0.535434	0	0	0	0	0	0	5	6	44	{"tA_0301", "tA_1101", "tA_3101", "tA_3301", "tA_6801"}	9.93427	0.648153	10.105	0.158526	10.7873	0.536614	3.37064	1.16452	11.1944	2.26335	9.82723	0.20543	11.2698	0.488463	10.2494	0.473898	11.2004	2.79417	10.1022	2.80313	11.15	0.981506	9.81682	2.49311	12.3096	1.1954
536	IPYAPEYKSNAASTI	40770	540	536 IPYA~PEYKSNAASTI	A	P	-1.69312	-0.658052	-0.542165		0	0	0	0	0	0	1	1	0	4	6	39	{"tA_0801", "tB_0702", "tB_5101", "tB_5401"}	7.48026	0.558627	9.86321	0.276695	9.58599	0.820309	4.00648	0.41817	10.4603	1.8126	9.58292	0.13298	8.79026	0.688769	9.83612	0.178813	8.79084	1.37819	10.6951	1.73325	10.8264	0.94009	9.46857	2.29367	7.92544	1.02089
537	PYAPEYKSNAASTIE	40770	541	537 PYAP~EYKSNAASTIE	P	E	-1.73742	-0.613286	-0.688251		0	0	0	0	0	0	0	1	0	0	6	29	{}	10.0081	0.619503	9.52311	0.334108	10.8031	0.729641	3.51395	2.02976	11.0655	1.24822	9.31935	0.42623	10.7191	1.00371	9.81374	0.39034	10.6302	1.73525	11.2827	1.95555	11.21	0.862776	9.71129	2.4983	12.3392	1.14864
538	YAPEYKSNAASTIEI	40770	542	538 YAPE~YKSNAASTIEI	E	Y	-1.73798	-0.590483	-0.811418		0	0	0.787149	0	0	0	1	1	0	6	6	28	{"tA_3001", "tA_6802", "tA_6901", "tB_0702", "tB_0801", "tB_5401"}	7.90098	1.07888	8.44787	0.347719	8.10835	0.576155	4.59839	1.12221	11.0871	1.34362	9.97007	0.128608	8.73651	0.983038	10.0554	0.496765	8.63039	1.3375	11.3966	1.6764	10.5547	0.87771	7.46211	1.56271	10.1906	1.2747
539	APEYKSNAASTIEIH	40770	543	539 APEY~KSNAASTIEIH	Y	K	-1.67412	-0.475008	-0.817168		0.52618	0	0	0	0	0	0	4	0	4	6	31	{"tA_0801", "tB_0702", "tB_0801", "tB_5401"}	4.74027	0.324108	8.92211	0.253425	10.3142	1.81371	3.40273	1.49532	12.4927	1.21665	9.96753	0.197671	8.88345	0.800544	10.1383	0.447644	9.55496	1.15487	11.721	1.55653	11.6304	1.90546	7.78463	2.04764	10.4735	1.1063
540	PEYKSNAASTIEIHN	40770	544	540 PEYK~SNAASTIEIHN	K	S	-1.62402	-0.409481	-0.883242		0	0.849319	0	0	0	0.5194	0	0	0	4	6	23	{"tA_3001", "tB_2705", "tB_4002", "tB_4501"}	9.24944	0.36387	9.67144	0.308727	8.8625	0.93536	2.7773	1.43472	8.78669	0.882377	8.39025	0.533728	11.4454	0.55725	9.11758	0.435692	4.64325	1.24017	9.80945	1.33238	9.12326	1.28187	4.82435	1.43578	11.9627	1.84549
541	EYKSNAASTIEIHNI	40770	545	541 EYKS~NAASTIEIHNI	S	N	-1.59515	-0.327168	-0.829204		0.590673	0.504826	0	0	0	0	0	4	0	2	6	20	{"tB_0801", "tB_1503"}	10.0201	0.338838	9.06424	0.324253	11.6887	1.41381	1.55325	1.35395	10.1286	1.18216	9.7492	0.140234	10.9231	1.11016	9.82363	0.351209	11.182	2.26959	11.6048	2.26833	11.2067	1.0215	8.75102	1.64607	12.838	1.69592
542	YKSNAASTIEIHNID	40770	546	542 YKSN~AASTIEIHNID	N	A	-1.65412	-0.259775	-0.942404		0.516803	0	0	0	0	0	0	2	0	12	6	28	{"tA_0202", "tA_0203", "tA_2402", "tB_0702", "tB_1503", "tB_2705", "tB_3501", "tB_4001", "tB_4002", "tB_5101", "tB_5301", "tB_5401"}	7.09563	1.93938	9.50537	0.151938	8.0587	1.01372	0.53863	0.989975	9.67425	1.61107	8.74281	0.233777	7.30202	0.377501	8.55616	0.306365	7.36854	1.54849	8.83454	1.16237	8.59563	0.88024	8.68306	1.17939	4.84681	1.33422
543	KSNAASTIEIHNIDD	40770	547	543 KSNA~ASTIEIHNIDD	A	A	-1.61789	-0.308024	-1.00675		0	0	0	0	0	0	0	0	0	1	6	29	{"tA_3001"}	10.2323	0.52448	10.2108	0.338158	10.1581	0.506079	3.46934	1.84028	11.0021	1.69745	9.75943	0.132829	10.052	0.545244	9.98239	0.389681	11.5697	2.18659	10.4342	1.96614	10.7968	1.49219	9.01292	1.59115	11.2898	1.59184
544	SNAASTIEIHNIDDN	40770	548	544 SNAA~STIEIHNIDDN	A	S	-1.61652	-0.525358	-1.12249		0	0	0	0	0	0	0	0	0	5	6	28	{"tB_4001", "tB_4402", "tB_4403", "tB_5101", "tB_5801"}	9.84347	0.426131	10.0827	0.161076	8.78823	1.00375	2.70677	0.606702	10.6692	1.22971	9.95336	0.195778	8.73219	0.431763	8.14173	0.331596	8.99476	1.17	7.27879	0.903573	7.06317	1.11595	8.71273	1.66788	9.24446	1.52478
545	NAASTIEIHNIDDNT	40770	549	545 NAAS~TIEIHNIDDNT	S	T	-1.51452	-0.77867	-1.26179		0	0	0	0	0	0	0	0	0	4	6	28	{"tA_0101", "tA_2601", "tA_6801", "tB_5701"}	10.3901	0.469527	10.0626	0.324651	7.60432	1.00674	3.84549	1.64647	10.3188	1.4425	9.88918	0.286125	7.76116	0.871162	10.042	0.357482	11.0477	1.85541	9.55737	1.54856	10.4027	1.22623	10.249	1.54392	11.1168	1.68798
546	AASTIEIHNIDDNTI	40770	550	546 AAST~IEIHNIDDNTI	T	I	-1.42411	-1.02869	-1.16071		0	0	0	0.526738	0	0	0	1	0	5	6	29	{"tA_0301", "tA_1101", "tA_2902", "tA_3002", "tB_5701"}	10.6188	0.44048	9.94392	0.250862	10.9165	0.683282	4.65789	1.14499	11.8631	2.12616	10.0377	0.176055	10.7278	0.768752	10.3021	0.341579	11.2979	2.05992	10.1241	1.41316	10.744	0.945375	7.33006	2.0209	11.1559	1.02824
547	ASTIEIHNIDDNTIY	40770	551	547 ASTI~EIHNIDDNTIY	I	E	-1.37013	-1.08598	-1.05063		0	0	0	0	0	0	0	2	0	3	6	30	{"tA_2301", "tB_4001", "tB_5801"}	8.9912	0.882441	9.54331	0.232055	8.13725	0.764186	3.92103	0.473687	11.0186	1.17668	10.1016	0.226615	8.39542	0.726379	9.05763	0.486475	8.99014	1.40044	8.6689	1.52536	8.82662	0.913055	8.48548	1.63526	9.97874	1.28886
548	STIEIHNIDDNTIYQ	40770	552	548 STIE~IHNIDDNTIYQ	E	I	-1.34385	-1.09458	-0.853252		0	0	0	0	0	0	0	0	0	3	6	21	{"tA_1101", "tA_3101", "tA_6801"}	10.5198	0.464914	9.79782	0.416967	9.95828	0.778456	4.00268	0.843999	12.0923	1.18697	9.80918	0.152746	10.4571	0.29758	10.0697	0.249071	11.1091	1.75566	10.6762	1.63603	10.1372	1.06985	7.29475	1.85752	11.3279	0.971244
549	TIEIHNIDDNTIYQY	40770	553	549 TIEI~HNIDDNTIYQY	I	H	-1.34559	-1.12433	-0.418118		0	0	0	0	0	0	2	0	0	2	6	22	{"tA_2902", "tA_3002"}	10.0686	0.273016	9.98083	0.221166	10.6333	0.487218	4.91796	1.38464	10.9912	1.51411	9.92109	0.265097	10.429	0.716966	9.99332	0.397331	11.3007	2.62457	12.0984	1.91793	11.9934	1.52627	9.31017	1.80907	12.6927	0.908241
550	IEIHNIDDNTIYQYL	40770	554	550 IEIH~NIDDNTIYQYL	H	N	-1.40045	-1.06862	-0.112648		0	0.534955	0.647362	0	0	0	2	5	0	0	6	17	{}	10.2943	0.345359	9.93893	0.291416	9.53284	0.718886	3.86696	1.00364	8.08979	1.21094	9.78229	0.245496	10.8615	0.916746	9.44341	0.356174	8.63596	1.23961	8.86043	1.52939	8.9478	0.865295	7.75785	0.96885	11.9654	1.29143
551	EIHNIDDNTIYQYLY	40770	555	551 EIHN~IDDNTIYQYLY	N	I	-1.40873	-1.08526	0.0722403		0	0	0	0	0	0	3	1	0	1	6	14	{"tA_3201"}	8.73175	0.540346	9.84665	0.273776	10.8451	0.345835	3.69748	0.951188	11.8356	1.59521	9.86969	0.198633	10.4055	0.50579	9.68807	0.266307	12.1592	2.78592	11.2894	1.63548	11.0682	1.01669	8.05127	2.19961	12.1375	1.35329
552	IHNIDDNTIYQYLYA	40770	556	552 IHNI~DDNTIYQYLYA	I	D	-1.49837	-1.28155	0.217286		0	0	0	0.830865	0.525099	0	2	3	0	3	6	12	{"tA_2402", "tB_1503", "tB_4002"}	9.68884	0.383981	9.23193	0.326071	7.97385	0.354253	1.15676	0.759638	9.43955	0.802853	9.93589	0.179889	8.9531	0.493468	9.51872	0.207066	6.84569	1.46916	9.35692	1.37264	9.36175	0.733513	9.36464	1.76654	12.693	2.01251
553	HNIDDNTIYQYLYAQ	40770	557	553 HNID~DNTIYQYLYAQ	D	D	-1.55499	-1.62208	0.290241		0.503589	0.739291	0	0	0	0	1	2	0	8	6	17	{"tA_0101", "tA_2601", "tA_2902", "tA_6801", "tB_1501", "tB_1503", "tB_1801", "tB_3501"}	9.81132	0.441188	9.74364	0.161985	6.42953	0.503447	0.605678	0.450325	7.82017	1.07224	9.26906	0.292274	6.67791	0.836723	9.42035	0.266814	10.8676	1.79485	9.01929	1.04041	8.47703	0.437149	9.99079	2.53409	11.3469	1.36877
554	NIDDNTIYQYLYAQK	40770	558	554 NIDD~NTIYQYLYAQK	D	N	-1.60357	-1.91342	0.168206		0	0	0	0	0	0	0	1	0	4	6	18	{"tA_0301", "tA_2902", "tA_3001", "tA_3002"}	10.334	0.369036	10.0205	0.202621	9.94068	0.650701	3.67058	1.00394	11.1006	2.15878	9.88375	0.18868	10.1089	0.624862	9.76893	0.342278	11.4967	2.13619	11.2675	1.80035	11.3177	1.09566	10.0243	1.90968	12.6245	0.679295
555	IDDNTIYQYLYAQKS	40770	559	555 IDDN~TIYQYLYAQKS	N	T	-1.63713	-2.03772	0.027656	1	0	0	0	0	0	0	0	1	0	6	6	22	{"tA_0101", "tA_2902", "tB_1501", "tB_1801", "tB_4402", "tB_4403"}	10.1478	0.393776	9.94286	0.123614	6.66744	0.415326	2.03531	0.862323	5.63692	1.03456	9.66566	0.153555	8.01037	0.577888	9.53282	0.231003	7.64647	0.987358	7.39005	1.2164	6.97397	0.606177	8.74501	1.18852	10.7142	2.06905
556	DDNTIYQYLYAQKSP	40770	560	556 DDNT~IYQYLYAQKSP	T	I	-1.62335	-1.99148	-0.159027	1	0	0	0	0	0	0	1	0	0	7	6	29	{"tA_2402", "tB_1503", "tB_4001", "tB_4402", "tB_4403", "tB_4501", "tB_5701"}	9.60571	0.506719	9.58926	0.248335	9.16774	0.655684	1.23282	1.06595	9.34815	0.707682	9.62341	0.202701	9.69706	0.455152	6.4086	0.759316	7.63692	1.24489	6.9402	1.1579	6.68759	0.971139	6.82012	1.16298	11.5871	1.67905
557	DNTIYQYLYAQKSPT	40770	561	557 DNTI~YQYLYAQKSPT	I	Y	-1.57734	-1.97332	-0.256884	1	0	0	0	0	0	0	8	0	0	9	6	37	{"tA_0101", "tA_2902", "tA_3002", "tA_3201", "tA_3301", "tB_1503", "tB_1801", "tB_4402", "tB_4403"}	10.1033	0.421954	9.769	0.110529	7.56206	0.958815	1.49648	0.490132	7.37292	1.23252	9.56436	0.221338	7.79051	0.259391	10.0935	0.344396	8.64534	1.26371	7.69755	1.76871	7.99874	0.751053	8.27969	1.13088	12.314	1.65787
558	NTIYQYLYAQKSPTT	40770	562	558 NTIY~QYLYAQKSPTT	Y	Q	-1.53782	-1.97592	-0.232473	1	0	0	0	0	0	0	10	1	0	6	6	40	{"tA_0201", "tA_0206", "tA_3001", "tA_6802", "tA_6901", "tB_4501"}	9.26497	0.260312	9.50162	0.211476	8.48509	0.981773	3.90987	0.81815	10.2676	1.76766	9.92282	0.170968	9.64347	0.771269	9.49854	0.410073	8.37968	1.78306	10.6755	1.26034	9.71419	0.48082	6.45476	1.34795	10.7977	1.16593
559	TIYQYLYAQKSPTTL	40770	563	559 TIYQ~YLYAQKSPTTL	Q	Y	-1.50506	-1.99977	-0.0304711	1	0	0	0	0	0	0	11	0	0	7	6	39	{"tA_0301", "tA_1101", "tA_2902", "tA_3001", "tA_3101", "tA_3301", "tB_1801"}	9.98472	0.618854	9.29122	0.2424	8.00746	0.49224	3.15067	0.838331	7.29659	0.56803	9.76106	0.158992	9.38262	0.572976	10.0271	0.37746	9.82803	1.20211	9.82099	1.39973	9.62293	1.48526	9.10644	1.47342	11.2411	0.896769
560	IYQYLYAQKSPTTLQ	40770	564	560 IYQY~LYAQKSPTTLQ	Y	L	-1.46869	-1.98872	0.239142	1	0	0	0	0	0	0	9	1	0	4	6	39	{"tA_0301", "tA_1101", "tA_3101", "tA_3301"}	10.2543	0.492559	9.78611	0.140152	9.89487	0.560116	2.66029	0.789309	9.19794	1.10956	9.55088	0.2518	9.91786	0.164348	10.0317	0.509299	10.7028	1.9855	11.0124	1.66929	12.0515	0.927235	9.9357	1.73618	11.7181	0.708554
561	YQYLYAQKSPTTLQR	40770	565	561 YQYL~YAQKSPTTLQR	L	Y	-1.3913	-1.96622	0.474343	1	0	0	0	0	0	0	8	0	0	3	6	36	{"tB_2705", "tB_4002", "tB_5401"}	10.0805	0.468586	9.61563	0.359037	8.36623	0.997896	2.75204	0.627601	9.26654	0.696849	8.95651	0.448937	11.1502	0.879436	9.8327	0.242154	6.54203	1.3984	10.2402	1.8558	10.0956	0.637418	7.76281	1.92769	10.3705	1.54317
562	QYLYAQKSPTTLQRI	40770	566	562 QYLY~AQKSPTTLQRI	Y	A	-1.35086	-1.85066	0.704695	1	0	0.595538	0	0	0	0	6	0	0	3	6	32	{"tA_2403", "tB_1503", "tB_2705"}	9.4613	0.872914	9.63647	0.380414	10.6982	0.877904	0.876133	1.23914	9.64802	1.61018	8.79756	0.513644	9.61268	0.628351	9.76715	0.327281	8.78093	1.68491	10.54	1.46391	10.7275	0.927997	9.26388	1.55642	11.2108	1.38422
563	YLYAQKSPTTLQRIT	40770	567	563 YLYA~QKSPTTLQRIT	A	Q	-1.38051	-1.69002	0.830557	1	0.726928	0	0	0	0	0	2	0	0	3	6	26	{"tA_0201", "tA_3001", "tB_0801"}	8.87944	0.818988	9.03869	0.256741	8.8792	0.468403	2.62083	0.661587	10.567	1.9876	9.59188	0.23036	9.30076	0.688612	9.65806	0.229142	10.1729	2.28635	12.2995	2.21762	11.6921	0.782745	10.5976	1.64441	12.1885	1.32098
564	LYAQKSPTTLQRITM	40770	568	564 LYAQ~KSPTTLQRITM	Q	K	-1.42356	-1.45774	0.762531	1	0	0.527173	0	0	0	0	0	0	0	2	6	22	{"tA_0202", "tA_0203"}	10.1476	0.754621	9.55716	0.278934	10.4258	1.04105	2.85241	1.00744	10.551	1.97461	9.73583	0.249131	9.71006	0.708031	9.89396	0.378801	8.88849	1.45963	11.3826	1.92375	10.8671	0.819098	9.72868	1.47101	10.9245	1.56484
565	YAQKSPTTLQRITMT	40770	569	565 YAQK~SPTTLQRITMT	K	S	-1.45248	-1.22686	0.543314	1	0	0	0	0	0	0	0	0	0	9	6	24	{"tA_0801", "tA_6802", "tA_6901", "tB_0702", "tB_0801", "tB_1501", "tB_3501", "tB_5101", "tB_5801"}	6.47344	0.6934	7.90606	0.510182	6.87891	0.789877	2.49706	1.02568	8.80547	1.06924	9.8337	0.172453	7.16572	0.388228	9.46586	0.326031	7.67267	0.973615	9.57121	1.03213	9.42435	1.15215	10.0701	1.52131	9.23909	1.43882
566	AQKSPTTLQRITMTN	40770	570	566 AQKS~PTTLQRITMTN	S	P	-1.4433	-0.972289	0.0446225	1	0	0	0	0	0	0	0	0	0	0	6	20	{}	10.246	0.549197	10.1308	0.0651267	10.3346	0.547914	2.20381	0.983562	9.73292	1.62021	9.57338	0.146101	11.1939	0.296187	10.3437	0.203184	10.7541	1.68806	10.1128	1.47438	10.2367	1.01962	9.00325	2.09821	12.5134	1.43821
567	QKSPTTLQRITMTNS	40770	571	567 QKSP~TTLQRITMTNS	P	T	-1.39727	-0.772088	-0.580031	1	0	0	0	0	0	0	0	1	0	9	6	26	{"tA_1101", "tA_2902", "tA_3002", "tA_3101", "tA_3301", "tA_6801", "tB_1801", "tB_2705", "tB_5301"}	9.53102	1.19791	9.87504	0.44889	11.5197	0.625395	1.87425	1.16465	7.22884	1.90277	8.16907	0.429259	9.96369	1.05468	9.97098	0.15878	11.461	1.53932	9.46255	2.24888	9.37187	1.39919	9.70053	1.51475	10.5907	1.81894
568	KSPTTLQRITMTNSV	40770	572	568 KSPT~TLQRITMTNSV	T	T	-1.41646	-0.680893	-1.15314	1	0	0	0	0	0	0	0	0	0	6	6	29	{"tA_2301", "tA_3201", "tB_4402", "tB_5101", "tB_5701", "tB_5801"}	9.6061	0.617904	9.89075	0.0939833	7.72042	0.968152	3.44063	1.36808	10.9643	1.84543	9.88866	0.235267	9.38219	0.658978	9.10804	0.34505	9.131	1.05997	7.285	1.85034	8.51058	0.963783	8.97533	1.95052	8.78068	1.18042
569	SPTTLQRITMTNSVD	40770	573	569 SPTT~LQRITMTNSVD	T	L	-1.49159	-0.729865	-1.50132	1	0	0	0	0	0	0	0	0	0	1	6	27	{"tB_0702"}	7.48979	0.912489	9.85314	0.20972	12.4256	0.773124	2.99678	0.920134	12.3879	2.13863	9.90666	0.157549	9.73019	0.467874	10.1751	0.345505	10.6111	1.59525	10.3832	1.53386	10.3047	1.15402	7.92027	1.90607	9.80568	1.56395
570	PTTLQRITMTNSVDD	40770	574	570 PTTL~QRITMTNSVDD	L	Q	-1.58146	-0.807902	-1.52942	1	0	0	0	0.517437	0	0	0	0	0	3	6	28	{"tA_0101", "tB_1501", "tB_5801"}	8.88018	0.608294	9.29498	0.349274	6.14366	0.500974	3.58772	0.81036	9.77244	1.92488	9.86684	0.108803	8.37493	0.600784	9.93836	0.397157	8.94272	0.982561	10.3927	1.63263	11.011	0.491357	9.89173	1.60361	10.9925	1.08267
571	TTLQRITMTNSVDDA	40770	575	571 TTLQ~RITMTNSVDDA	Q	R	-1.58691	-0.885015	-1.30449	1	0	0	0	0	0	0	3	0	0	1	6	20	{"tB_5701"}	10.5025	0.551293	9.75642	0.254669	9.14781	1.01748	4.55616	0.691485	10.981	0.901481	9.93259	0.169931	10.273	0.767678	10.1936	0.283769	9.88812	1.38452	11.4816	1.60829	10.1693	1.08046	7.36405	2.20697	11.0784	0.969819
572	TLQRITMTNSVDDAL	40770	576	572 TLQR~ITMTNSVDDAL	R	I	-1.53621	-0.885543	-0.967388	1	0.54026	0	0	0	0	0	1	1	0	1	6	21	{"tA_3201"}	9.85676	0.695001	9.6363	0.185732	9.72304	1.0105	4.23769	0.797401	10.0175	1.33238	9.79555	0.168973	10.3669	0.647471	10.0079	0.40111	11.198	2.63671	10.5346	1.93609	10.8874	1.51779	8.18106	1.71902	11.2851	1.32231
573	LQRITMTNSVDDALI	40770	577	573 LQRI~TMTNSVDDALI	I	T	-1.49687	-0.887577	-0.457204	1	0	0	0	0	0	0	2	1	0	2	6	14	{"tA_3001", "tB_5401"}	9.48762	0.344987	9.61638	0.295251	9.07455	0.702067	4.12655	0.84747	10.5039	2.15317	9.61167	0.138882	10.8756	1.08217	10.1489	0.301411	7.72504	1.46219	10.8276	1.34324	12.1143	1.22162	7.6908	1.88262	11.3786	1.84467
574	QRITMTNSVDDALIN	40770	578	574 QRIT~MTNSVDDALIN	T	M	-1.52548	-0.87818	-0.0490368		0	0	0	0	0	0	1	0	0	14	6	22	{"tA_0202", "tA_0203", "tA_0206", "tA_2301", "tA_2402", "tA_2403", "tB_1503", "tB_2705", "tB_4001", "tB_4002", "tB_4403", "tB_4501", "tB_5101", "tB_5401"}	9.74033	0.505398	9.43709	0.230141	9.54965	1.30518	0.430011	1.12757	9.20711	1.0176	6.08866	0.50995	10.2469	0.676478	8.96952	0.422114	6.72467	1.84262	8.80355	1.47156	6.37164	1.29712	6.58078	1.90084	8.79416	2.08107
575	RITMTNSVDDALINS	40770	579	575 RITM~TNSVDDALINS	M	T	-1.55359	-0.881734	0.232699		0.688688	0	0	0	0	0	1	1	0	2	6	23	{"tA_0301", "tA_3002"}	9.62233	0.759787	9.66593	0.122715	9.76613	0.335203	3.78612	1.62989	11.3644	1.22575	9.84198	0.177354	9.66828	0.621074	9.80357	0.348967	11.9446	2.04586	12.1908	2.05556	12.4397	1.52238	9.84328	2.31347	12.5495	1.20397
576	ITMTNSVDDALINST	40770	580	576 ITMT~NSVDDALINST	T	N	-1.5925	-0.808412	0.284454		0	0.639209	0.7744	0	0	0	0	2	0	1	6	21	{"tA_6801"}	10.492	0.432011	10.1421	0.239258	9.44826	0.370769	4.17938	1.25323	9.40738	2.35217	9.87079	0.181373	9.35598	0.384138	9.80243	0.404883	11.4213	1.96961	11.3568	1.4091	10.5406	0.911966	9.30069	2.10413	11.1159	1.40252
577	TMTNSVDDALINSTK	40770	581	577 TMTN~SVDDALINSTK	N	S	-1.51413	-0.758942	0.0428462		0	0	0	0.61735	0	0	0	1	0	4	6	24	{"tA_0201", "tA_0202", "tA_0203", "tB_1501"}	9.50941	0.359085	9.93844	0.288576	6.88422	0.831275	4.39725	0.95734	12.5568	0.83154	9.98789	0.145	11.3072	0.711283	9.82494	0.305986	8.90471	1.60459	10.505	1.14979	10.6931	0.71796	8.21002	1.54125	12.2697	1.05198
578	MTNSVDDALINSTKI	40770	582	578 MTNS~VDDALINSTKI	S	V	-1.44144	-0.789012	-0.235615		0	0	0	0	0	0	0	1	0	4	6	27	{"tA_6802", "tB_0702", "tB_3501", "tB_5301"}	7.44652	0.629862	9.10105	0.264258	8.04742	0.420873	1.97988	1.00356	10.0549	1.3407	9.8331	0.206123	6.06257	0.507417	9.33994	0.260527	8.89708	1.31115	9.66465	1.50504	9.57399	0.736774	8.30189	1.60063	9.40108	1.37347
579	TNSVDDALINSTKIY	40770	583	579 TNSV~DDALINSTKIY	V	D	-1.39243	-0.878704	-0.337209		0.520071	0	0	0	0	0	0	0	0	2	6	27	{"tB_4001", "tB_5701"}	9.24999	0.453628	9.58213	0.182395	8.18562	0.766072	2.29027	0.916525	11.1675	0.991189	9.94841	0.241353	8.6649	0.73162	8.8493	0.481383	9.25806	0.998305	10.2712	1.27003	10.2508	0.508189	9.28132	1.59507	11.9818	1.49306
580	NSVDDALINSTKIYS	40770	584	580 NSVD~DALINSTKIYS	D	D	-1.39921	-0.978924	-0.405739		0	0	0	0	0	0	0	1	0	5	6	18	{"tA_0301", "tA_1101", "tA_2601", "tA_3002", "tA_6801"}	10.4604	0.484791	9.98518	0.281485	9.98906	0.50285	4.52913	0.862216	10.4352	1.83683	9.93545	0.249544	9.19674	0.66099	9.72852	0.264186	11.1173	2.4751	10.0974	1.10181	8.96659	1.01749	7.5098	2.07123	11.8045	1.34172
581	SVDDALINSTKIYSY	40770	585	581 SVDD~ALINSTKIYSY	D	A	-1.40861	-1.0591	-0.296695		0	0	0	0	0	0	0	1	0	2	6	18	{"tA_1101", "tA_3001"}	9.04273	0.779982	10.0517	0.14866	10.23	0.963165	4.92011	1.35944	10.638	0.950257	9.89272	0.225079	11.4672	0.78587	9.58605	0.441154	9.6747	1.8726	10.0483	1.45016	9.95337	0.599545	7.44699	1.9828	11.979	1.13216
582	VDDALINSTKIYSYF	40770	586	582 VDDA~LINSTKIYSYF	A	L	-1.4525	-1.0309	-0.196365		0	0	0	0	0	0	0	2	0	1	6	18	{"tB_4501"}	10.3274	0.535555	10.076	0.226816	9.72505	0.953042	2.5418	0.546537	9.24193	1.26709	9.84472	0.154922	10.6551	0.603346	9.81967	0.308057	8.26912	0.828485	8.82934	1.37751	8.66156	0.541549	5.93931	0.81942	10.6204	1.60844
583	DDALINSTKIYSYFP	40770	587	583 DDAL~INSTKIYSYFP	L	I	-1.4424	-1.05816	-0.23088		0.516031	0	0	0	0	0	3	1	0	6	6	20	{"tA_0301", "tA_1101", "tA_3002", "tA_3301", "tA_6801", "tB_4501"}	10.0267	0.592088	9.78166	0.57602	10.0748	0.918042	2.26342	1.2309	9.81314	0.806308	9.55638	0.240356	10.3594	0.498072	9.95473	0.173751	11.3537	1.68105	9.88282	1.22411	9.71527	0.502329	6.20133	1.5407	12.9973	1.45177
584	DALINSTKIYSYFPS	40770	588	584 DALI~NSTKIYSYFPS	I	N	-1.50788	-1.14233	-0.237338		0	0.501927	0.502849	0	0	0	4	0	0	7	6	23	{"tA_2601", "tA_3201", "tA_6802", "tA_6901", "tB_4402", "tB_5701", "tB_5801"}	8.99301	0.319079	9.93834	0.19201	8.23812	0.902005	3.39171	0.738168	9.32857	1.41535	9.9393	0.108118	7.90496	1.193	9.54043	0.23752	10.0218	1.57851	8.43775	1.63861	9.09968	1.02915	9.55106	1.5106	9.70471	1.31136
585	ALINSTKIYSYFPSV	40770	589	585 ALIN~STKIYSYFPSV	N	S	-1.60167	-1.30255	-0.246597		0	0.695241	0.601172	0	0	0	1	1	0	5	6	26	{"tA_0301", "tA_2601", "tA_2902", "tB_1501", "tB_3501"}	10.102	0.203283	10.1285	0.325557	5.93331	0.550505	1.99449	0.642003	10.5893	1.59237	9.72287	0.138821	7.30309	0.644755	9.97553	0.300699	10.8527	2.24194	9.79926	1.07319	10.0265	1.07191	11.176	1.4797	11.6957	0.990841
586	LINSTKIYSYFPSVI	40770	590	586 LINS~TKIYSYFPSVI	S	T	-1.7104	-1.47889	-0.251473		0	0	0	0	0	0	1	2	0	2	6	23	{"tA_0201", "tA_3001"}	9.38375	0.146573	9.44945	0.12111	9.78337	0.410467	3.8286	1.04489	11.2495	2.34702	9.93873	0.152569	10.5063	1.03472	9.63829	0.395494	9.47526	1.97411	11.3515	1.69966	11.2532	0.685283	9.10275	1.89142	12.2166	0.656566
587	INSTKIYSYFPSVIS	40770	591	587 INST~KIYSYFPSVIS	T	K	-1.76935	-1.59454	-0.211059		0	0	0	0	0	0	0	5	0	9	6	30	{"tA_0101", "tA_2902", "tB_1501", "tB_1801", "tB_3501", "tB_4002", "tB_4402", "tB_4403", "tB_5301"}	10.2296	0.571854	9.62755	0.260814	5.92985	1.04073	1.76341	0.724974	5.41185	1.34204	9.72355	0.116772	7.21895	0.698727	9.91357	0.342871	6.88298	0.85632	8.09163	1.62752	7.94451	0.990672	8.99753	0.982964	10.0958	1.45905
588	NSTKIYSYFPSVISK	40770	592	588 NSTK~IYSYFPSVISK	K	I	-1.82019	-1.61935	-0.23301		0	0	0	0	0	0	0	1	0	13	6	42	{"tA_0101", "tA_2402", "tA_2601", "tA_3201", "tA_6802", "tA_6901", "tB_1501", "tB_3501", "tB_4402", "tB_4403", "tB_5301", "tB_5701", "tB_5801"}	9.16275	0.440802	9.54543	0.168813	5.84857	0.359845	2.28902	0.731421	9.26356	1.06332	9.74899	0.168697	7.14124	0.341512	9.21805	0.245264	10.0748	1.83817	7.71204	0.929301	8.13785	0.825524	9.00072	1.73664	10.3839	0.595618
589	STKIYSYFPSVISKV	40770	593	589 STKI~YSYFPSVISKV	I	Y	-1.80482	-1.62955	-0.0557083		0	0	0	0	0	0	10	3	0	5	6	41	{"tA_0101", "tA_0301", "tA_1101", "tA_3001", "tB_5701"}	10.2711	0.491754	9.84784	0.173455	11.6661	0.809705	3.51862	0.89765	10.7063	1.91202	9.97311	0.229153	10.5693	0.359209	10.3887	0.414488	9.3431	1.37194	9.53626	1.34603	9.74024	0.972454	7.5988	1.1331	11.8467	1.21536
590	TKIYSYFPSVISKVN	40770	594	590 TKIY~SYFPSVISKVN	Y	S	-1.82874	-1.63461	0.0188921		0	0	0	0	0	0	9	3	0	6	6	40	{"tB_0702", "tB_2705", "tB_4002", "tB_4501", "tB_5101", "tB_5401"}	7.69904	1.37273	9.549	0.332993	10.6024	1.29889	2.36717	1.29597	8.54337	1.34816	8.17181	0.421789	9.04836	0.804231	9.3245	0.495357	6.33809	1.6267	9.47791	1.36581	8.35942	0.999914	6.29093	1.50676	8.2272	2.11395
591	KIYSYFPSVISKVNQ	40770	595	591 KIYS~YFPSVISKVNQ	S	Y	-1.82322	-1.64211	0.0872048		0	0	0	0	0	0	11	2	0	13	6	48	{"tA_0201", "tA_0202", "tA_0203", "tA_0206", "tA_0801", "tA_2301", "tA_2402", "tA_2601", "tA_3001", "tA_6802", "tA_6901", "tB_0801", "tB_5701"}	9.05388	0.707692	7.93078	0.47982	7.36119	0.843048	3.75682	0.961452	9.91752	0.913691	9.60047	0.30408	10.3439	0.786863	9.58072	0.784208	8.27642	1.139	10.2366	1.11518	10.7378	1.40878	8.85071	1.6053	11.2501	0.845967
592	IYSYFPSVISKVNQG	40770	596	592 IYSY~FPSVISKVNQG	Y	F	-1.79204	-1.6318	0.285104		0	0	0	0	0	0	9	4	0	15	6	61	{"tA_0201", "tA_0202", "tA_0203", "tA_0206", "tA_0801", "tA_2301", "tA_2402", "tA_2403", "tB_0801", "tB_1503", "tB_3501", "tB_5101", "tB_5301", "tB_5401", "tB_5701"}	8.92563	0.817802	8.3351	0.431538	8.0734	0.895188	1.00471	0.698912	9.21252	1.64617	9.94614	0.205906	7.11346	0.61507	10.1544	0.23845	8.92886	1.40617	10.1731	1.64016	10.3177	1.07955	9.0846	1.58598	7.42479	1.07038
593	YSYFPSVISKVNQGA	40770	597	593 YSYF~PSVISKVNQGA	F	P	-1.70381	-1.62972	0.310349		0	0	0	0	0	0	6	1	0	7	6	59	{"tA_2601", "tA_3001", "tA_6802", "tA_6901", "tB_4002", "tB_5101", "tB_5401"}	8.8225	0.365746	9.5501	0.145506	9.28529	0.849733	3.77324	0.739954	10.0303	1.90929	9.83412	0.121974	8.40903	0.75741	10.0529	0.375385	7.10549	1.66865	11.0125	2.21452	10.7063	0.660072	7.54397	1.17771	8.20406	1.3928
594	SYFPSVISKVNQGAQ	40770	598	594 SYFP~SVISKVNQGAQ	P	S	-1.62732	-1.58565	0.260538		0	0.607277	0	0	0	0	1	2	0	6	6	52	{"tA_0301", "tA_1101", "tA_3101", "tA_3301", "tA_6801", "tB_2705"}	10.5205	0.574618	10.2601	0.185966	9.54218	0.957028	1.87248	1.69173	8.19327	1.5495	8.74209	0.290855	10.0448	0.67979	9.9576	0.360257	9.77409	1.67471	10.0506	1.70747	9.81724	1.03334	9.12493	1.95655	11.8783	1.42152
595	YFPSVISKVNQGAQG	40770	599	595 YFPS~VISKVNQGAQG	S	V	-1.56612	-1.52135	0.345568		0.566664	0	0	0	0	0	0	1	0	10	6	57	{"tA_0201", "tA_0202", "tA_0203", "tA_0206", "tA_0801", "tA_2301", "tA_2402", "tA_2403", "tA_6802", "tA_6901"}	9.94043	0.655802	9.41858	0.55647	7.91244	0.637204	3.35426	0.957275	10.7665	1.78578	9.6465	0.184784	9.96972	0.895545	9.57824	0.247267	8.64437	1.73484	11.003	1.99006	10.6436	1.23202	10.3422	1.17708	10.6957	1.727
596	FPSVISKVNQGAQGI	40770	600	596 FPSV~ISKVNQGAQGI	V	I	-1.51991	-1.33349	0.441653		0	0	0	0.51936	0	0	1	3	0	5	6	56	{"tB_0702", "tB_3501", "tB_5101", "tB_5301", "tB_5401"}	7.89029	0.989099	9.7633	0.244266	10.7989	0.427777	2.74756	1.15923	11.237	1.54531	9.98606	0.188929	6.76163	0.397261	9.881	0.622913	11.041	1.55192	11.5744	2.08965	11.3152	0.984475	10.0436	1.79724	8.03538	1.2919
597	PSVISKVNQGAQGIL	40770	601	597 PSVI~SKVNQGAQGIL	I	S	-1.45562	-1.11167	0.438556		0	0	0	0	0	0	0	3	0	2	6	45	{"tA_1101", "tA_3002"}	9.71708	0.528931	9.87815	0.318239	9.02271	0.768244	3.91381	0.841378	10.5827	1.15478	9.90904	0.130897	9.07476	0.523042	9.73305	0.518734	9.65435	1.96082	10.4714	1.25117	10.8194	0.581305	9.6224	1.48562	12.0199	1.40534
598	SVISKVNQGAQGILF	40770	602	598 SVIS~KVNQGAQGILF	S	K	-1.46281	-0.952884	0.46254		0.550185	0.577936	0.552331	0	0	0	2	4	0	4	6	34	{"tA_0206", "tA_6802", "tA_6901", "tB_1501"}	9.39389	0.671679	10.2006	0.235027	6.61266	1.19215	5.32481	1.5465	12.4252	1.34729	9.95833	0.216488	11.4726	1.30789	9.8344	0.43199	9.82846	1.46613	10.4931	1.34615	10.111	0.65228	7.6636	1.3539	11.7816	1.08018
599	VISKVNQGAQGILFL	40770	603	599 VISK~VNQGAQGILFL	K	V	-1.49774	-0.94206	0.461103		0	0	0	0	0	0	0	3	0	6	6	33	{"tA_0202", "tA_0203", "tA_6802", "tA_6901", "tB_0702", "tB_4501"}	8.44501	0.723696	9.24785	0.113729	9.11541	0.567472	4.20671	1.66134	11.2519	1.91991	9.95565	0.176994	7.83649	1.4164	9.72921	0.220005	9.96915	1.41923	11.1834	1.66785	10.9714	0.66094	6.1632	1.98642	11.3098	1.44938
600	ISKVNQGAQGILFLQ	40770	604	600 ISKV~NQGAQGILFLQ	V	N	-1.53234	-1.03523	0.328212		0.66261	0	0	0	0	0	1	3	0	2	6	29	{"tA_2601", "tA_3002"}	9.34517	0.521309	9.24721	0.308478	9.41295	0.830911	3.54771	1.41846	9.58966	2.40008	9.92406	0.21997	8.73334	0.462136	10.0672	0.273749	11.2093	2.4859	11.6879	1.81837	12.0062	1.04135	9.78898	1.80132	12.4397	1.07939
601	SKVNQGAQGILFLQW	40770	605	601 SKVN~QGAQGILFLQW	N	Q	-1.53125	-1.14396	0.0555161		0	0.729032	0.797022	0	0	0	0	7	0	4	6	23	{"tB_0702", "tB_4501", "tB_5101", "tB_5401"}	7.74714	1.78775	9.84219	0.368924	7.5114	0.711842	3.17919	0.886675	11.8191	1.51725	9.41039	0.40919	10.0792	0.985657	9.70825	0.39158	9.50176	0.84676	10.7445	1.65588	9.25157	1.09591	5.91706	1.38892	8.83814	1.98051
602	KVNQGAQGILFLQWV	40770	606	602 KVNQ~GAQGILFLQWV	Q	G	-1.57834	-1.35222	-0.325925		0	0	0	0	0	0	0	9	0	5	6	23	{"tA_2601", "tB_0702", "tB_1501", "tB_4402", "tB_5801"}	7.23213	0.728339	9.59985	0.0889209	6.22036	1.07235	3.02834	0.839485	10.2992	1.18259	9.75801	0.237255	8.70185	0.672511	9.60656	0.272107	8.73054	1.34183	8.42966	1.76808	8.92553	0.792113	9.19199	1.73365	11.5462	1.64493
603	VNQGAQGILFLQWVR	40770	607	603 VNQG~AQGILFLQWVR	G	A	-1.71563	-1.77695	-0.62366	1	0	0	0	0	0	0	2	7	0	3	6	24	{"tB_1503", "tB_4001", "tB_5701"}	9.33684	0.323037	9.74447	0.300368	8.05545	0.734932	0.938512	0.707175	9.91533	1.45415	9.77257	0.300878	8.21954	0.582641	7.97214	0.723448	8.72992	1.32655	9.20179	1.61876	9.29082	0.490106	8.78099	1.35693	9.82154	1.49203
604	NQGAQGILFLQWVRD	40770	608	604 NQGA~QGILFLQWVRD	A	Q	-1.85999	-2.24408	-0.953911	1	0.666234	0	0	0	0	0	2	6	0	11	6	31	{"tA_2402", "tA_2403", "tA_3201", "tB_1501", "tB_1503", "tB_3501", "tB_4001", "tB_4402", "tB_4403", "tB_5301", "tB_5801"}	10.2428	0.51376	9.97109	0.343811	6.07152	0.989317	0.339775	0.666498	8.45754	0.83762	9.66312	0.133858	7.07989	0.545044	8.8862	0.551344	8.28856	1.63087	6.98449	1.26953	6.26002	0.44545	8.58813	1.34297	10.5131	1.82919
605	QGAQGILFLQWVRDI	40770	609	605 QGAQ~GILFLQWVRDI	Q	G	-1.95249	-2.58029	-1.16175	1	0	0	0	0	0	0	3	9	0	14	6	39	{"tA_0101", "tA_0201", "tA_0206", "tA_0301", "tA_1101", "tA_2902", "tA_6802", "tA_6901", "tB_3501", "tB_4001", "tB_4402", "tB_4403", "tB_5301", "tB_5801"}	9.05243	0.544849	9.63735	0.216383	7.61864	0.566689	3.74172	0.623014	8.53461	0.994312	9.87316	0.213537	7.64382	0.746544	8.25727	0.642418	7.9097	1.85172	7.85188	0.977038	7.43611	1.38711	7.57097	1.56233	10.151	1.43508
606	GAQGILFLQWVRDII	40770	610	606 GAQG~ILFLQWVRDII	G	I	-1.98922	-2.67467	-0.997335	1	0	0	0	0	0	0	6	11	0	9	6	46	{"tA_0101", "tA_0301", "tA_1101", "tA_2902", "tA_3001", "tA_3002", "tA_3101", "tA_3201", "tA_6801"}	10.6025	0.645956	10.2722	0.295833	9.37384	0.889912	4.1082	1.22854	8.76409	0.853104	9.92409	0.200339	9.1695	1.81824	10.1073	0.238646	11.6296	2.02441	9.08799	1.73207	8.57593	1.17367	7.61821	1.55315	10.5501	1.50928
607	AQGILFLQWVRDIID	40770	611	607 AQGI~LFLQWVRDIID	I	L	-2.0141	-2.62705	-0.666634	1	0	0	0	0.581834	0	0	12	8	0	13	6	55	{"tA_0101", "tA_0301", "tA_1101", "tA_2402", "tA_2403", "tA_2902", "tB_1503", "tB_1801", "tB_4402", "tB_4403", "tB_5301", "tB_5701", "tB_5801"}	10.2186	0.47347	10.0689	0.222804	7.85968	0.696511	0.481077	1.07197	5.46659	0.991273	9.5265	0.569279	8.62042	0.956843	10.0889	0.424503	8.70242	1.12725	5.9909	1.6554	6.27128	1.4005	9.23524	1.08604	10.2283	1.61891
608	QGILFLQWVRDIIDD	40770	612	608 QGIL~FLQWVRDIIDD	L	F	-2.03731	-2.62577	-0.135792	1	0	0.516178	0	0	0	0	14	7	0	15	6	65	{"tA_0201", "tA_0203", "tA_0206", "tA_2301", "tA_2402", "tA_2601", "tA_3001", "tA_3201", "tA_3301", "tA_6802", "tA_6901", "tB_4403", "tB_5101", "tB_5701", "tB_5801"}	10.4368	0.987185	9.77067	0.0915852	9.05511	0.806461	3.9684	0.88236	9.94882	1.74925	9.98963	0.195916	8.69615	1.01705	9.30479	0.245085	8.06707	1.80849	8.57917	0.593887	7.6455	1.22021	7.09426	2.33549	8.39069	1.16308
609	GILFLQWVRDIIDDF	40770	613	609 GILF~LQWVRDIIDDF	F	L	-2.06599	-2.6243	0.532785	1	0	0.768124	0	0.669456	0	0	16	7	0	10	6	72	{"tA_0301", "tA_1101", "tA_2902", "tA_3002", "tA_3101", "tA_3201", "tA_3301", "tA_6801", "tB_1801", "tB_5701"}	10.4157	0.42223	10.1709	0.334686	10.4787	1.56859	3.38907	1.06886	7.5987	1.21928	9.80617	0.187614	8.27825	0.801842	10.2289	0.290212	11.3993	1.93339	9.33446	1.91722	9.99691	0.900218	9.60273	1.57363	11.2123	1.88015
610	ILFLQWVRDIIDDFT	40770	614	610 ILFL~QWVRDIIDDFT	L	Q	-2.06632	-2.65509	1.09356	1	0	0	0	0	0	0	15	8	0	8	6	69	{"tA_0201", "tA_0301", "tA_1101", "tA_3101", "tA_3201", "tA_3301", "tA_6801", "tB_5701"}	10.2991	0.564203	9.68064	0.431589	9.26904	0.53501	3.85789	1.29496	9.31747	1.77189	9.82492	0.216041	9.34502	0.986249	9.42699	1.02374	11.4702	2.40523	11.4873	1.97563	11.6378	1.32739	10.9508	1.7868	11.7714	1.50437
611	LFLQWVRDIIDDFTN	40770	615	611 LFLQ~WVRDIIDDFTN	Q	W	-2.02622	-2.62514	1.49759	1	0	0	0	0	0	0	13	2	0	13	6	68	{"tA_0201", "tA_0202", "tA_0203", "tA_0206", "tA_0801", "tA_2301", "tA_2402", "tA_2403", "tA_6901", "tB_0801", "tB_1501", "tB_4002", "tB_5101"}	9.7228	0.707905	8.92078	0.564144	6.78868	0.777507	3.16925	0.569579	9.64229	0.643578	9.81886	0.165832	8.52594	1.09037	10.0523	0.279912	7.36464	1.34038	8.93221	1.6519	8.51902	0.960002	9.46698	2.03387	8.71454	1.13169
612	FLQWVRDIIDDFTNE	40770	616	612 FLQW~VRDIIDDFTNE	W	V	-1.91033	-2.52825	1.82238	1	0	0	0	0	0	0	10	2	0	15	6	74	{"tA_0201", "tA_0202", "tA_0203", "tA_0801", "tA_2301", "tA_2402", "tA_2403", "tA_6901", "tB_0702", "tB_0801", "tB_1501", "tB_3501", "tB_5101", "tB_5301", "tB_5401"}	7.34231	0.477267	7.86737	0.451164	7.03937	0.573956	2.61065	1.07897	11.5602	1.05015	9.75311	0.166888	6.15726	0.637864	9.83677	0.307565	9.23011	1.67061	10.4292	1.55735	12.1134	1.25095	9.45937	1.90894	9.14055	0.9833
613	LQWVRDIIDDFTNES	40770	617	613 LQWV~RDIIDDFTNES	V	R	-1.77136	-2.37441	1.9736	1	0	0	0.506437	0	0	0	4	0	0	8	6	69	{"tA_0301", "tA_1101", "tA_3001", "tA_3101", "tA_3301", "tB_1801", "tB_2705", "tB_5401"}	10.4456	0.52228	9.68158	0.292629	9.03313	0.487861	3.59085	1.06658	7.56774	1.09964	6.97953	0.331328	9.26723	0.89003	10.1253	0.238173	8.0963	1.50713	11.0679	1.43784	10.4231	0.616553	8.70467	2.0243	11.0229	1.53348
614	QWVRDIIDDFTNESS	40770	618	614 QWVR~DIIDDFTNESS	R	D	-1.6374	-2.10439	1.9741	1	0.689177	0	0	0	0	0	4	1	0	1	6	55	{"tA_2403"}	10.5941	0.883824	9.91315	0.292699	10.8759	0.948825	3.13823	1.05319	9.76185	1.49896	9.6362	0.31738	10.1482	1.00301	9.87021	0.528005	10.9652	2.27787	11.8905	1.80381	10.7783	1.41922	9.56214	2.43109	11.6076	1.58967
615	WVRDIIDDFTNESSQ	40770	619	615 WVRD~IIDDFTNESSQ	D	I	-1.54874	-1.7145	1.80776	1	0.642131	0	0	0	0	0	0	0	0	18	6	63	{"tA_0101", "tA_0201", "tA_0202", "tA_0203", "tA_0801", "tA_2301", "tA_2402", "tA_2601", "tA_2902", "tA_6901", "tB_0702", "tB_0801", "tB_1501", "tB_1801", "tB_3501", "tB_4002", "tB_4402", "tB_5801"}	7.52547	1.11595	7.49464	0.604438	3.71533	1.05856	2.39195	0.701203	6.44107	1.04277	9.73597	0.249667	6.71918	0.652155	9.75643	0.323936	7.49847	1.3231	8.43057	1.15197	9.46419	0.982856	10.4426	1.40777	10.6322	1.76534
616	VRDIIDDFTNESSQK	40770	620	616 VRDI~IDDFTNESSQK	I	I	-1.44448	-1.30957	1.58702	1	0	0	0	0	0	0	0	0	0	1	6	56	{"tB_1503"}	10.2119	0.387097	9.69023	0.232465	12.6408	0.794765	1.3797	0.940614	11.0225	1.71331	9.48611	0.196918	11.0725	0.828717	10.0115	0.394303	9.557	1.38565	9.69336	1.25609	9.86611	0.483633	7.41571	1.76129	10.8135	1.96797
617	RDIIDDFTNESSQKT	40770	621	617 RDII~DDFTNESSQKT	I	D	-1.43388	-0.907139	1.3058	1	0	0	0	0	0	0	0	0	0	3	6	46	{"tB_1801", "tB_2705", "tB_4501"}	10.0167	0.204903	9.61539	0.243439	10.46	0.83188	3.14018	0.811065	7.89925	1.04698	7.72234	0.371355	9.32014	0.567978	9.16189	0.595594	7.95213	1.04578	9.64574	1.60399	8.88683	0.715076	6.87762	1.37216	12.8032	2.04623
618	DIIDDFTNESSQKTT	40770	622	618 DIID~DFTNESSQKTT	D	D	-1.30647	-0.627921	1.07617	1	0	0	0	0	0	0	0	0	0	1	6	32	{"tA_3201"}	10.1125	0.774672	10.0385	0.189948	8.69884	1.07187	4.26785	1.11264	10.5865	1.62584	9.81485	0.123954	9.95289	0.742905	9.88204	0.742531	11.7227	2.68023	11.4771	1.80244	11.2419	1.41836	9.87166	1.80107	12.1596	0.713324
619	IIDDFTNESSQKTTI	40770	623	619 IIDD~FTNESSQKTTI	D	F	-1.16836	-0.540587	0.82462	1	0	0	0	0	0	0	0	0	0	0	6	24	{}	9.68632	0.369035	9.4424	0.197304	9.45299	0.487448	4.41956	1.60413	11.8448	1.96786	9.99639	0.187573	10.2773	0.700526	10.066	0.297492	10.6883	1.40083	11.1943	1.44072	11.3772	1.63477	8.51779	1.45819	11.4586	1.1043
620	IDDFTNESSQKTTID	40770	624	620 IDDF~TNESSQKTTID	F	T	-1.05338	-0.350414	0.530495	1	0	0	0	0.535524	0	0	0	0	0	1	6	24	{"tB_4501"}	9.40486	0.581466	9.55579	0.34948	10.4755	1.07463	3.36719	1.23479	10.4307	0.537484	9.9755	0.21368	9.69583	1.19376	9.85115	0.146243	7.78323	1.25134	11.0957	1.35852	10.8757	0.831857	6.88361	1.51517	11.9762	1.89756
621	DDFTNESSQKTTIDK	40770	625	621 DDFT~NESSQKTTIDK	T	N	-1.02353	-0.0420013	0.209865	1	0	0.977525	0.758429	0	0	0	0	0	0	1	6	7	{"tB_2705"}	10.2095	0.442524	9.75038	0.222123	8.94292	0.544828	2.87237	0.789093	9.158	0.755397	8.35216	0.438058	10.0397	0.632046	9.66457	0.291779	9.85911	1.79249	9.93976	1.0844	9.8698	0.989466	7.42203	1.44251	13.2195	1.59363
622	DFTNESSQKTTIDKI	40770	626	622 DFTN~ESSQKTTIDKI	N	E	-1.08137	0.330421	-0.0957249	1	0	0	0	0	0	0	0	0	0	3	6	9	{"tA_2902", "tA_3002", "tA_6801"}	10.613	0.405513	10.0599	0.176799	11.0701	0.388104	3.14112	1.43103	11.7211	1.04507	9.80977	0.120174	10.2507	0.722064	9.80159	0.350753	12.6124	2.37074	12.0819	1.98627	11.4442	1.12419	10.473	1.57297	12.9664	1.01973
623	FTNESSQKTTIDKIS	40770	627	623 FTNE~SSQKTTIDKIS	E	S	-1.20083	0.750424	-0.469565	1	0	0	0	0	0	0	0	0	0	0	6	6	{}	10.0524	0.389232	9.85775	0.189039	10.8295	0.790532	3.83626	0.811736	10.9487	1.64326	9.97141	0.171985	9.07475	0.620799	9.63874	0.282422	9.39841	0.905295	10.4276	1.58558	10.5109	0.607406	9.69222	1.62106	10.3696	1.76034
624	TNESSQKTTIDKISD	40770	628	624 TNES~SQKTTIDKISD	S	S	-1.18401	0.801948	-0.898112	1	0	0	0	0	0	0	0	0	0	0	6	5	{}	9.68941	0.356036	10.004	0.307302	11.2687	0.495924	3.03295	0.619262	11.7672	0.840003	9.71729	0.20296	10.8615	0.702491	9.79355	0.425809	10.2988	1.6129	10.2686	1.51211	9.94389	0.872905	7.95631	1.72514	12.4506	1.84288
625	NESSQKTTIDKISDV	40770	629	625 NESS~QKTTIDKISDV	S	Q	-1.25534	0.407179	-1.18229	1	0.524632	0	0	0	0	0	0	0	0	5	6	10	{"tB_1503", "tB_4001", "tB_4002", "tB_4402", "tB_4403"}	9.03774	0.514508	9.58933	0.222577	9.62206	0.84703	1.50987	0.754946	9.61732	0.748234	9.85099	0.161266	9.29503	0.452681	5.63777	0.481222	6.99134	1.25606	7.23276	0.876795	7.13394	0.891337	7.24602	1.05218	12.9818	1.74913
626	ESSQKTTIDKISDVS	40770	630	626 ESSQ~KTTIDKISDVS	Q	K	-1.31928	-0.0808207	-1.31852	1	0	0	0	0	0	0	0	0	0	3	6	12	{"tA_2601", "tA_3002", "tA_6801"}	10.308	0.606409	9.9983	0.142076	11.4324	0.955217	4.34338	1.56244	10.1292	1.83152	10.0241	0.145823	10.0436	0.438783	9.98448	0.246229	12.4908	2.7925	10.9723	1.59594	10.768	1.12607	8.21262	1.76135	13.0273	1.22522
627	SSQKTTIDKISDVST	40770	631	627 SSQK~TTIDKISDVST	K	T	-1.37131	-0.504515	-1.5127	1	0	0	0	0	0	0	0	0	0	7	6	18	{"tA_0301", "tA_1101", "tA_2902", "tA_3001", "tA_3002", "tA_3101", "tA_6801"}	10.0746	0.704444	10.3549	0.135773	10.6787	0.646229	4.34682	0.986658	9.73052	1.38574	9.85755	0.122151	10.7023	0.456125	9.92512	0.317451	11.1499	1.82066	9.39512	1.31776	9.88812	0.876906	8.15201	1.92775	12.7429	1.38537
628	SQKTTIDKISDVSTI	40770	632	628 SQKT~TIDKISDVSTI	T	T	-1.40072	-0.649201	-1.56764	1	0	0	0	0	0	0	0	0	0	4	6	19	{"tA_2301", "tA_2402", "tB_1503", "tB_4402"}	9.46951	0.752019	9.80126	0.225191	8.80224	0.943636	1.62405	1.18637	10.4802	0.963565	9.79418	0.215187	10.3393	0.300797	9.69913	0.131106	8.09568	0.876892	8.12391	0.871488	8.61293	1.28636	9.22719	1.85661	11.3097	1.85927
629	QKTTIDKISDVSTIV	40770	633	629 QKTT~IDKISDVSTIV	T	I	-1.43135	-0.575803	-1.5814	1	0	0	0	0	0	0	0	0	0	4	6	23	{"tB_0702", "tB_2705", "tB_4501", "tB_5401"}	8.1508	1.46936	9.49036	0.365146	11.5881	0.931857	1.8247	1.29094	11.6928	1.44275	8.676	0.473558	8.89843	0.984048	9.78992	0.169184	9.54107	1.49787	10.708	1.81839	10.1878	0.735189	5.69072	1.67315	9.31279	1.45352
630	KTTIDKISDVSTIVP	40770	634	630 KTTI~DKISDVSTIVP	I	D	-1.41635	-0.600291	-1.4505	1	0.530763	0	0	0.519086	0	0	1	0	0	3	6	26	{"tA_0301", "tA_3002", "tA_3101"}	9.82477	0.472898	9.85919	0.19793	11.2566	0.453009	3.98637	0.858701	10.0265	0.842578	9.76063	0.238625	10.4798	0.385311	9.8392	0.294563	9.78133	1.48899	11.2839	2.32482	11.1685	1.05175	8.7166	1.80729	13.5076	0.983034
631	TTIDKISDVSTIVPY	40770	635	631 TTID~KISDVSTIVPY	D	K	-1.44484	-0.641373	-1.24758	1	0	0	0	0	0	0	1	5	0	8	6	29	{"tA_0203", "tA_0206", "tA_0801", "tA_2301", "tA_2601", "tA_6802", "tA_6901", "tB_5101"}	9.15842	0.36588	9.81409	0.139963	7.83999	0.700241	3.95487	0.913073	11.3504	1.55403	10.01	0.170587	10.3339	0.986314	9.79927	0.269124	9.04389	1.4252	10.0576	1.13831	9.88947	0.768191	8.98369	1.96663	8.72138	0.963179
632	TIDKISDVSTIVPYI	40770	636	632 TIDK~ISDVSTIVPYI	K	I	-1.48377	-0.694059	-0.990622	1	0	0	0	0	0	0	1	5	0	0	6	26	{}	9.13701	0.566449	9.60168	0.200792	10.5396	1.00727	3.63912	0.670302	12.7182	1.39715	9.84482	0.180122	10.4139	0.84789	10.1328	0.425982	9.98344	1.27444	11.3569	1.9783	11.0082	1.46443	7.06869	1.43704	11.4716	1.00014
633	IDKISDVSTIVPYIG	40770	637	633 IDKI~SDVSTIVPYIG	I	S	-1.55994	-0.829885	-0.761498	1	0.530409	0	0	0.604603	0	0	0	2	0	0	6	19	{}	9.52204	0.452008	9.51676	0.229137	10.1908	0.992878	2.5302	1.11077	8.78383	0.727342	9.73659	0.263522	10.0137	0.796116	9.76231	0.422264	8.4157	1.36545	10.3038	1.2913	11.0114	0.543362	8.19897	1.11542	11.8254	2.44205
634	DKISDVSTIVPYIGP	40770	638	634 DKIS~DVSTIVPYIGP	S	D	-1.64065	-1.07902	-0.558053	1	0.545103	0.574368	0.692476	0	0	0	0	2	0	12	6	27	{"tA_2301", "tA_2402", "tA_2403", "tA_2601", "tB_0702", "tB_1503", "tB_2705", "tB_3501", "tB_4001", "tB_4403", "tB_5101", "tB_5301"}	7.42606	1.35231	9.807	0.175816	8.57054	1.11202	0.822625	0.384113	9.61459	0.625157	8.02374	0.700179	7.23561	0.976978	8.59141	0.477077	8.96106	1.17344	8.8541	0.845894	7.57223	1.03957	9.00517	1.18987	6.59073	1.68203
635	KISDVSTIVPYIGPA	40770	639	635 KISD~VSTIVPYIGPA	D	V	-1.66751	-1.38224	-0.375206	1	0.542453	0	0	0	0	0	0	4	0	7	6	30	{"tA_0201", "tA_0202", "tA_0203", "tA_0206", "tA_2402", "tA_6802", "tA_6901"}	9.37333	0.46055	9.54559	0.156526	8.78811	0.498806	3.86836	1.39189	12.3688	0.964045	9.83731	0.285634	10.0094	1.01779	9.7982	0.392067	9.98926	1.52118	10.621	2.07619	10.4511	1.14277	8.47696	1.12612	11.4026	1.46671
636	ISDVSTIVPYIGPAL	40770	640	636 ISDV~STIVPYIGPAL	V	S	-1.69261	-1.63957	-0.229654		0	0	0	0	0	0	1	5	0	6	6	33	{"tA_0101", "tA_0301", "tA_1101", "tA_3002", "tB_3501", "tB_5301"}	9.53555	0.665759	9.79058	0.16019	9.72651	0.539898	3.30337	0.559721	9.47258	1.85194	10.0119	0.1986	7.47861	0.440296	9.81478	0.334511	9.6099	1.90347	10.2352	1.40076	10.3857	0.624808	8.72477	1.51703	10.2251	1.29479
637	SDVSTIVPYIGPALN	40770	641	637 SDVS~TIVPYIGPALN	S	T	-1.70217	-1.74678	-0.253697		0.521781	0	0	0	0	0	2	5	0	9	6	34	{"tA_0101", "tA_1101", "tA_2601", "tB_1501", "tB_1503", "tB_1801", "tB_4001", "tB_4402", "tB_4403"}	10.0527	0.764219	10.1334	0.309751	6.09968	0.607931	1.44394	0.889157	7.50345	0.540518	9.16324	0.129735	8.37878	0.398291	7.74864	0.345786	7.64697	1.22302	6.16997	1.04601	5.14682	0.596913	8.69071	0.987991	11.4314	2.00224
638	DVSTIVPYIGPALNI	40770	642	638 DVST~IVPYIGPALNI	T	I	-1.70012	-1.75848	-0.30477		0	0	0	0.685491	0	0	8	2	0	11	6	45	{"tA_0101", "tA_0201", "tA_0202", "tA_0206", "tA_2402", "tA_2601", "tA_6802", "tA_6901", "tB_4402", "tB_4403", "tB_5701"}	9.5908	0.50449	9.90385	0.1304	7.36593	0.646527	3.73496	0.570539	10.0156	1.52555	9.86144	0.195166	8.41033	0.905963	9.79322	0.280899	9.76097	1.74904	8.31857	0.971208	8.17503	0.97652	7.97909	1.29632	11.8197	0.95555
639	VSTIVPYIGPALNIV	40770	643	639 VSTI~VPYIGPALNIV	I	V	-1.71639	-1.75576	-0.155501		0.772353	0	0	0	0	0	11	7	0	8	6	53	{"tA_0206", "tA_3001", "tA_6802", "tA_6901", "tB_3501", "tB_4501", "tB_5101", "tB_5401"}	9.69284	0.77664	9.65288	0.196632	10.3876	0.598302	4.22639	1.65258	10.2941	1.80895	10.121	0.19552	6.18309	1.16053	9.67176	0.398789	9.09786	1.77376	10.614	1.37409	9.20444	0.585012	5.05194	1.38532	8.04671	1.48953
640	STIVPYIGPALNIVK	40770	644	640 STIV~PYIGPALNIVK	V	P	-1.72068	-1.75837	0.0334416		0	0	0	0	0	0	11	8	0	3	6	44	{"tA_0301", "tA_1101", "tB_4002"}	9.12683	0.677295	10.2422	0.193946	9.31662	0.472256	3.20392	1.00653	8.34795	0.676522	9.7142	0.254565	9.14364	0.854339	9.89661	0.411521	7.53226	1.49274	8.98375	1.29212	8.81771	0.659145	7.61186	1.96415	11.3049	0.805661
641	TIVPYIGPALNIVKQ	40770	645	641 TIVP~YIGPALNIVKQ	P	Y	-1.73202	-1.76172	0.178582		0.568725	0	0	0.504917	0	0.760276	13	9	0	9	6	46	{"tA_0101", "tA_0201", "tA_0202", "tA_0203", "tA_0206", "tA_2601", "tA_6802", "tA_6901", "tB_1501"}	9.81263	0.564822	9.83292	0.345949	6.90592	0.693717	3.95814	1.02492	10.7123	1.64556	9.98075	0.160166	9.67213	0.686088	9.77962	0.314056	8.72568	2.26127	11.3428	2.20383	10.7013	0.613212	7.55383	1.50385	11.6974	1.50459
642	IVPYIGPALNIVKQG	40770	646	642 IVPY~IGPALNIVKQG	Y	I	-1.74223	-1.77211	0.274946		0.525248	0	0	0.715472	0	0	3	4	0	18	6	58	{"tA_0201", "tA_0202", "tA_0203", "tA_0206", "tA_0801", "tA_2402", "tA_2601", "tA_6802", "tA_6901", "tB_0702", "tB_0801", "tB_1501", "tB_1801", "tB_3501", "tB_4002", "tB_4402", "tB_4403", "tB_5801"}	8.09713	0.454476	8.7501	0.151308	6.02368	1.20754	3.24771	0.546211	6.49413	1.38339	9.91658	0.230566	7.45285	0.825492	10.1172	0.228077	5.71355	2.12133	8.0683	1.11104	7.94796	1.08722	7.70215	1.833	10.1617	1.26178
643	VPYIGPALNIVKQGY	40770	647	643 VPYI~GPALNIVKQGY	I	G	-1.68742	-1.78587	0.206155		0.52975	0	0.567774	0	0	0	3	6	0	7	6	56	{"tA_1101", "tA_3001", "tB_0702", "tB_1503", "tB_5101", "tB_5301", "tB_5401"}	8.34625	1.08481	9.92312	0.182775	10.7539	0.935546	1.63409	0.934461	9.27188	2.90883	9.73857	0.212035	8.21115	0.582226	9.87045	0.741819	10.9449	2.45054	11.7672	2.17781	11.2036	0.738155	9.88363	2.25831	8.99804	1.13947
644	PYIGPALNIVKQGYE	40770	648	644 PYIG~PALNIVKQGYE	G	P	-1.67813	-1.66028	0.170324		0	0	0.582164	0	0	0	2	3	0	13	6	58	{"tA_0201", "tA_0202", "tA_0203", "tA_0206", "tA_2301", "tA_2402", "tA_2403", "tA_3201", "tB_1503", "tB_2705", "tB_3501", "tB_4403", "tB_5101"}	9.46758	0.680114	9.94612	0.189905	8.48522	0.898586	1.48991	0.73724	8.26304	0.935782	8.19176	0.604656	7.56134	0.502958	10.0038	0.300661	7.98092	1.57355	8.8119	1.7037	8.00125	1.18904	9.96485	1.49372	7.93427	1.44083
645	YIGPALNIVKQGYEG	40770	649	645 YIGP~ALNIVKQGYEG	P	A	-1.65331	-1.4468	0.255406		0	0	0	0	0	0	0	1	0	7	6	57	{"tA_0201", "tA_0202", "tA_0203", "tA_0206", "tA_2402", "tA_6802", "tA_6901"}	9.51322	0.721341	9.30749	0.383923	8.02866	0.616374	2.89368	0.746036	11.052	0.860564	9.99727	0.210218	8.85325	0.643157	9.72415	0.261214	8.47205	1.48715	10.6781	1.27099	10.3608	1.55471	10.0021	1.60912	10.4652	1.24052
646	IGPALNIVKQGYEGN	40770	650	646 IGPA~LNIVKQGYEGN	A	L	-1.60556	-1.21437	0.328864		0.565759	0	0	0	0	0	0	1	0	10	6	64	{"tA_0301", "tA_1101", "tA_2902", "tA_3001", "tA_3002", "tA_3101", "tA_3301", "tA_6801", "tB_1801", "tB_5701"}	10.1486	0.749284	9.97361	0.244824	8.83168	0.954547	4.0416	1.12735	7.97399	1.90538	9.99769	0.131497	8.34072	0.661735	10.0898	0.349902	9.1071	1.39443	9.5571	1.15242	9.05177	0.962809	7.54934	2.09141	10.3868	1.53802
647	GPALNIVKQGYEGNF	40770	651	647 GPAL~NIVKQGYEGNF	L	N	-1.53054	-1.0185	0.319348		0	0	0	0.618611	0.732505	0	0	1	0	3	6	58	{"tA_0301", "tA_1101", "tB_0702"}	8.44745	1.48734	10.1911	0.190334	11.0498	0.740415	3.94337	0.848704	10.2949	2.12394	10.0314	0.20307	9.85237	0.70127	10.003	0.391584	11.5665	2.01761	11.0358	1.55143	10.962	0.949581	9.14998	1.55509	11.548	1.26934
648	PALNIVKQGYEGNFI	40770	652	648 PALN~IVKQGYEGNFI	N	I	-1.49045	-0.901735	0.333884		0	0	0.879876	0	0	0	2	1	0	8	6	48	{"tA_0201", "tA_0203", "tA_0206", "tA_6802", "tA_6901", "tB_1501", "tB_4501", "tB_5401"}	9.81002	0.473193	9.82878	0.19625	6.89956	0.959759	4.78333	1.00058	12.3638	1.47892	10.0133	0.1099	8.29191	0.975999	10.001	0.242229	7.75693	1.5859	9.9454	1.44582	9.05454	0.845591	6.59699	1.32407	9.40751	1.23409
649	ALNIVKQGYEGNFIG	40770	653	649 ALNI~VKQGYEGNFIG	I	V	-1.49398	-0.82599	0.464809		0.929143	0	0	0	0	0	0	0	0	7	6	48	{"tA_0101", "tA_2403", "tA_2902", "tA_3002", "tB_1501", "tB_3501", "tB_5301"}	8.63492	0.79564	9.73112	0.211289	6.82826	0.672082	2.14094	0.504427	10.8213	0.769099	9.81052	0.180136	7.45718	0.910848	10.0444	0.249515	11.65	1.64632	10.5247	1.48872	11.4422	1.16286	10.9024	1.09225	12.1006	1.7721
650	LNIVKQGYEGNFIGA	40770	654	650 LNIV~KQGYEGNFIGA	V	K	-1.44979	-0.782795	0.59034		0.54959	0.632298	0.538293	0	0	0	1	1	0	1	6	36	{"tA_3101"}	10.6441	0.949077	9.70725	0.419325	8.09324	0.661684	3.31042	1.08174	9.78157	1.72473	9.54002	0.184458	9.69338	1.26704	9.88054	0.378789	10.5182	1.74385	11.0362	1.87021	10.7261	1.08184	10.417	2.13161	11.2146	1.82735
651	NIVKQGYEGNFIGAL	40770	655	651 NIVK~QGYEGNFIGAL	K	Q	-1.43761	-0.777992	0.558841		0	0	0.503254	0	0	0	1	1	0	2	6	31	{"tA_0201", "tA_6901"}	9.80814	0.506457	9.95237	0.148936	8.20479	0.619564	4.71166	0.914473	12.7563	1.74861	10.0844	0.260162	10.6632	0.881011	9.77007	0.362804	10.6622	2.0466	10.573	1.53392	10.2263	0.939179	7.42923	2.68657	11.3878	1.38864
652	IVKQGYEGNFIGALE	40770	656	652 IVKQ~GYEGNFIGALE	Q	G	-1.52319	-0.731039	0.343492		0	0	0	0	0	0	0	4	0	1	6	22	{"tA_2601"}	8.59702	0.336872	9.11062	0.203508	9.083	0.729178	3.73115	1.53907	9.74025	1.71431	9.79136	0.20203	10.322	0.742094	9.78802	0.244852	9.68245	1.96777	11.0704	2.37974	11.1301	1.53358	8.58412	1.65988	11.6009	1.39029
653	VKQGYEGNFIGALET	40770	657	653 VKQG~YEGNFIGALET	G	Y	-1.67709	-0.736084	0.0856499		0	0	0	0	0	0	0	1	0	9	6	28	{"tA_0801", "tA_2403", "tB_0702", "tB_1503", "tB_2705", "tB_3501", "tB_5101", "tB_5301", "tB_5701"}	7.88966	1.41585	9.75135	0.0726695	7.54277	1.74557	1.34588	0.537745	8.38411	1.42802	9.04323	0.581171	7.04612	1.34758	9.66074	0.271216	9.50081	1.32371	8.67994	1.29046	9.62544	0.8205	9.86779	1.72577	6.94149	1.8408
654	KQGYEGNFIGALETT	40770	658	654 KQGY~EGNFIGALETT	Y	E	-1.8254	-0.824246	-0.204259		0	0	0	0	0.530247	0	0	4	0	2	6	22	{"tA_2402", "tB_5701"}	10.0511	0.49384	9.42938	0.142388	8.36978	1.07018	1.80675	0.492465	11.6403	1.38137	9.8443	0.218717	8.86133	0.668075	9.4546	0.205427	9.06028	1.3111	8.82155	1.55685	8.53785	0.949547	7.57599	1.5078	11.2676	1.68718
655	QGYEGNFIGALETTG	40770	659	655 QGYE~GNFIGALETTG	E	G	-1.87163	-0.976262	-0.435017		0	0	0	0	0	0	0	2	0	5	6	20	{"tA_3001", "tA_6802", "tA_6901", "tB_3501", "tB_4501"}	8.96953	0.38458	9.86326	0.106753	9.01881	0.575151	4.51587	0.637377	11.009	1.59467	9.90179	0.295198	7.74176	0.84329	9.28538	0.689052	8.24057	1.41182	10.1607	1.29137	9.27491	0.933781	6.64123	1.89482	10.2578	1.30016
656	GYEGNFIGALETTGV	40770	660	656 GYEG~NFIGALETTGV	G	N	-1.82871	-1.1112	-0.556655		0	0	0	0	0	0	1	4	0	6	6	25	{"tA_0201", "tA_0202", "tA_0203", "tA_0206", "tA_0801", "tB_0801"}	9.50753	0.598124	8.79778	0.368235	10.31	2.32049	2.86764	1.51261	10.9581	1.36759	9.80539	0.330972	9.85749	0.968423	9.80281	0.362388	8.45116	2.0458	11.2786	1.53194	10.8569	1.70847	7.33274	1.13823	11.6501	1.01338
657	YEGNFIGALETTGVV	40770	661	657 YEGN~FIGALETTGVV	N	F	-1.8305	-1.14545	-0.646146		0.732514	0	0	0	0	0	0	5	0	11	6	34	{"tA_0202", "tA_0203", "tA_0206", "tA_6802", "tB_1501", "tB_1801", "tB_4001", "tB_4002", "tB_4402", "tB_4403", "tB_4501"}	9.59913	0.346117	9.56109	0.424657	7.11791	1.09105	1.94742	0.483634	6.77994	0.938505	9.18696	0.177203	7.97488	0.473865	3.053	0.402007	3.78569	0.940942	5.88259	1.60906	5.9222	0.663833	4.81472	1.26425	10.6365	1.85782
658	EGNFIGALETTGVVL	40770	662	658 EGNF~IGALETTGVVL	F	I	-1.79745	-1.1548	-0.62775		0	0	0	0.707109	0.665396	0	4	4	0	6	6	39	{"tA_2601", "tA_3001", "tA_3002", "tA_3301", "tA_6801", "tA_6802"}	10.0839	0.548692	10.1975	0.427129	9.99349	0.632214	4.34986	1.12358	9.59925	1.80188	9.78381	0.370084	8.99477	0.871473	10.0539	0.320632	12.3533	2.71779	10.3857	1.79288	10.6293	1.49553	7.87546	1.2318	11.4167	1.33173
659	GNFIGALETTGVVLL	40770	663	659 GNFI~GALETTGVVLL	I	G	-1.78384	-1.19259	-0.394984		0	0.578365	0.565568	0	0	0	8	9	0	2	6	32	{"tA_1101", "tB_4403"}	10.593	0.428965	10.2242	0.280848	10.0756	0.821158	3.52499	0.926069	9.4423	1.29279	9.73086	0.124144	10.7052	0.475668	9.72528	0.391585	9.36576	1.65646	9.07084	1.46784	8.1599	0.980074	7.28806	1.00268	10.1257	2.19891
660	NFIGALETTGVVLLL	40770	664	660 NFIG~ALETTGVVLLL	G	A	-1.81276	-1.2109	-0.039252		0.651336	0.612227	0.598428	0	0.559293	0	5	8	0	5	6	35	{"tA_0201", "tA_0202", "tA_0203", "tA_0206", "tA_2403"}	10.1861	0.304639	10.079	0.216346	9.92529	1.35677	2.34891	1.54058	10.8223	2.60032	9.4721	0.322227	10.7722	0.668557	9.63863	0.298548	10.5349	2.07145	10.6342	1.43584	9.82875	1.17718	9.98509	1.26547	11.6156	1.0759
661	FIGALETTGVVLLLE	40770	665	661 FIGA~LETTGVVLLLE	A	L	-1.82663	-1.20262	0.312151		0.520867	0	0	0.894543	0	0	4	6	0	9	6	39	{"tA_0201", "tA_0202", "tA_0203", "tA_0206", "tA_6802", "tA_6901", "tB_1501", "tB_3501", "tB_5401"}	9.04374	1.13133	9.51404	0.232904	7.09317	0.837753	4.27757	1.11306	11.7348	1.11306	10.0334	0.154579	7.30037	0.720746	9.81784	0.320013	8.26851	1.65277	11.4783	2.07361	11.6032	0.960273	7.26198	1.4713	11.8355	0.80568
662	IGALETTGVVLLLEY	40770	666	662 IGAL~ETTGVVLLLEY	L	E	-1.83299	-1.29807	0.422984		0	0	0.607112	0.662569	0.70503	0	2	6	0	7	6	40	{"tA_0206", "tA_6802", "tA_6901", "tB_0702", "tB_0801", "tB_3501", "tB_5101"}	8.41117	0.315944	8.62101	0.257207	9.00239	0.741986	4.58315	0.95138	9.26069	1.24976	10.1112	0.270777	6.87831	0.754309	9.72965	0.361336	8.12196	1.30572	10.4175	1.77787	10.2557	0.636155	7.85601	1.6327	8.1275	1.69249
663	GALETTGVVLLLEYI	40770	667	663 GALE~TTGVVLLLEYI	E	T	-1.88058	-1.51898	0.311284		0.809514	0.698477	0	0	0	0	3	9	0	5	6	34	{"tA_0206", "tA_6802", "tA_6901", "tB_5101", "tB_5701"}	8.98033	0.231293	9.84298	0.159023	8.89879	0.684815	4.12214	0.978293	10.8864	1.87208	9.91717	0.231226	9.01035	0.565943	9.93433	0.258871	9.97213	2.26682	10.6976	2.19236	9.57339	0.846549	8.30105	2.02769	8.77061	1.32519
664	ALETTGVVLLLEYIP	40770	668	664 ALET~TGVVLLLEYIP	T	T	-1.95548	-1.79761	0.0558074		0.564772	0	0	0	0.544327	0	2	10	0	5	6	33	{"tA_0201", "tA_0202", "tA_0203", "tB_0702", "tB_5301"}	8.3119	0.504819	9.20327	0.134579	7.88529	0.513685	3.17072	0.680294	11.4879	1.15207	9.79008	0.205249	8.59544	0.870057	10.2546	0.34762	10.1111	1.56291	10.602	1.53277	10.221	0.90325	9.64436	1.71291	11.4899	1.48248
665	LETTGVVLLLEYIPE	40770	669	665 LETT~GVVLLLEYIPE	T	G	-2.04179	-2.00094	-0.123199		0	0	0	0	0	0	2	7	0	11	6	42	{"tA_0202", "tA_0203", "tA_0206", "tA_6802", "tB_1503", "tB_1801", "tB_4001", "tB_4002", "tB_4402", "tB_4403", "tB_4501"}	9.95982	0.550358	9.83746	0.134767	7.68409	0.677306	1.37981	1.08097	7.24205	1.16598	9.49818	0.201094	8.63453	0.700441	1.82301	0.307463	2.63523	1.76152	6.16277	1.24116	5.48349	0.82205	6.4243	1.13603	10.906	2.44717
666	ETTGVVLLLEYIPEI	40770	670	666 ETTG~VVLLLEYIPEI	G	V	-2.08283	-2.10531	-0.224303	1	0	0	0	0	0	0	2	3	0	15	6	52	{"tA_0202", "tA_0206", "tA_2402", "tA_2403", "tA_2601", "tA_3201", "tA_6802", "tA_6901", "tB_1801", "tB_3501", "tB_4001", "tB_4402", "tB_4403", "tB_5301", "tB_5801"}	9.85315	0.578309	9.83249	0.28227	9.18078	0.64921	2.50934	0.922539	7.83184	1.4042	9.87994	0.279384	7.2269	0.659508	8.98909	0.139001	8.57628	2.01371	8.0361	0.949839	7.4355	1.21663	7.26113	0.68979	9.93089	1.17403
667	TTGVVLLLEYIPEIT	40770	671	667 TTGV~VLLLEYIPEIT	V	V	-2.07679	-2.1928	-0.20747	1	0.726182	0.632631	0	0	0	0	7	10	0	4	6	47	{"tA_0101", "tA_0301", "tA_3002", "tA_6801"}	10.4747	1.33344	10.0813	0.38823	9.60944	0.552473	4.11627	1.13312	9.4808	2.40496	9.87192	0.251487	8.77416	0.837881	9.85456	0.264767	11.3365	2.11993	10.658	1.59843	9.48899	0.854611	8.18348	1.38898	10.8752	1.23228
668	TGVVLLLEYIPEITL	40770	672	668 TGVV~LLLEYIPEITL	V	L	-2.08478	-2.34481	0.00403833	1	0	0	0	0.520854	0	0	13	11	0	14	6	54	{"tA_0101", "tA_1101", "tA_2601", "tA_2902", "tA_3002", "tA_3201", "tB_1501", "tB_1801", "tB_3501", "tB_4402", "tB_4403", "tB_5301", "tB_5701", "tB_5801"}	10.1123	0.457399	10.2862	0.267042	5.35882	0.807368	4.2163	0.713379	7.0175	0.801699	10.0332	0.171553	7.1549	0.650262	9.72326	0.252017	10.7951	2.64516	7.11541	1.63692	6.69712	0.792789	8.39287	1.98383	9.94056	1.32233
669	GVVLLLEYIPEITLP	40770	673	669 GVVL~LLEYIPEITLP	L	L	-2.07879	-2.44051	0.383862	1	0	0	0	0	0	0	16	11	0	13	6	62	{"tA_0201", "tA_0202", "tA_0206", "tA_2301", "tA_2402", "tA_2601", "tA_3201", "tA_6802", "tA_6901", "tB_1501", "tB_4402", "tB_4403", "tB_5701"}	9.99597	0.719299	9.9768	0.101758	6.45392	0.398633	3.60885	0.398858	10.849	1.38529	9.88296	0.304526	8.55587	0.822184	10.1647	0.399558	8.67051	1.7233	7.08218	1.25849	7.15307	0.917578	8.65629	2.27429	11.0773	1.95495
670	VVLLLEYIPEITLPV	40770	674	670 VVLL~LEYIPEITLPV	L	L	-2.05592	-2.484	0.971201	1	0	0	0	0.58488	0	0	14	7	0	7	6	64	{"tA_0301", "tA_1101", "tA_2902", "tA_3002", "tA_6801", "tA_6901", "tB_4501"}	9.46692	0.805966	9.74684	0.166638	9.72128	1.53561	4.27697	1.39107	8.62027	0.88645	9.98634	0.209001	8.79129	0.55971	10.1588	0.406277	8.13963	1.67283	9.20203	1.89329	9.0679	1.27473	6.45277	1.55603	10.5478	0.929381
671	VLLLEYIPEITLPVI	40770	675	671 VLLL~EYIPEITLPVI	L	E	-2.03413	-2.47477	1.53136	1	0	0.795724	0	0	0	0	13	8	0	3	6	56	{"tA_1101", "tA_3101", "tA_3301"}	10.3467	0.844129	9.52591	0.25265	8.77369	1.5817	3.90078	1.20919	8.37363	2.13272	9.88784	0.274471	8.66404	0.588728	9.75913	0.35264	11.6594	2.39434	11.3448	1.91345	10.8733	1.08366	10.0816	2.32849	11.6145	0.638948
672	LLLEYIPEITLPVIA	40770	676	672 LLLE~YIPEITLPVIA	E	Y	-2.04429	-2.49739	1.80835	1	0	0	0.607517	0	0	0	16	10	0	16	6	57	{"tA_0201", "tA_0202", "tA_0203", "tA_0206", "tA_0801", "tA_2301", "tA_2402", "tA_2403", "tA_2601", "tA_6901", "tB_0801", "tB_1501", "tB_3501", "tB_5101", "tB_5301", "tB_5801"}	9.57601	0.565088	9.01725	0.244263	6.56195	0.458551	4.02058	0.540559	8.86287	1.32086	10.0445	0.246672	7.00958	0.57733	9.96013	0.344953	8.58392	1.22857	10.1693	1.97758	9.81049	0.959067	10.6217	2.35631	7.06924	1.00379
673	LLEYIPEITLPVIAA	40770	677	673 LLEY~IPEITLPVIAA	Y	I	-2.05522	-2.51126	1.89688	1	0.510966	0	0	0.526628	0	0	15	11	0	5	6	58	{"tA_0101", "tA_0201", "tA_0202", "tA_0203", "tB_5401"}	9.40907	0.57547	9.26534	0.235803	10.0172	0.485562	3.12866	0.530044	11.7399	1.28918	9.78045	0.274672	8.12185	0.558545	9.99547	0.312758	9.68697	1.06966	11.2918	2.14853	11.2793	1.63214	7.98247	1.97286	11.2275	1.03209
674	LEYIPEITLPVIAAL	40770	678	674 LEYI~PEITLPVIAAL	I	P	-2.06493	-2.47318	1.66129	1	0.544939	0	0	0	0	0	10	8	0	8	6	52	{"tA_0801", "tA_2301", "tB_1801", "tB_2705", "tB_4001", "tB_4002", "tB_4402", "tB_4403"}	9.57549	0.60082	9.6033	0.185793	7.61825	0.509977	2.14581	0.811934	4.9683	1.18995	8.89478	0.215946	8.65705	0.642503	3.25101	0.558746	2.15586	1.84643	6.88273	1.34462	7.31432	0.791035	8.19415	1.36836	10.9382	2.58155
675	EYIPEITLPVIAALS	40770	679	675 EYIP~EITLPVIAALS	P	E	-2.04445	-2.40754	1.42421	1	0	0.547506	0	0	0	0	10	9	0	3	6	42	{"tA_2403", "tA_2601", "tB_1503"}	10.1619	0.640139	9.52535	0.329145	10.8221	1.10208	1.63797	1.15399	9.31576	1.40401	9.36829	0.255042	9.15283	0.623174	9.65916	0.416036	9.76808	1.20752	10.9279	1.28633	9.72985	1.13575	8.05612	1.27775	12.536	1.36134
676	YIPEITLPVIAALSI	40770	680	676 YIPE~ITLPVIAALSI	E	I	-2.0714	-2.28888	1.12884	1	0	0	0	0.793441	0	0	9	3	0	12	6	47	{"tA_0201", "tA_0202", "tA_0203", "tA_0206", "tA_0801", "tA_2301", "tA_2402", "tA_2601", "tA_6802", "tA_6901", "tB_0801", "tB_4002"}	9.59844	0.388466	8.33817	0.558527	8.10674	1.02595	4.06129	0.786828	8.54285	1.82847	9.76751	0.224737	8.88033	0.416464	9.68059	0.254367	7.41522	1.72454	10.2715	1.1668	9.74255	0.63449	8.19684	1.31013	9.84058	0.992739
677	IPEITLPVIAALSIA	40770	681	677 IPEI~TLPVIAALSIA	I	T	-2.11104	-2.12497	0.818572	1	0	0	0	0	0	0	12	8	0	15	6	59	{"tA_0101", "tA_0202", "tA_0203", "tA_0206", "tA_0801", "tA_2301", "tA_2402", "tA_2403", "tB_0702", "tB_0801", "tB_1503", "tB_3501", "tB_5101", "tB_5301", "tB_5401"}	4.68195	0.671496	8.31099	0.396771	8.72138	0.916761	1.58102	0.472096	8.93902	1.0687	10.0106	0.220289	5.52232	0.553172	9.98996	0.265041	9.74051	1.27419	10.6928	1.39648	10.5175	1.31671	9.88938	2.31749	4.68327	0.679574
678	PEITLPVIAALSIAE	40770	682	678 PEIT~LPVIAALSIAE	T	L	-2.14188	-1.99984	0.563626	1	0	0.553513	0	0	0	0	8	7	0	12	6	55	{"tA_0201", "tA_0202", "tA_0203", "tA_0206", "tA_6802", "tA_6901", "tB_2705", "tB_4001", "tB_4002", "tB_4402", "tB_4403", "tB_4501"}	9.81362	0.563376	9.72975	0.161188	8.13195	1.1512	2.11767	1.25207	8.22332	0.951129	8.86703	0.455769	11.1735	1.07998	5.44856	0.62902	3.5408	1.66234	7.38634	1.1166	5.59164	0.708102	3.81724	1.33799	10.9586	1.87372
679	EITLPVIAALSIAES	40770	683	679 EITL~PVIAALSIAES	L	P	-2.1276	-1.90932	0.497593	1	0	0	0	0	0.739945	0	7	5	0	7	6	57	{"tA_0201", "tA_0203", "tA_0206", "tA_0801", "tA_6802", "tA_6901", "tB_4501"}	9.11924	0.557103	9.10267	0.210861	9.08324	1.08174	3.60476	0.746109	9.19104	0.947691	9.97861	0.16871	9.06906	0.826119	9.84117	0.358089	8.93347	1.65812	11.0887	1.88837	11.0748	1.25886	6.45728	1.76668	11.8382	1.34389
680	ITLPVIAALSIAESS	40770	684	680 ITLP~VIAALSIAESS	P	V	-2.13049	-1.85212	0.491115	1	0.690419	0	0.504255	0	0	0	3	4	0	21	6	70	{"tA_0201", "tA_0202", "tA_0203", "tA_0206", "tA_0801", "tA_2301", "tA_2402", "tA_2403", "tA_6802", "tA_6901", "tB_0702", "tB_1501", "tB_1801", "tB_3501", "tB_4002", "tB_4403", "tB_5101", "tB_5301", "tB_5401", "tB_5701", "tB_5801"}	8.39113	0.583788	9.48829	0.403008	5.82623	0.434014	2.25122	0.714379	6.56877	1.68848	9.64027	0.172127	6.41163	0.571481	9.34828	0.325364	5.95823	1.2264	9.25564	1.538	7.89104	1.13947	7.6786	2.09545	6.20736	1.21642
681	TLPVIAALSIAESST	40770	685	681 TLPV~IAALSIAESST	V	I	-2.06398	-1.70001	0.5742	1	0.756811	0.501024	0.577649	0	0	0	4	4	0	6	6	73	{"tA_0201", "tA_0202", "tA_0203", "tA_0206", "tA_3001", "tA_6901"}	10.3481	0.507575	10.0259	0.144661	8.80507	0.798018	3.43519	0.385777	11.2344	2.17615	9.86423	0.129089	9.60597	1.00793	9.74172	0.413297	9.64513	2.08986	11.9829	2.13704	11.3493	1.34892	8.30779	1.13016	11.3312	1.55723
682	LPVIAALSIAESSTQ	40770	686	682 LPVI~AALSIAESSTQ	I	A	-2.00932	-1.41875	0.68489	1	0.587793	0.660936	0.723711	0.774648	0.533791	0.658414	3	2	0	15	6	76	{"tA_0201", "tA_0202", "tA_0203", "tA_0206", "tA_2301", "tA_2402", "tA_2403", "tA_6802", "tA_6901", "tB_0702", "tB_3501", "tB_5101", "tB_5301", "tB_5401", "tB_5801"}	4.3485	0.337451	9.85885	0.35538	7.43271	0.933079	2.10798	0.614101	8.34062	1.23903	9.85566	0.212784	4.88819	0.666139	9.71923	0.258086	8.36352	1.12731	10.1997	1.72239	9.08026	1.0012	9.57582	1.63025	2.93676	0.918466
683	PVIAALSIAESSTQK	40770	687	683 PVIA~ALSIAESSTQK	A	A	-1.85452	-1.0893	0.783572	1	0.932657	0.788289	0.641351	0	0	0	1	2	0	9	6	70	{"tA_0201", "tA_0202", "tA_0203", "tA_0206", "tA_2601", "tA_3001", "tA_6802", "tA_6901", "tB_1501"}	9.11027	0.466774	10.0052	0.290085	6.54159	0.835834	3.93229	0.857091	10.3143	0.742452	9.82231	0.189983	9.90675	0.785397	9.74711	0.347599	7.78825	1.3352	10.7734	2.14002	9.78198	0.573669	7.69749	1.97691	11.2382	1.6948
684	VIAALSIAESSTQKE	40770	688	684 VIAA~LSIAESSTQKE	A	L	-1.79567	-0.908381	0.982539	1	0.833454	0	0	0.915572	0	0	0	2	0	0	6	58	{}	10.3089	0.539003	10.1168	0.254032	8.95617	1.00196	3.91634	1.08746	9.58997	1.66068	10.0963	0.275122	9.09098	0.618965	9.98655	0.274512	10.9131	1.89518	10.7249	2.13908	10.0797	1.1322	8.70735	1.48985	11.4241	2.3502
685	IAALSIAESSTQKEK	40770	689	685 IAAL~SIAESSTQKEK	L	S	-1.63398	-0.691187	1.08294	1	0	0	0.77263	0.593966	0	0	0	1	0	2	6	53	{"tA_6802", "tB_5401"}	9.6412	0.404138	9.86298	0.384185	9.89993	1.32332	5.21993	1.67744	10.8836	1.77304	10.1996	0.247096	8.32604	0.993364	9.82591	0.455507	10.2255	2.39952	11.2456	1.96418	10.9387	1.38675	7.45552	1.89328	9.84011	1.72361
686	AALSIAESSTQKEKI	40770	690	686 AALS~IAESSTQKEKI	S	I	-1.40272	-0.306345	0.946811	1	0.920221	0.508956	0.707904	0	0	0	0	1	0	3	6	35	{"tA_6802", "tA_6901", "tB_4501"}	9.8018	0.652873	10.2313	0.261153	9.61019	1.51417	3.99032	0.853124	11.0764	1.82837	9.91622	0.180151	9.53185	1.48899	10.0566	0.25535	9.14203	1.75721	9.82714	1.27636	8.41451	1.4587	6.6419	1.4924	9.86765	1.18524
687	ALSIAESSTQKEKII	40770	691	687 ALSI~AESSTQKEKII	I	A	-1.14521	0.139605	0.855403	1	0	0	0	0.602564	0	0	0	1	0	0	6	29	{}	9.14071	0.563097	9.97017	0.223683	10.5637	0.793951	4.61898	1.62938	12.4808	1.70124	10.0002	0.228345	9.33616	0.812108	9.99725	0.364038	10.7694	1.97267	12.3704	2.42318	12.702	1.76434	9.39536	2.16019	13.0617	1.3568
688	LSIAESSTQKEKIIK	40770	692	688 LSIA~ESSTQKEKIIK	A	E	-1.05639	0.577915	0.551871	1	0	0.975962	0.941249	0	0	0	0	0	0	2	6	16	{"tA_3002", "tA_6801"}	10.1605	0.734498	10.0039	0.160639	7.89882	0.628278	3.77593	0.999518	9.90709	1.89625	9.81053	0.17221	8.09897	0.729496	9.96956	0.187758	10.0899	2.00355	10.7244	1.87452	10.5372	0.652684	9.82404	1.95834	11.3018	1.09635
689	SIAESSTQKEKIIKT	40770	693	689 SIAE~SSTQKEKIIKT	E	S	-1.05097	0.642341	0.222427	1	0.567238	0	0.647557	0	0	0	0	0	0	5	6	12	{"tA_0301", "tA_1101", "tA_2902", "tA_3002", "tA_6801"}	10.7101	0.517733	10.2081	0.368439	10.4315	0.309829	3.72536	1.22144	11.4547	1.67354	9.99351	0.135574	10.412	0.608555	9.89822	0.433925	11.8625	2.55657	10.7328	1.25935	10.9376	1.017	10.0191	1.33267	12.4691	0.960931
690	IAESSTQKEKIIKTI	40770	694	690 IAES~STQKEKIIKTI	S	S	-1.19515	0.3687	-0.202039	1	0	0.539883	0	0	0	0	0	0	0	1	6	13	{"tA_3201"}	10.1646	0.558335	10.11	0.190872	9.42196	1.03666	4.41852	1.30075	10.6824	2.10007	9.92625	0.234482	9.16186	0.365257	9.62357	0.407894	11.8653	2.36757	10.6726	2.26922	10.8265	1.09533	10.4637	1.64474	11.4306	1.52073
691	AESSTQKEKIIKTID	40770	695	691 AESS~TQKEKIIKTID	S	T	-1.26833	0.0126592	-0.78396	1	0	0	0	0	0	0	0	0	0	1	6	12	{"tA_3002"}	10.4671	0.48759	10.1211	0.362546	11.2833	1.01988	3.72331	1.40858	10.8783	1.39251	9.74919	0.285415	10.7572	0.581263	10.2147	0.416963	10.6746	1.74771	8.87874	1.71614	8.31447	1.32335	7.67852	2.09206	12.7235	1.49038
692	ESSTQKEKIIKTIDN	40770	696	692 ESST~QKEKIIKTIDN	T	Q	-1.36733	-0.392102	-1.24544	1	0	0	0	0	0	0	0	0	0	6	6	15	{"tA_3201", "tA_6802", "tA_6901", "tB_4001", "tB_4402", "tB_5701"}	8.69129	0.581445	9.44487	0.208533	9.92108	1.23013	2.95145	0.739857	10.6016	0.928097	9.97679	0.114221	8.53598	0.542195	9.01662	0.230091	10.6612	1.71316	8.111	1.33612	9.12431	0.863397	8.85839	1.44337	10.8519	1.4382
693	SSTQKEKIIKTIDNF	40770	697	693 SSTQ~KEKIIKTIDNF	Q	K	-1.45974	-0.720662	-1.45138	1	0.575886	0	0	0	0	0	0	0	0	2	6	17	{"tB_0702", "tB_5701"}	8.39254	0.672065	9.67677	0.192297	8.34183	0.373611	4.05982	0.577772	12.5481	1.05387	9.97146	0.152132	8.58433	1.07057	10.043	0.389344	9.00493	1.32062	10.3316	1.60621	10.5852	1.03098	9.69176	1.62298	10.5126	1.11632
694	STQKEKIIKTIDNFL	40770	698	694 STQK~EKIIKTIDNFL	K	E	-1.56226	-0.852862	-1.57327	1	0	0	0	0	0	0	0	1	0	6	6	21	{"tA_0301", "tA_1101", "tA_3001", "tA_3002", "tA_3101", "tA_6801"}	10.0131	0.665886	9.92745	0.143749	11.3664	0.618303	3.55841	1.11033	10.1702	1.78273	9.70063	0.259961	10.8307	0.67942	10.0128	0.253852	10.6174	2.40794	10.324	1.82148	10.8623	0.775453	7.89171	1.40743	12.8951	0.781638
695	TQKEKIIKTIDNFLE	40770	699	695 TQKE~KIIKTIDNFLE	E	K	-1.62893	-0.981175	-1.51102	1	0	0	0	0	0	0	1	0	0	1	6	17	{"tA_3001"}	10.2054	0.506758	9.49396	0.364787	10.4082	0.989018	3.7998	0.952431	8.89935	1.29873	9.6338	0.28302	11.8003	0.650391	9.89098	0.200644	9.40923	1.08983	9.89139	1.24525	10.1041	1.03069	9.23542	1.69737	13.1952	2.08562
696	QKEKIIKTIDNFLEK	40770	700	696 QKEK~IIKTIDNFLEK	K	I	-1.71348	-0.956961	-1.30092	1	0	0	0	0	0	0	0	0	0	11	6	27	{"tA_2301", "tA_2402", "tA_2403", "tB_0702", "tB_1503", "tB_4001", "tB_4402", "tB_4403", "tB_5101", "tB_5301", "tB_5401"}	7.39919	1.44109	9.55449	0.155842	9.25804	0.979413	1.19718	0.528172	9.7807	1.04935	9.21152	0.190125	8.43116	0.796555	9.05435	0.336566	7.68773	0.723073	8.4374	1.17939	8.06545	0.979996	8.14631	1.36672	7.00725	1.49927
697	KEKIIKTIDNFLEKR	40770	701	697 KEKI~IKTIDNFLEKR	I	I	-1.74216	-0.973134	-1.00981	1	0	0	0	0	0	0	2	2	0	3	6	29	{"tA_3001", "tA_3002", "tB_4501"}	10.2136	0.599376	9.7907	0.153633	11.2323	0.780717	2.30969	1.55527	9.90772	1.15417	9.38889	0.202514	12.0616	1.53109	10.0277	0.353636	9.66451	1.64777	9.96733	1.65625	10.1595	0.736917	6.0974	1.84715	12.1346	1.08055
698	EKIIKTIDNFLEKRY	40770	702	698 EKII~KTIDNFLEKRY	I	K	-1.74851	-1.0245	-0.710666	1	0	0	0	0	0	0	4	3	0	1	6	24	{"tB_2705"}	9.76333	1.2268	10.006	0.186274	12.4299	0.73215	2.37058	0.772999	8.23322	1.17346	8.8142	0.644431	9.36441	0.769452	9.78768	0.309612	11.0601	2.14554	10.3452	2.28484	9.0283	1.25068	7.88605	1.36328	9.99421	2.27797
699	KIIKTIDNFLEKRYE	40770	703	699 KIIK~TIDNFLEKRYE	K	T	-1.7629	-1.14463	-0.437301	1	0	0.699582	0	0	0	0	2	2	0	12	6	34	{"tA_0201", "tA_0202", "tA_0203", "tA_0206", "tA_2301", "tA_2402", "tA_2403", "tA_2601", "tA_3201", "tB_1501", "tB_4402", "tB_5801"}	9.0899	0.567206	9.76025	0.198044	3.36602	0.545075	1.88305	0.637678	10.5458	1.05	9.4582	0.452079	7.91799	0.334709	9.71994	0.371319	8.42223	1.67768	8.25318	0.834341	8.81073	0.865631	10.6202	1.67507	11.3601	1.17254
700	IIKTIDNFLEKRYEK	40770	704	700 IIKT~IDNFLEKRYEK	T	I	-1.73102	-1.28679	-0.16717		0	0	0	0	0	0	0	0	0	9	6	37	{"tA_0101", "tA_0201", "tA_0202", "tA_0203", "tA_2301", "tA_2402", "tA_6901", "tB_0801", "tB_5701"}	8.79798	0.422266	8.26435	0.469869	7.6725	0.761239	2.57573	0.968488	11.0674	1.27837	9.84621	0.213391	8.7983	0.596973	10.0087	0.464107	9.04038	1.2193	10.4748	1.90399	10.6282	0.792641	9.93281	1.15463	11.0898	0.972751
701	IKTIDNFLEKRYEKW	40770	705	701 IKTI~DNFLEKRYEKW	I	D	-1.6662	-1.38539	0.110281		0.532047	0	0	0	0	0.553445	3	1	0	4	6	40	{"tB_2705", "tB_5101", "tB_5301", "tB_5401"}	8.65407	1.53977	9.65162	0.228072	11.024	0.962852	3.27804	1.66976	8.26309	1.873	8.85951	0.765402	8.21116	0.549921	9.98888	0.475025	9.60329	2.25081	11.0523	1.82542	9.76615	1.22961	8.34403	1.58975	8.43001	2.24666
702	KTIDNFLEKRYEKWI	40770	706	702 KTID~NFLEKRYEKWI	D	N	-1.65521	-1.42715	0.176993		0	0	0.924007	0	0	0	2	3	0	4	6	33	{"tA_0301", "tA_1101", "tA_2902", "tA_3101"}	10.1934	0.55315	10.0383	0.108328	8.99692	0.616734	3.70336	0.993945	8.93879	1.14236	9.24383	0.257881	9.9235	0.357637	9.81422	0.467229	11.0221	1.5717	10.6367	1.32963	10.0535	0.638343	8.39819	1.38261	12.3157	0.693921
703	TIDNFLEKRYEKWIE	40770	707	703 TIDN~FLEKRYEKWIE	N	F	-1.68675	-1.41978	0.294923		0	0	0	0	0	0	2	1	0	8	6	38	{"tA_0101", "tA_0301", "tA_1101", "tA_2902", "tA_3101", "tA_3201", "tA_3301", "tA_6801"}	11.0437	0.923125	10.2052	0.409254	9.74514	1.25384	3.23648	0.933502	9.87288	1.39192	9.7397	0.193081	9.91126	0.778748	10.1483	0.473692	11.4489	2.16679	9.48681	1.11024	10.244	0.661293	10.6973	1.8176	12.2368	1.13526
704	IDNFLEKRYEKWIEV	40770	708	704 IDNF~LEKRYEKWIEV	F	L	-1.72963	-1.4337	0.437892		0	0.520352	0	0	0	0	3	1	0	3	6	40	{"tA_0101", "tA_2902", "tB_1501"}	9.85744	0.533366	9.87171	0.245868	6.91581	0.708019	2.75441	0.532367	9.13521	0.747467	9.76636	0.33998	7.95712	0.501127	10.079	0.279074	8.57872	1.31959	8.62706	1.82936	9.27608	0.803528	9.71189	1.36614	11.5277	2.43056
705	DNFLEKRYEKWIEVY	40770	709	705 DNFL~EKRYEKWIEVY	L	E	-1.72643	-1.50554	0.441587		0	0	0	0	0	0	5	5	0	1	6	29	{"tA_6801"}	10.8277	0.471148	9.60844	0.247501	10.6385	1.083	2.99283	1.34821	10.997	1.92866	9.74045	0.22741	10.1887	0.78115	9.83321	0.338486	10.7407	2.04958	10.7143	1.89988	9.0599	1.34382	9.16899	1.85161	11.762	2.079
706	NFLEKRYEKWIEVYK	40770	710	706 NFLE~KRYEKWIEVYK	E	K	-1.67312	-1.56843	0.364411		0	0	0.808494	0	0	0	1	4	0	5	6	25	{"tA_0301", "tA_1101", "tA_2902", "tA_3101", "tA_3301"}	10.4174	0.534498	9.89104	0.230263	10.5013	0.612056	3.61878	0.797578	10.6289	1.63182	9.62891	0.215138	10.0125	0.571795	9.67902	0.502613	11.9571	1.8116	11.6873	1.90082	11.3034	1.01893	9.94963	1.07549	12.4574	1.22632
707	FLEKRYEKWIEVYKL	40770	711	707 FLEK~RYEKWIEVYKL	K	R	-1.65644	-1.65346	0.322721		0	0	0	0	0	0	1	3	0	14	6	35	{"tA_0101", "tA_0801", "tA_2301", "tA_2402", "tA_2403", "tA_2601", "tA_2902", "tA_3301", "tB_0801", "tB_1501", "tB_1503", "tB_3501", "tB_5301", "tB_5801"}	9.00165	0.537374	6.48068	0.372383	6.37563	0.65874	0.907763	0.864339	8.86528	1.26047	9.76825	0.18028	6.75903	0.624337	9.9642	0.485366	10.1637	1.36995	9.49013	1.2286	10.9002	1.09587	11.3719	2.4091	11.7956	1.77045
708	LEKRYEKWIEVYKLV	40770	712	708 LEKR~YEKWIEVYKLV	R	Y	-1.68542	-1.77375	0.189294		0	0	0	0	0	0	3	2	0	8	6	39	{"tA_0801", "tA_2301", "tA_2402", "tB_0801", "tB_4001", "tB_4002", "tB_4402", "tB_4403"}	9.88186	0.430414	8.94216	0.581856	8.39656	0.81685	2.77889	0.837451	9.12928	0.698034	9.82514	0.288943	9.46178	0.60255	8.15264	0.433521	4.25841	1.66496	6.7507	1.23053	7.93837	0.736794	7.97675	1.94767	11.5962	1.72133
709	EKRYEKWIEVYKLVK	40770	713	709 EKRY~EKWIEVYKLVK	Y	E	-1.74634	-1.89414	0.0293135		0	0	0	0	0	0	2	0	0	2	6	33	{"tA_3001", "tA_3301"}	8.81186	1.46567	9.23429	0.341511	12.4223	0.558977	2.35307	1.13652	8.38613	1.50442	9.23352	0.341403	9.20709	0.734791	9.73659	0.389621	9.50262	1.61166	10.7727	2.14716	9.90778	1.51622	8.35954	1.80081	10.8617	2.13206
710	KRYEKWIEVYKLVKA	40770	714	710 KRYE~KWIEVYKLVKA	E	K	-1.8182	-2.01756	0.0133046		0	0	0	0	0	0	12	5	0	12	6	42	{"tA_0201", "tA_0203", "tA_0206", "tA_0801", "tA_2301", "tA_2402", "tA_2403", "tA_3201", "tB_1503", "tB_2705", "tB_4002", "tB_5701"}	9.50094	0.820453	9.29498	0.348578	9.97612	1.02712	1.16334	0.755101	8.46028	1.50429	5.87136	0.748276	10.8594	0.591255	9.38872	0.341191	7.46044	1.70259	9.22102	0.762789	8.33169	1.55317	7.9478	1.45822	10.1223	2.45424
711	RYEKWIEVYKLVKAK	40770	715	711 RYEK~WIEVYKLVKAK	K	W	-1.82174	-2.06333	0.153769		0	0	0	0	0	0	7	4	0	8	6	49	{"tA_2403", "tA_3101", "tA_3201", "tA_3301", "tB_0801", "tB_1501", "tB_1503", "tB_5301"}	9.99857	0.738821	8.75336	0.161747	6.9715	0.9234	0.72208	1.01535	9.53736	1.53766	9.33975	0.330021	8.14997	0.625715	10.2821	0.493489	8.60276	1.86521	10.3673	1.58416	10.1332	1.44853	8.27072	1.7146	10.8324	1.64014
712	YEKWIEVYKLVKAKW	40770	716	712 YEKW~IEVYKLVKAKW	W	I	-1.7818	-2.05801	0.166809		0	0	0	0.547538	0	0	7	1	0	7	6	51	{"tA_0301", "tA_3001", "tA_3101", "tA_3301", "tA_6801", "tB_1801", "tB_4501"}	10.2819	0.694845	9.64344	0.160537	9.01116	1.26362	3.71767	0.951901	7.74606	1.39567	9.48287	0.187632	10.5962	0.527582	10.0316	0.258394	7.75151	1.69356	9.7353	0.860563	10.491	0.526362	6.62361	1.78169	12.8948	1.68905
713	EKWIEVYKLVKAKWL	40770	717	713 EKWI~EVYKLVKAKWL	I	E	-1.79227	-2.03703	0.153331		0	0.773357	0.531737	0	0	0	11	4	0	16	6	53	{"tA_0801", "tA_2301", "tA_2402", "tA_2403", "tA_3201", "tA_3301", "tB_0702", "tB_1503", "tB_1801", "tB_2705", "tB_3501", "tB_4001", "tB_4402", "tB_4403", "tB_5101", "tB_5301"}	8.45365	1.38689	9.65466	0.244706	10.039	0.688081	0.335116	0.652072	7.60549	2.17198	7.96285	0.875377	7.27274	0.399953	8.77456	0.505496	8.08213	1.78384	8.43328	1.32524	6.84739	1.62712	8.37964	1.54013	7.17819	2.01094
714	KWIEVYKLVKAKWLG	40770	718	714 KWIE~VYKLVKAKWLG	E	V	-1.83842	-2.01438	0.303968		0	0.627678	0	0	0	0	13	3	0	9	6	54	{"tA_0201", "tA_0202", "tA_0203", "tA_0206", "tA_2301", "tA_2402", "tA_2403", "tB_1503", "tB_2705"}	9.67053	0.438682	9.373	0.235917	9.2071	1.5007	1.47203	1.64081	11.2017	1.81208	8.36226	0.543466	8.80932	1.08795	9.58276	0.41537	9.32613	1.64532	10.6659	1.62214	10.066	1.10219	9.31202	1.54813	9.39729	1.34199
715	WIEVYKLVKAKWLGT	40770	719	715 WIEV~YKLVKAKWLGT	V	Y	-1.89988	-1.99752	0.663756		0.555251	0	0.506307	0	0	0	12	1	0	9	6	61	{"tA_0101", "tA_0301", "tA_1101", "tA_2902", "tA_3001", "tA_3002", "tA_3101", "tA_3301", "tA_6801"}	9.94349	0.751832	9.36589	0.16894	8.57994	0.685401	2.6213	1.53543	8.70398	2.13493	9.82733	0.242915	8.32306	0.615148	9.95152	0.358938	9.93811	1.67684	11.2303	2.33352	11.6137	1.26141	10.3871	1.82621	12.1176	1.44855
716	IEVYKLVKAKWLGTV	40770	720	716 IEVY~KLVKAKWLGTV	Y	K	-1.94844	-1.99342	0.879575		0	0	0	0.81465	0.66256	0	5	5	0	9	6	58	{"tA_0203", "tA_0206", "tA_6802", "tA_6901", "tB_1801", "tB_4001", "tB_4002", "tB_4403", "tB_4501"}	9.79835	0.516261	9.76996	0.168109	8.61826	1.27107	3.73714	1.22146	7.45586	1.24128	9.9793	0.288909	10.6459	0.613242	7.90987	0.494058	5.13252	1.57229	8.69478	0.775668	8.22038	0.612758	4.98945	1.29705	10.7653	2.0178
717	EVYKLVKAKWLGTVN	40770	721	717 EVYK~LVKAKWLGTVN	K	L	-1.9719	-1.96613	0.993096		0	0	0.665669	0	0	0	1	0	0	10	6	60	{"tA_0301", "tA_1101", "tA_2601", "tA_2902", "tA_3001", "tA_3002", "tA_3101", "tA_3201", "tA_3301", "tA_6801"}	10.0239	0.678785	10.1012	0.237274	8.89665	0.845884	3.60148	1.15649	8.44205	0.850069	9.82563	0.205119	9.38342	1.17454	10.0604	0.471693	9.8743	1.9263	9.11842	1.53896	9.36741	0.40608	7.34293	1.46229	11.1694	1.46782
718	VYKLVKAKWLGTVNT	40770	722	718 VYKL~VKAKWLGTVNT	L	V	-2.01737	-1.82431	1.11158		0	0	0	0	0	0	1	1	0	10	6	63	{"tA_2301", "tA_2402", "tA_2403", "tA_2902", "tA_3301", "tB_1503", "tB_1801", "tB_3501", "tB_5301", "tB_5701"}	9.89514	0.456896	9.55706	0.234679	8.79706	1.78016	-0.821676	0.748312	7.80281	1.31359	9.54257	0.22818	7.42342	0.74036	9.98209	0.34237	11.1074	2.01933	9.41389	1.23873	10.5404	0.690141	11.2589	1.79316	10.9469	1.71384
719	YKLVKAKWLGTVNTQ	40770	723	719 YKLV~KAKWLGTVNTQ	V	K	-2.02166	-1.54894	1.11172		0	0	0.613893	0	0	0	3	1	0	16	6	63	{"tA_0202", "tA_0206", "tA_2301", "tA_2402", "tA_2403", "tB_0702", "tB_1503", "tB_2705", "tB_3501", "tB_4001", "tB_4002", "tB_4402", "tB_4403", "tB_5101", "tB_5301", "tB_5401"}	8.16137	1.45265	9.71186	0.29065	8.93779	0.806957	-0.248613	0.593887	9.08071	1.38795	6.18001	0.74737	6.97152	0.710738	9.0264	0.444125	5.99285	1.4522	8.08057	1.11162	6.84168	0.935522	10.412	1.57185	4.36685	1.2416
720	KLVKAKWLGTVNTQF	40770	724	720 KLVK~AKWLGTVNTQF	K	A	-2.00675	-1.26098	1.03758		0	0.860991	0	0	0	0	1	0	0	5	6	59	{"tA_0201", "tA_0202", "tA_0206", "tA_3001", "tA_6901"}	8.81682	0.619956	9.56563	0.270884	9.24374	0.734904	3.68803	0.658081	11.321	1.32779	9.82174	0.147578	8.07431	1.21078	9.5935	0.376681	9.13534	1.6806	10.6565	2.1826	9.9523	0.600381	7.27726	1.95125	10.3686	1.29817
721	LVKAKWLGTVNTQFQ	40770	725	721 LVKA~KWLGTVNTQFQ	A	K	-2.01933	-1.07321	1.00387		0.505515	0	0	0	0	0	1	1	0	10	6	60	{"tA_0101", "tA_0301", "tA_0801", "tA_2601", "tA_3001", "tA_3002", "tB_0702", "tB_0801", "tB_1801", "tB_4002"}	8.50393	0.16359	6.35157	0.429927	9.20255	1.03424	4.28103	0.902647	7.32292	1.40959	9.89433	0.218248	10.0304	0.792842	9.74381	0.439008	6.7569	1.79866	10.6274	1.80143	10.8666	1.76797	8.60949	1.61316	12.2875	1.27979
722	VKAKWLGTVNTQFQK	40770	726	722 VKAK~WLGTVNTQFQK	K	W	-2.02009	-0.993448	0.901149		0.70875	0	0	0	0	0	0	0	0	15	6	66	{"tA_0201", "tA_0202", "tA_0203", "tA_0206", "tA_0801", "tA_2402", "tA_6802", "tA_6901", "tB_0702", "tB_1801", "tB_4501", "tB_5101", "tB_5301", "tB_5401", "tB_5701"}	7.07215	1.55492	9.27578	0.327836	8.76806	0.880793	2.32603	0.589983	7.81259	2.44545	9.77713	0.265978	7.9623	0.710871	9.8109	0.523923	8.67055	1.45624	9.3985	1.34917	8.30666	1.11924	6.23958	1.51611	3.86244	1.50322
723	KAKWLGTVNTQFQKR	40770	727	723 KAKW~LGTVNTQFQKR	W	L	-2.00103	-0.964348	0.703963		0	0	0	0	0	0	4	0	0	3	6	59	{"tA_0301", "tA_3001", "tA_3002"}	8.89866	0.48504	9.72929	0.072498	10.2822	0.431517	4.27003	0.787988	10.7384	1.75308	9.71973	0.378594	10.5294	0.807008	10.4434	0.383842	10.452	1.63464	10.1801	1.85492	11.1975	1.68009	8.21122	1.51851	11.306	1.52153
724	AKWLGTVNTQFQKRS	40770	728	724 AKWL~GTVNTQFQKRS	L	G	-2.00731	-0.860745	0.412007		0	0.726675	0	0	0.52887	0	1	0	0	4	6	53	{"tB_1503", "tB_2705", "tB_5101", "tB_5401"}	8.78936	1.17399	10.0184	0.400762	10.6111	1.14807	0.73823	1.51314	9.08988	2.14268	8.49432	0.638903	10.2755	0.519714	9.96498	0.337228	8.3087	1.70308	9.8305	0.847358	9.05519	1.32163	8.47412	2.00938	7.14482	2.01439
725	KWLGTVNTQFQKRSY	40770	729	725 KWLG~TVNTQFQKRSY	G	T	-1.93955	-0.825912	0.269701		0.663095	0.76244	0.585381	0	0	0	1	0	0	4	6	41	{"tA_0203", "tA_2403", "tA_3101", "tB_2705"}	10.8894	0.784194	9.97593	0.200691	10.1566	1.43018	2.20536	1.68453	10.3136	2.78367	7.13674	0.92473	10.1135	0.757427	9.86866	0.341104	10.7398	1.62981	11.2155	1.99176	10.4343	1.62911	10.8841	1.4502	11.5914	1.65833
726	WLGTVNTQFQKRSYQ	40770	730	726 WLGT~VNTQFQKRSYQ	T	V	-1.85618	-0.883423	0.183888		0	0	0	0.64531	0	0	0	0	0	15	6	51	{"tA_0201", "tA_0202", "tA_0203", "tA_0206", "tA_2301", "tA_2402", "tA_2403", "tA_2601", "tA_2902", "tA_6901", "tB_1501", "tB_3501", "tB_5101", "tB_5301", "tB_5801"}	8.66437	0.389432	9.32393	0.359975	4.79988	0.561471	2.44802	0.470038	9.95951	2.16667	9.77772	0.0777801	4.92524	0.454772	9.82343	0.255944	9.73716	1.39724	10.1873	1.49841	10.6677	0.581885	11.7467	1.71952	8.42942	1.60539
727	LGTVNTQFQKRSYQM	40770	731	727 LGTV~NTQFQKRSYQM	V	N	-1.72343	-0.962852	0.083139		0	0	0	0	0	0	0	0	0	4	6	45	{"tA_0101", "tA_1101", "tA_3002", "tA_6801"}	10.4557	0.201533	10.0665	0.208011	8.84424	0.627207	4.46192	1.36563	10.9608	2.29547	9.99031	0.193236	8.13281	1.24524	10.0701	0.41874	10.0671	1.40558	10.8477	2.11161	10.6829	0.835392	10.309	1.4255	11.8565	0.854869
728	GTVNTQFQKRSYQMY	40770	732	728 GTVN~TQFQKRSYQMY	N	T	-1.62799	-0.980186	-0.0335698		0	0.579054	0	0	0	0	0	1	0	6	6	36	{"tA_0301", "tA_1101", "tA_2902", "tA_3002", "tA_3101", "tA_6801"}	10.5106	0.544981	10.1234	0.488805	10.5198	0.633544	4.23208	0.549224	10.0155	0.991342	9.94993	0.126875	9.79195	0.457634	9.90622	0.303889	10.904	1.93884	9.32863	1.52576	9.1079	1.0535	8.25105	1.45653	12.439	0.579075
729	TVNTQFQKRSYQMYR	40770	733	729 TVNT~QFQKRSYQMYR	T	Q	-1.57656	-0.919037	-0.0583411		0	0	0	0	0	0	0	2	0	6	6	39	{"tA_1101", "tA_2902", "tA_3002", "tA_3101", "tA_3301", "tA_6801"}	10.699	0.472061	10.2746	0.230869	10.1366	1.10308	3.74979	0.790859	9.0469	1.65668	9.79009	0.103544	10.4855	0.783245	9.92662	0.296577	11.6383	2.25305	10.0404	1.50382	11.0421	1.28094	11.0538	1.57266	12.7891	1.11138
730	VNTQFQKRSYQMYRS	40770	734	730 VNTQ~FQKRSYQMYRS	Q	F	-1.46597	-0.85994	-0.128433		0	0	0	0	0	0	0	0	0	1	6	36	{"tB_4501"}	10.1265	0.355307	9.64074	0.175565	11.3041	1.06519	3.97882	0.896366	11.4797	1.55047	10.062	0.145893	11.1443	0.987876	10.06	0.395687	10.3787	1.32823	9.82021	1.61787	9.6806	0.684936	6.5449	1.46925	11.3679	1.78695
731	NTQFQKRSYQMYRSL	40770	735	731 NTQF~QKRSYQMYRSL	F	Q	-1.37438	-0.879988	-0.248761		0	0	0	0.548502	0	0	2	0	0	3	6	35	{"tA_0101", "tA_3201", "tB_1503"}	9.05348	0.815751	9.39687	0.146403	8.87577	0.702151	1.15585	1.04546	10.037	1.2393	9.85155	0.140269	7.80217	0.427667	10.0728	0.268852	9.90538	1.25969	9.87867	1.58534	10.5805	1.22606	10.2964	0.929838	12.558	1.59695
732	TQFQKRSYQMYRSLE	40770	736	732 TQFQ~KRSYQMYRSLE	Q	K	-1.39302	-0.949099	-0.354734		0.539706	0.692402	0.548612	0	0	0	0	1	0	2	6	22	{"tA_3101", "tB_2705"}	10.1335	0.346801	9.69064	0.20263	9.36703	0.786541	2.50004	0.383498	10.2268	1.41492	8.81352	0.330507	10.1086	0.726317	9.9195	0.193187	10.4717	1.52235	10.0209	1.54046	10.9934	0.55718	9.46409	2.25274	12.9047	1.4343
733	QFQKRSYQMYRSLEY	40770	737	733 QFQK~RSYQMYRSLEY	K	R	-1.49552	-1.08796	-0.449555		0	0	0	0	0	0	0	1	0	8	6	26	{"tA_0801", "tA_2301", "tA_2402", "tA_2403", "tA_2902", "tA_3201", "tB_0801", "tB_1501"}	9.85802	0.775599	7.76293	0.389308	6.62346	0.415171	2.44629	0.570681	9.70785	0.674436	9.94986	0.107328	8.38061	1.15306	9.97107	0.348837	10.5136	2.08306	10.182	1.36491	10.062	0.858451	10.7017	1.4672	11.6887	1.9717
734	FQKRSYQMYRSLEYQ	40770	738	734 FQKR~SYQMYRSLEYQ	R	S	-1.61493	-1.22994	-0.484276		0	0	0	0	0	0	1	2	0	5	6	25	{"tA_0101", "tA_2902", "tB_0801", "tB_1501", "tB_1503"}	10.0252	0.641135	8.84861	0.385217	6.80291	0.500981	0.42345	1.25651	8.17851	0.584832	9.4878	0.561724	7.89305	0.743603	10.0581	0.377814	8.73896	1.09821	9.22523	1.195	9.77074	0.896408	10.0745	1.55314	10.2147	2.27534
735	QKRSYQMYRSLEYQV	40770	739	735 QKRS~YQMYRSLEYQV	S	Y	-1.64429	-1.32241	-0.484311		0	0	0	0	0	0	0	1	0	8	6	27	{"tA_3001", "tA_3101", "tA_3201", "tA_3301", "tA_6801", "tB_1503", "tB_2705", "tB_5301"}	9.75288	1.53122	10.0579	0.343247	11.2895	0.924449	1.51711	1.53036	8.43471	1.49027	6.80373	0.716516	9.96855	1.06595	10.1749	0.189915	11.1608	2.12664	9.29409	1.93388	9.2864	1.27561	9.54785	2.29778	10.8491	1.5325
736	KRSYQMYRSLEYQVD	40770	740	736 KRSY~QMYRSLEYQVD	Y	Q	-1.62823	-1.35793	-0.355518		0	0	0.514496	0	0	0	2	1	0	2	6	28	{"tB_2705", "tB_4501"}	10.2267	0.546103	9.55131	0.546508	12.2823	1.28974	3.81087	1.46911	10.3666	1.7172	7.83287	0.464405	12.2713	0.805601	9.98985	0.362943	8.09544	1.77098	10.1547	1.43809	9.37828	1.04309	6.88363	2.084	12.8144	2.3259
737	RSYQMYRSLEYQVDA	40770	741	737 RSYQ~MYRSLEYQVDA	Q	M	-1.67917	-1.34361	-0.250267		0	0	0	0	0	0	1	1	0	17	6	42	{"tA_0801", "tA_2301", "tA_2601", "tA_3001", "tA_3201", "tA_6802", "tA_6901", "tB_0702", "tB_0801", "tB_3501", "tB_4001", "tB_4002", "tB_4402", "tB_4403", "tB_5101", "tB_5301", "tB_5801"}	7.30996	0.796459	8.16828	0.384204	7.54328	0.55307	2.46501	0.496013	8.13525	1.50796	9.64316	0.259922	7.11628	0.726993	8.38262	0.366694	7.06374	1.6411	8.38649	0.949116	8.0913	1.20007	8.04101	2.3198	8.5528	1.51762
738	SYQMYRSLEYQVDAI	40770	742	738 SYQM~YRSLEYQVDAI	M	Y	-1.67263	-1.37739	-0.212732		0	0	0	0	0	0	9	5	0	2	6	42	{"tA_3101", "tA_3301"}	10.2026	0.341684	9.62767	0.215382	11.0963	0.651531	2.93111	0.855639	11.468	1.78733	9.68248	0.207179	11.0919	0.761046	10.1116	0.544276	11.5941	2.02385	11.4298	2.1681	12.0524	1.45282	9.97505	1.82539	12.2105	1.33476
739	YQMYRSLEYQVDAIK	40770	743	739 YQMY~RSLEYQVDAIK	Y	R	-1.6635	-1.42182	-0.202786		0.574622	0	0	0	0	0	5	2	0	9	6	43	{"tA_0101", "tA_0801", "tA_2902", "tB_1501", "tB_1801", "tB_2705", "tB_3501", "tB_5301", "tB_5801"}	10.1331	0.373666	9.61945	0.15356	5.77335	0.536575	1.92109	0.632401	6.36911	1.06927	8.41834	0.428709	7.51078	0.713152	9.97534	0.274078	8.54077	1.26881	9.14254	1.1899	8.59976	0.706646	9.4539	1.68448	10.2737	1.90257
740	QMYRSLEYQVDAIKK	40770	744	740 QMYR~SLEYQVDAIKK	R	S	-1.57849	-1.46959	-0.078714		0	0	0	0	0	0	0	0	0	4	6	42	{"tA_0301", "tA_3101", "tA_3301", "tA_6801"}	10.4055	0.387114	9.88147	0.114152	8.21082	0.747869	2.36358	1.07515	9.99193	1.08121	9.46061	0.371695	10.6162	1.00652	9.84949	0.527491	10.3406	1.82528	9.47882	1.19261	9.92819	1.08367	9.8508	1.51762	12.116	1.15725
741	MYRSLEYQVDAIKKI	40770	745	741 MYRS~LEYQVDAIKKI	S	L	-1.52974	-1.47338	0.180008		0	0	0	0	0	0	0	0	0	13	6	47	{"tA_0201", "tA_0202", "tA_0203", "tA_0206", "tA_0801", "tA_2301", "tA_2402", "tA_2403", "tA_6802", "tA_6901", "tB_0801", "tB_5101", "tB_5401"}	8.84772	1.01184	8.77272	0.251542	10.2517	1.30092	2.46668	1.03597	9.79061	1.70613	9.75268	0.170473	9.17006	0.655292	9.8803	0.301175	8.65611	1.37343	9.96634	1.52274	10.5865	0.981821	8.63148	1.78639	7.9866	1.0951
742	YRSLEYQVDAIKKII	40770	746	742 YRSL~EYQVDAIKKII	L	E	-1.52399	-1.38647	0.344629		0	0	0	0	0.56705	0	1	3	0	1	6	46	{"tB_2705"}	10.383	0.449646	9.28396	0.371834	10.6243	1.11716	1.68909	2.14107	8.83058	1.24021	6.92722	0.242917	11.2105	1.10713	9.98197	0.349837	9.31192	1.5411	10.2409	2.74451	10.0603	1.26612	8.94992	2.12628	12.0142	2.27412
743	RSLEYQVDAIKKIID	40770	747	743 RSLE~YQVDAIKKIID	E	Y	-1.5277	-1.24626	0.376106		0	0.577346	0.857122	0	0	0	1	1	0	8	6	37	{"tA_3001", "tA_3201", "tA_6802", "tA_6901", "tB_0702", "tB_4501", "tB_5401", "tB_5701"}	8.54238	0.533875	9.54531	0.30171	8.01289	0.747425	4.44495	0.993179	10.9047	1.72179	9.85709	0.175256	9.06539	0.62197	9.51732	0.455284	8.45234	1.49379	9.76673	1.12388	9.59493	0.756764	6.49858	1.92718	9.45323	1.06177
744	SLEYQVDAIKKIIDY	40770	748	744 SLEY~QVDAIKKIIDY	Y	Q	-1.55409	-1.12698	0.44005		0	0	0	0.618948	0.833151	0	3	1	0	8	6	43	{"tA_0202", "tA_0203", "tA_0801", "tA_2301", "tA_2402", "tA_2403", "tB_0702", "tB_0801"}	8.56518	0.560061	8.5467	0.274091	7.73058	0.810064	3.88726	1.01284	12.2276	1.14968	9.97899	0.360321	8.92334	0.617543	10.2466	0.381017	9.99566	1.12303	10.7096	1.4899	10.8659	1.28263	8.27376	1.99364	12.6834	1.00689
745	LEYQVDAIKKIIDYE	40770	749	745 LEYQ~VDAIKKIIDYE	Q	V	-1.5977	-1.07104	0.421232		0	0	0	0	0	0	0	1	0	10	6	44	{"tA_0301", "tA_3001", "tA_3002", "tA_3101", "tA_3301", "tA_6801", "tB_1801", "tB_2705", "tB_4002", "tB_4501"}	9.72695	0.495131	9.97212	0.22389	8.95598	0.89588	2.49361	1.42931	7.55093	0.792217	8.18421	0.434383	10.3063	0.552868	9.88795	0.248694	6.81222	1.88061	9.75554	1.59749	8.9848	0.952171	6.59693	2.18179	11.6175	1.26244
746	EYQVDAIKKIIDYEY	40770	750	746 EYQV~DAIKKIIDYEY	V	D	-1.61449	-1.03395	0.227479		0.502437	0.505932	0	0	0	0	0	0	0	5	6	45	{"tA_1101", "tA_2902", "tA_3101", "tA_3301", "tA_6801"}	10.7307	0.558748	10.3899	0.286557	12.2578	0.568298	2.76226	1.21426	8.76166	1.6272	9.82288	0.187902	10.0906	0.810588	9.82327	0.512857	12.2348	2.56717	11.416	1.63384	10.4995	1.18218	9.56409	1.45084	13.6052	1.02009
747	YQVDAIKKIIDYEYK	40770	751	747 YQVD~AIKKIIDYEYK	D	A	-1.67735	-1.02257	0.0724174		0	0	0.766433	0	0	0	0	0	0	14	6	46	{"tA_0202", "tA_0203", "tA_0206", "tA_2301", "tA_2402", "tA_2403", "tA_6901", "tB_2705", "tB_3501", "tB_4001", "tB_4002", "tB_4402", "tB_4403", "tB_5101"}	9.70453	0.165218	9.66312	0.338774	7.24972	1.19271	1.9012	0.980572	9.12354	0.779712	9.0802	0.291859	7.31105	0.585856	8.07268	0.494674	6.81769	1.56265	7.38092	1.55717	7.15274	0.779834	9.26448	1.35038	7.18546	1.60747
748	QVDAIKKIIDYEYKI	40770	752	748 QVDA~IKKIIDYEYKI	A	I	-1.69464	-1.06784	0.00767538		0	0	0	0	0	0	0	0	0	6	6	51	{"tA_0101", "tA_2601", "tA_3201", "tA_6802", "tA_6901", "tB_0702"}	7.88175	0.542274	9.27749	0.0810992	7.71275	0.849121	2.47478	1.31361	10.9862	1.66285	9.76056	0.331823	8.67504	0.469642	9.8568	0.45147	9.55475	0.866508	9.26613	1.62055	9.33895	0.66636	9.19577	1.2154	11.637	1.11442
749	VDAIKKIIDYEYKIY	40770	753	749 VDAI~KKIIDYEYKIY	I	K	-1.70856	-1.17724	0.0834052		0	0	0	0	0	0	0	4	0	1	6	44	{"tA_3002"}	10.2893	0.768619	9.80572	0.251338	10.5686	1.0168	2.88338	0.896274	8.75581	1.78408	9.98888	0.244562	9.76593	0.721563	10.0906	0.359454	10.0466	2.24299	9.87492	1.42996	9.54549	0.894717	7.74751	1.06336	12.4751	1.92843
750	DAIKKIIDYEYKIYS	40770	754	750 DAIK~KIIDYEYKIYS	K	K	-1.7295	-1.2787	0.232786		0	0	0	0	0	0	1	2	0	10	6	46	{"tA_0301", "tA_1101", "tA_2601", "tA_2902", "tA_3201", "tB_1501", "tB_1801", "tB_4402", "tB_5701", "tB_5801"}	9.50047	0.632251	10.0646	0.214766	5.9779	0.590626	3.1025	1.38766	7.71138	1.24819	9.95709	0.131911	8.46052	0.412294	9.82012	0.350354	9.89033	2.24203	8.00958	1.27604	8.56221	1.28828	9.64562	2.5686	11.2527	1.30582
751	AIKKIIDYEYKIYSG	40770	755	751 AIKK~IIDYEYKIYSG	K	I	-1.66707	-1.31787	0.39202		0	0	0	0	0	0	2	0	0	2	6	38	{"tA_3101", "tA_3201"}	10.447	1.01015	9.94995	0.308726	9.03295	0.397544	4.24741	1.59441	11.7336	1.92225	9.80426	0.256625	11.7091	0.687444	10.2089	0.634666	11.6025	1.7668	10.6276	2.29848	11.377	1.25135	9.19109	1.77991	11.5322	1.07804
752	IKKIIDYEYKIYSGP	40770	756	752 IKKI~IDYEYKIYSGP	I	I	-1.65823	-1.31156	0.563265		0	0	0	0	0	0	5	1	0	9	6	42	{"tA_2403", "tA_2902", "tA_3002", "tB_0702", "tB_1503", "tB_2705", "tB_3501", "tB_5101", "tB_5301"}	8.54314	1.10621	9.70528	0.0948897	8.28033	0.66047	1.15294	0.725386	8.13099	1.03626	8.71011	0.619765	7.04945	0.412232	10.3547	0.300876	9.68221	1.55713	8.62207	1.59926	9.78612	0.710802	9.29556	2.05617	7.96409	1.92918
753	KKIIDYEYKIYSGPD	40770	757	753 KKII~DYEYKIYSGPD	I	D	-1.66645	-1.33678	0.450245		0	0.560681	0.570342	0	0	0	5	4	0	4	6	32	{"tA_0301", "tA_1101", "tA_3101", "tB_2705"}	8.81253	1.52717	9.75418	0.292754	10.5512	0.826438	2.15706	0.820166	10.0073	0.926262	6.89081	0.592204	9.62405	1.00728	9.79966	0.212694	10.9862	1.72465	10.2122	1.14042	10.14	1.23534	9.29473	2.42771	12.4619	1.85298
754	KIIDYEYKIYSGPDK	40770	758	754 KIID~YEYKIYSGPDK	D	Y	-1.69931	-1.34503	0.326801		0	0	0.645459	0	0	0	3	0	0	10	6	36	{"tA_0201", "tA_0202", "tA_0203", "tA_0206", "tA_0801", "tA_2301", "tA_2402", "tA_2403", "tA_3201", "tA_6901"}	9.28937	0.543654	9.63978	0.268343	7.30852	0.567685	3.66934	0.678276	11.2423	1.32108	9.75439	0.21644	8.33083	0.44924	9.57902	0.321808	7.79152	1.42741	8.64626	1.29576	9.11648	0.903124	9.39344	1.54612	11.2665	1.0166
755	IIDYEYKIYSGPDKE	40770	759	755 IIDY~EYKIYSGPDKE	Y	E	-1.71754	-1.36929	0.360921		0	0	0	0	0	0	3	1	0	6	6	41	{"tA_0101", "tA_2601", "tA_2902", "tB_0801", "tB_1501", "tB_3501"}	9.30216	0.307527	7.98448	0.291837	6.81817	0.321186	1.88957	1.18409	9.59752	1.09102	9.83816	0.154319	7.10397	0.799611	10.0091	0.278915	9.93804	2.16415	10.5849	1.57445	11.4276	1.09335	9.02898	2.04098	12.2666	1.19506
756	IDYEYKIYSGPDKEQ	40770	760	756 IDYE~YKIYSGPDKEQ	E	Y	-1.65183	-1.35062	0.370282		0	0	0.752317	0	0	0	1	0	0	5	6	36	{"tA_0801", "tA_3001", "tB_2705", "tB_4501", "tB_5401"}	9.88249	0.324126	9.53254	0.327553	9.6535	0.82535	3.26499	0.739784	8.12887	0.973964	8.85877	0.527305	10.1542	0.522851	9.60877	0.241715	7.86282	1.29965	9.39928	1.60577	8.64667	0.896169	6.49956	1.24049	10.5949	1.80768
757	DYEYKIYSGPDKEQI	40770	761	757 DYEY~KIYSGPDKEQI	Y	K	-1.58426	-1.25895	0.346624		0	0	0	0	0	0	3	0	0	3	6	37	{"tA_0203", "tA_0801", "tB_0801"}	9.40533	0.720565	8.82483	0.185757	9.94824	1.21077	2.8083	1.50357	10.9098	1.9836	10.0086	0.327013	10.2983	1.49346	9.97672	0.4137	8.74284	1.76918	11.7231	2.20995	11.438	1.95481	7.59052	1.40958	12.6481	1.50732
758	YEYKIYSGPDKEQIA	40770	762	758 YEYK~IYSGPDKEQIA	K	I	-1.58671	-1.08106	0.486072		0	0	0	0	0	0	1	0	0	8	6	36	{"tB_1503", "tB_1801", "tB_2705", "tB_4001", "tB_4002", "tB_4402", "tB_4403", "tB_4501"}	9.05297	0.491939	9.32989	0.244019	8.4774	0.936778	1.13655	1.50042	5.52886	0.70733	7.1132	0.491668	10.1219	0.643669	8.35991	0.743999	3.60102	1.10332	7.44995	0.862265	7.46087	0.480698	4.96981	1.46122	11.0215	1.87664
759	EYKIYSGPDKEQIAD	40770	763	759 EYKI~YSGPDKEQIAD	I	Y	-1.57171	-0.967878	0.626019		0.749768	0	0	0	0.698076	0	0	0	0	1	6	33	{"tA_3301"}	10.4757	0.425758	9.63487	0.25068	12.2468	1.18516	1.98653	0.974271	9.52663	1.72552	9.83665	0.119717	11.0384	0.605845	10.0431	0.364552	12.3824	2.84887	11.82	2.06022	11.8393	0.900551	9.35356	2.35623	12.8357	1.20265
760	YKIYSGPDKEQIADE	40770	764	760 YKIY~SGPDKEQIADE	Y	S	-1.58079	-0.918892	0.500051		0	0.502118	0	0	0	0	0	0	0	6	6	29	{"tA_1101", "tB_1801", "tB_2705", "tB_5101", "tB_5301", "tB_5401"}	9.48129	1.21828	9.95486	0.434688	9.2779	0.559988	2.10125	0.829008	7.97993	1.06065	6.11267	0.499505	8.72565	0.710565	9.94103	0.408543	9.28974	1.8586	10.4099	1.37493	9.86527	1.27334	9.80185	2.49186	8.51731	2.51164
761	KIYSGPDKEQIADEI	40770	765	761 KIYS~GPDKEQIADEI	S	G	-1.5394	-0.704521	0.248087		0	0.775899	0.542669	0	0	0	0	0	0	2	6	25	{"tA_3001", "tA_3201"}	9.65272	0.705582	9.97714	0.146592	9.66236	0.816272	3.30299	1.54855	11.4545	1.66078	9.549	0.305129	10.7194	0.852951	9.58128	0.484829	11.8933	2.93936	10.4838	2.10262	11.0037	1.15997	10.5738	1.52438	12.1133	1.17218
762	IYSGPDKEQIADEIN	40770	766	762 IYSG~PDKEQIADEIN	G	P	-1.47965	-0.246633	-0.179535		0	0	0	0	0	0	0	1	0	0	6	20	{}	11.1238	0.625831	9.92269	0.322741	11.0218	0.772784	3.00613	1.0153	11.4298	1.53826	9.85184	0.153453	9.79432	0.550814	9.87062	0.413721	11.6509	1.81773	10.404	2.23625	11.1623	1.39633	11.1508	2.06812	11.6838	1.73376
763	YSGPDKEQIADEINN	40770	767	763 YSGP~DKEQIADEINN	P	D	-1.40972	0.2486	-0.580387		0	0	0	0	0	0	0	0	0	8	6	25	{"tA_6802", "tB_0702", "tB_0801", "tB_3501", "tB_4001", "tB_5101", "tB_5301", "tB_5801"}	7.64122	0.985432	9.01883	0.24644	7.50923	0.736122	3.30634	0.866241	10.5349	1.09354	9.97198	0.167515	7.21984	0.448807	8.90272	0.30452	8.86008	1.59165	8.77059	1.33651	9.78594	0.965437	9.53486	1.09063	8.41446	1.06812
764	SGPDKEQIADEINNL	40770	768	764 SGPD~KEQIADEINNL	D	K	-1.30815	0.547475	-0.991631		0.621852	0	0	0	0	0	0	0	0	3	6	20	{"tA_3001", "tB_4501", "tB_5701"}	8.87173	0.563968	9.6343	0.0943688	9.3635	0.938461	4.93395	1.16919	12.9683	2.10902	10.0374	0.097122	9.82199	0.759461	10.1922	0.355033	9.00867	1.23603	10.7101	1.79188	10.5302	1.09474	6.36825	1.3379	12.0367	0.90025
765	GPDKEQIADEINNLK	40770	769	765 GPDK~EQIADEINNLK	K	E	-1.27558	0.559345	-1.2403		0	0	0	0	0	0	0	0	0	2	6	21	{"tA_3002", "tB_0702"}	7.82611	0.713399	9.42554	0.186124	11.3072	0.956237	3.97544	0.934143	10.4596	1.58555	9.88201	0.316591	10.0383	0.306248	10.0415	0.335977	11.536	1.8051	11.5844	2.42308	11.5995	1.48396	8.16869	1.63152	11.9748	1.5074
766	PDKEQIADEINNLKN	40770	770	766 PDKE~QIADEINNLKN	E	Q	-1.27859	0.479336	-1.30012		0	0	0	0	0	0	0	0	0	0	6	15	{}	10.2416	0.582491	10.0336	0.162403	8.6608	1.22392	3.80321	0.924886	9.72575	2.36652	9.24951	0.571553	11.3837	0.265508	10.0882	0.274627	10.2857	1.62055	10.8796	1.23937	11.1978	1.26176	9.23114	2.47261	12.3144	2.01524
767	DKEQIADEINNLKNK	40770	771	767 DKEQ~IADEINNLKNK	Q	I	-1.25553	0.463268	-1.31058		0	0	0	0	0	0	0	0	0	8	6	21	{"tA_2301", "tA_2402", "tB_0702", "tB_4001", "tB_4403", "tB_5101", "tB_5301", "tB_5701"}	8.13027	1.66194	9.89801	0.136476	9.93939	1.17774	1.69471	0.700862	11.1402	1.22898	9.69257	0.225808	8.9153	0.757544	9.00731	0.447153	10.2627	1.87359	8.60663	1.26756	8.18977	0.992284	7.79245	2.0333	6.9797	1.54613
768	KEQIADEINNLKNKL	40770	772	768 KEQI~ADEINNLKNKL	I	A	-1.25797	0.453814	-1.24689		0	0	0	0	0	0	0	0	0	2	6	23	{"tA_3001", "tB_4501"}	10.0739	0.836332	9.78136	0.410084	11.3002	0.560454	2.51744	1.11758	11.4223	1.57631	9.57917	0.291563	12.5566	1.49483	9.72349	0.265053	8.64729	1.08634	9.54144	1.51523	9.68895	1.18704	6.72269	1.90825	12.9656	1.2452
769	EQIADEINNLKNKLE	40770	773	769 EQIA~DEINNLKNKLE	A	D	-1.29469	0.446848	-1.10821		0.602374	0.538521	0	0	0	0	0	1	0	0	6	15	{}	10.7136	0.473356	9.93411	0.240994	11.0983	0.85714	3.97112	0.911877	10.0237	0.785506	9.15183	0.202063	10.2545	0.340751	9.60306	0.483969	10.7666	1.75305	9.76782	1.60474	9.28845	1.07144	7.34659	1.25958	13.2326	1.81552
770	QIADEINNLKNKLEE	40770	774	770 QIAD~EINNLKNKLEE	D	E	-1.34687	0.468569	-0.94559		0	0	0	0	0	0	0	0	0	9	6	21	{"tA_0201", "tA_0202", "tA_0203", "tA_0206", "tA_0801", "tA_2301", "tA_2402", "tA_2403", "tA_2601"}	9.29423	0.458329	9.21511	0.12919	7.58633	0.583881	3.91625	0.718539	11.2432	1.08865	10.0189	0.206172	8.76107	0.522868	9.74683	0.182552	9.53681	1.63706	9.43862	1.85895	9.78158	0.804378	9.70046	1.79147	12.3692	1.18881
771	IADEINNLKNKLEEK	40770	775	771 IADE~INNLKNKLEEK	E	I	-1.34411	0.471234	-0.772017		0	0	0	0.599251	0	0	0	0	0	9	6	28	{"tA_0101", "tA_0301", "tA_1101", "tA_2902", "tA_3001", "tA_3002", "tA_3101", "tA_3301", "tA_6801"}	10.2147	0.46069	9.97163	0.180766	9.25651	0.675368	3.92493	0.886249	9.88397	2.479	9.90712	0.254289	8.75389	0.473486	9.93083	0.346398	11.0071	1.86055	10.5599	1.83519	10.6092	1.15349	9.29394	1.35962	11.6064	1.16902
772	ADEINNLKNKLEEKA	40770	776	772 ADEI~NNLKNKLEEKA	I	N	-1.29976	0.448179	-0.626931		0	0	0	0	0	0	0	0	0	0	6	28	{}	10.2302	0.696515	10.2395	0.299323	11.638	0.745969	3.95983	1.12492	9.6815	1.27098	9.90366	0.190339	10.787	0.778666	9.74819	0.460124	10.0838	1.26754	10.698	1.16704	10.1609	1.35385	8.51588	1.44748	13.7162	2.09631
773	DEINNLKNKLEEKAN	40770	777	773 DEIN~NLKNKLEEKAN	N	N	-1.2963	0.313275	-0.483369		0	0.534162	0.675716	0	0	0	0	0	0	7	6	27	{"tA_0301", "tA_1101", "tA_3002", "tB_1801", "tB_2705", "tB_4402", "tB_4403"}	10.2576	0.370052	10.1565	0.411577	10.3479	0.762114	2.19881	0.960327	7.64987	1.21876	8.8287	0.282253	10.0476	0.605412	9.60081	0.419145	10.2201	1.68533	7.86633	1.13318	7.03147	0.58166	7.14056	1.47936	12.6204	1.37569
774	EINNLKNKLEEKANK	40770	778	774 EINN~LKNKLEEKANK	N	L	-1.35595	0.282908	-0.41686		0	0	0	0.504596	0	0	0	0	0	6	6	31	{"tA_2301", "tA_2601", "tA_3201", "tA_6802", "tA_6901", "tB_0702"}	8.19098	0.485486	9.43524	0.182124	9.44576	0.253324	1.7558	1.02008	10.6073	1.17046	9.75644	0.194668	8.81976	0.410189	9.64801	0.356142	10.7649	2.72188	9.00898	0.988338	10.1962	0.51729	9.33948	1.26997	12.0275	1.08573
775	INNLKNKLEEKANKA	40770	779	775 INNL~KNKLEEKANKA	L	K	-1.3937	0.209925	-0.324409		0	0	0	0	0	0	0	0	0	0	6	31	{}	10.5083	0.662582	9.68718	0.241506	9.97357	0.964691	3.72122	2.15354	9.88802	1.5538	9.97834	0.146047	10.0321	0.523557	10.253	0.466041	10.5119	1.7496	11.116	1.8412	11.261	1.43987	9.98504	1.71638	11.7725	1.76309
776	NNLKNKLEEKANKAM	40770	780	776 NNLK~NKLEEKANKAM	K	N	-1.39208	0.0734529	-0.291346		0	0.615943	0.595063	0	0	0	0	0	0	0	6	22	{}	10.4354	0.449469	9.69505	0.416605	9.81396	1.3343	3.74375	1.00735	9.43709	1.20064	9.34985	0.489956	9.99503	0.724582	9.83224	0.394809	10.6904	1.65739	10.2355	1.26461	9.44682	0.833545	8.68381	1.66632	11.3443	2.12597
777	NLKNKLEEKANKAMI	40770	781	777 NLKN~KLEEKANKAMI	N	K	-1.39345	-0.140169	-0.260237		0	0	0	0	0	0	0	0	0	2	6	15	{"tA_0301", "tA_1101"}	10.4683	0.61782	9.49874	0.199143	10.1312	0.906579	4.13142	1.71765	11.3397	1.69431	9.84499	0.187549	11.0938	0.692166	9.91182	0.855167	12.4448	2.69067	12.0379	1.9926	11.8839	1.84559	10.7031	1.68416	12.9563	1.02541
778	LKNKLEEKANKAMIN	40770	782	778 LKNK~LEEKANKAMIN	K	L	-1.43007	-0.333281	-0.26337		0	0	0	0	0	0	0	0	0	6	6	21	{"tA_0202", "tB_0702", "tB_4002", "tB_4501", "tB_5101", "tB_5401"}	7.00164	1.66731	9.49845	0.363086	9.37357	0.96025	3.30386	0.941202	11.0084	1.29883	9.41415	0.312925	8.60618	1.16201	9.84282	0.330336	6.73676	1.78237	9.72862	1.19735	10.1215	0.685447	6.34474	2.0004	6.79033	1.77339
779	KNKLEEKANKAMINI	40770	783	779 KNKL~EEKANKAMINI	L	E	-1.46048	-0.479638	-0.33996		0	0	0	0	0	0	1	0	0	2	6	16	{"tA_3001", "tA_3002"}	9.61189	0.449841	9.68991	0.291393	11.1928	0.755997	3.96698	0.89229	10.8914	0.95025	9.5272	0.270102	11.9451	1.16909	9.98438	0.357156	8.55884	1.41601	12.2226	1.84686	11.9823	1.26286	7.97786	1.14198	12.9948	1.87313
780	NKLEEKANKAMININ	40770	784	780 NKLE~EKANKAMININ	E	E	-1.49479	-0.482195	-0.537354	1	0.592202	0	0	0	0	0	0	0	0	4	6	14	{"tA_1101", "tA_3002", "tA_6801", "tB_2705"}	9.35763	1.36763	9.84146	0.183323	11.0522	0.529949	2.09885	0.683895	9.01634	1.46904	6.72798	0.873577	9.80199	0.507876	9.66606	0.414107	10.8225	1.51148	10.8576	2.04612	9.71502	0.854291	8.26082	1.52441	12.1008	1.49251
781	KLEEKANKAMININI	40770	785	781 KLEE~KANKAMININI	E	K	-1.49868	-0.597791	-0.797508	1	0	0.561857	0	0	0	0	0	0	0	3	6	17	{"tA_0201", "tA_0202", "tA_0203"}	9.56803	0.937299	9.55293	0.220214	9.19686	1.38527	3.92969	0.852673	13.1415	1.94379	9.96116	0.108724	11.4022	1.95457	9.79976	0.337807	10.5622	2.06051	11.0331	1.99916	11.4749	1.26724	9.31034	2.39142	12.1924	1.48026
782	LEEKANKAMININIF	40770	786	782 LEEK~ANKAMININIF	K	A	-1.55544	-0.752409	-1.02167	1	0	0	0	0	0	0	0	1	0	6	6	23	{"tB_1501", "tB_1801", "tB_4001", "tB_4002", "tB_4402", "tB_4403"}	9.13835	0.862571	9.58529	0.313591	5.43708	0.8134	1.73113	0.909778	7.43199	0.824933	9.40635	0.49566	8.90829	1.17148	8.24386	0.631734	6.0747	1.82782	7.66422	1.1766	7.38512	1.23853	9.23948	1.24639	11.3546	2.39071
783	EEKANKAMININIFM	40770	787	783 EEKA~NKAMININIFM	A	N	-1.60991	-0.931482	-1.25814	1	0.562878	0	0	0	0	0	2	5	0	4	6	25	{"tB_1503", "tB_4001", "tB_4402", "tB_5701"}	9.2951	0.446664	9.47838	0.146292	9.90106	0.553008	0.738841	0.565266	9.41115	0.557937	9.79903	0.260426	9.27334	0.993173	6.59429	0.879363	9.04304	1.11237	8.03847	1.11134	8.38367	0.736813	7.78994	1.78363	12.4443	1.65995
784	EKANKAMININIFMR	40770	788	784 EKAN~KAMININIFMR	N	K	-1.70394	-1.10763	-1.26894	1	0	0	0	0	0	0	1	1	0	1	6	20	{"tB_4501"}	9.21928	1.22119	9.85254	0.204142	11.864	0.83859	1.9835	0.781591	9.49132	1.26036	9.46614	0.236255	9.85481	0.560022	9.82735	0.414708	10.9117	2.22644	9.59107	1.83908	8.91969	0.928359	6.93638	1.45591	10.0376	1.72297
785	KANKAMININIFMRE	40770	789	785 KANK~AMININIFMRE	K	A	-1.84634	-1.10544	-1.07571	1	0	0	0	0	0	0	2	3	0	6	6	24	{"tA_0801", "tA_3201", "tA_6901", "tB_0702", "tB_1501", "tB_5801"}	8.47789	0.431532	9.4645	0.184525	6.97828	0.786315	3.70149	0.927253	10.0843	0.979946	9.80378	0.191841	8.43455	0.590034	9.52278	0.207409	7.77469	1.32546	8.66509	1.28368	9.68002	0.85442	8.41426	1.52802	10.3675	1.31731
786	ANKAMININIFMRES	40770	790	786 ANKA~MININIFMRES	A	M	-1.92265	-1.18072	-0.830484	1	0	0	0	0	0	0	0	5	0	2	6	22	{"tA_3001", "tB_5701"}	10.7559	0.359461	10.0548	0.184037	10.2332	0.938989	3.61408	1.09531	10.8511	1.23654	9.73763	0.237667	12.2918	1.56271	10.799	0.225959	10.5512	1.2216	10.4364	1.59859	9.96262	1.1451	7.2665	1.26674	11.0195	1.64069
787	NKAMININIFMRESS	40770	791	787 NKAM~ININIFMRESS	M	I	-1.92439	-1.425	-0.63547	1	0.52199	0	0	0	0	0	2	8	0	10	6	29	{"tA_2402", "tA_2403", "tA_3201", "tA_6802", "tB_0702", "tB_4001", "tB_4403", "tB_5101", "tB_5301", "tB_5701"}	7.12323	1.83116	9.59929	0.302041	10.013	1.2307	2.54618	0.703037	8.8366	1.27577	9.30156	0.378667	7.89785	0.550802	8.67829	0.634991	8.29665	1.64191	8.73329	1.50818	7.90553	0.929588	7.38794	1.59594	5.82994	1.73899
788	KAMININIFMRESSR	40770	792	788 KAMI~NINIFMRESSR	I	N	-1.9129	-1.76396	-0.416936	1	0	0.662058	0.599334	0	0.67815	0	6	4	0	8	6	31	{"tA_2301", "tA_2601", "tA_6802", "tB_1501", "tB_3501", "tB_5301", "tB_5701", "tB_5801"}	8.77973	0.59484	9.86888	0.0969992	3.76895	0.537172	2.60298	0.770189	9.79797	1.06397	9.72031	0.178522	6.48834	0.49881	9.68686	0.26513	8.41994	0.918188	8.95684	1.30121	9.68204	1.48906	9.58034	2.07815	10.933	1.16496
789	AMININIFMRESSRS	40770	793	789 AMIN~INIFMRESSRS	N	I	-1.88444	-2.00846	-0.0768062	1	0	0.730557	0	0	0	0	3	0	0	12	6	39	{"tA_0101", "tA_0201", "tA_0202", "tA_0206", "tA_2301", "tA_2402", "tA_2902", "tA_6901", "tB_1501", "tB_4402", "tB_4403", "tB_5701"}	10.1235	0.717614	9.99457	0.374764	4.91912	0.824753	2.49738	0.455753	8.60706	0.905108	9.78506	0.204917	7.93572	0.630055	10.0984	0.26732	9.19192	1.43004	8.2356	1.23169	7.29099	1.06822	9.56269	1.38069	10.6805	1.31331
790	MININIFMRESSRSF	40770	794	790 MINI~NIFMRESSRSF	I	N	-1.91418	-2.07458	0.356645	1	0	0	0	0.510616	0.857979	0	4	2	0	9	6	47	{"tA_0101", "tA_0301", "tA_1101", "tA_2902", "tA_3002", "tA_3101", "tA_3301", "tA_6801", "tB_1801"}	10.9723	0.859183	10.0196	0.204233	10.7238	1.7105	3.34564	1.16533	7.08136	1.86089	9.82237	0.169371	8.53505	0.884842	10.1193	0.57522	11.7245	2.0451	10.5545	1.83833	11.0908	1.33834	11.7752	2.14859	12.3811	1.08266
791	ININIFMRESSRSFL	40770	795	791 ININ~IFMRESSRSFL	N	I	-1.88803	-1.97294	0.783327	1	0	0	0	0	0	0	1	3	0	5	6	46	{"tA_3101", "tA_3201", "tA_6801", "tB_4403", "tB_5401"}	10.4452	1.01958	9.59251	0.317684	8.28964	1.0524	4.15989	0.959473	8.19692	0.904038	9.622	0.241392	9.37575	0.872518	9.9649	0.420447	9.75562	1.3498	8.86653	1.47853	8.24347	0.678303	8.1862	1.13118	9.56292	1.71954
792	NINIFMRESSRSFLV	40770	796	792 NINI~FMRESSRSFLV	I	F	-1.82968	-1.98985	1.17395	1	0	0	0	0	0	0	13	2	0	0	6	44	{}	9.82611	0.623804	9.91772	0.2007	10.7944	0.920348	5.00364	1.45853	12.6554	1.55005	10.035	0.201961	11.2823	0.758586	10.3073	0.298942	10.4162	1.86506	10.7443	1.94231	11.3239	1.30048	7.90246	1.80748	11.9716	1.72812
793	INIFMRESSRSFLVN	40770	797	793 INIF~MRESSRSFLVN	F	M	-1.77919	-1.95558	1.46946	1	0	0	0.53092	0.776575	0.776646	0	8	2	0	3	6	37	{"tB_3501", "tB_4501", "tB_5401"}	9.12174	0.821953	9.26117	0.380563	9.68453	1.07237	3.92936	1.19107	9.49787	0.915544	9.7649	0.236127	7.0875	1.39626	9.82788	0.284191	7.69915	1.54195	10.8383	1.79061	10.1723	0.973809	5.82387	1.34605	9.74902	1.84034
794	NIFMRESSRSFLVNQ	40770	798	794 NIFM~RESSRSFLVNQ	M	R	-1.76296	-1.99812	1.5303	1	0	0.893411	0.558092	0	0	0	4	1	0	7	6	36	{"tA_0301", "tA_1101", "tA_2902", "tA_3002", "tA_3101", "tA_3301", "tA_6801"}	10.4298	0.361406	9.94308	0.311477	8.11963	0.925373	2.75804	1.50372	8.75562	1.9008	9.71128	0.201343	8.8721	0.743074	10.1392	0.597211	11.8607	2.2712	12.0055	2.51371	12.0369	1.07943	10.9308	1.91923	12.7094	1.20709
795	IFMRESSRSFLVNQM	40770	799	795 IFMR~ESSRSFLVNQM	R	E	-1.75817	-1.94506	1.33153	1	0	0	0	0	0	0	1	2	0	5	6	29	{"tA_0201", "tA_0202", "tA_0203", "tA_0801", "tA_2301"}	10.096	0.644466	9.46739	0.453239	9.88729	1.24736	3.6174	0.656662	11.983	2.03354	9.99747	0.0934761	9.57855	1.38268	9.62565	0.397662	11.1384	2.87149	11.763	2.0256	11.1782	1.0614	8.64076	1.89287	11.2242	0.989615
796	FMRESSRSFLVNQMI	40770	800	796 FMRE~SSRSFLVNQMI	E	S	-1.80851	-1.78986	1.018	1	0	0	0	0	0	0	0	2	0	12	6	32	{"tA_0801", "tA_2301", "tA_2402", "tA_2403", "tB_0702", "tB_0801", "tB_1501", "tB_1503", "tB_1801", "tB_3501", "tB_4002", "tB_4402"}	8.28061	1.01319	7.85655	0.733399	3.66825	0.78801	0.239916	1.05891	7.84252	1.38069	9.74353	0.226005	7.18633	0.536784	9.69517	0.337156	7.3212	1.26783	8.15105	1.40358	8.4834	0.960304	11.6021	1.92267	11.3586	2.19625
797	MRESSRSFLVNQMIN	40770	801	797 MRES~SRSFLVNQMIN	S	S	-1.84239	-1.58166	0.559458	1	0	0	0	0	0	0	0	3	0	6	6	33	{"tA_2301", "tA_2402", "tA_2403", "tB_1503", "tB_2705", "tB_4001"}	9.57887	0.576623	9.39547	0.36382	10.9363	1.05477	-0.27202	1.02409	8.87326	1.27724	8.66879	0.328671	9.07	0.957197	8.74666	0.509421	8.00491	1.66294	8.64125	1.06629	9.22045	0.833776	9.13225	1.60626	10.1462	2.19524
798	RESSRSFLVNQMINE	40770	802	798 RESS~RSFLVNQMINE	S	R	-1.90053	-1.36138	0.201324	1	0	0	0	0.680377	0	0	0	0	0	10	6	43	{"tA_0206", "tA_3201", "tA_3301", "tA_6901", "tB_0801", "tB_4001", "tB_4002", "tB_4402", "tB_4403", "tB_4501"}	9.87632	0.891325	9.08233	0.187403	10.0997	0.822854	2.17572	0.523626	8.29445	0.927386	9.39617	0.421381	9.89066	0.773577	6.04317	0.452742	4.72428	1.04124	7.25077	1.40621	6.137	0.645671	5.29346	1.19394	11.9304	1.81117
799	ESSRSFLVNQMINEA	40770	803	799 ESSR~SFLVNQMINEA	R	S	-1.90958	-1.21518	-0.068041	1	0	0	0	0	0	0	0	0	0	4	6	44	{"tA_2601", "tA_3002", "tA_6801", "tB_4501"}	9.62915	0.559872	9.72212	0.300384	10.4309	0.668497	3.93698	1.18482	9.60301	0.973664	9.93621	0.249508	9.90488	0.973094	9.70053	0.326426	10.2915	2.05057	10.2174	1.44699	10.0599	1.377	6.48222	1.15176	11.9602	1.33113
800	SSRSFLVNQMINEAK	40770	804	800 SSRS~FLVNQMINEAK	S	F	-1.89412	-1.19688	-0.250213	1	0	0	0	0	0	0	0	1	0	6	6	43	{"tA_0301", "tA_3001", "tA_3002", "tA_3101", "tB_1801", "tB_5701"}	9.9257	0.643949	9.71793	0.390059	9.61589	0.507972	4.16097	1.83171	7.91855	1.56074	9.72916	0.170608	10.5627	0.976768	10.2022	0.299667	10.4449	1.60314	9.81032	1.14334	9.71176	0.477542	7.74757	1.34867	11.0591	1.51406
801	SRSFLVNQMINEAKK	40770	805	801 SRSF~LVNQMINEAKK	F	L	-1.82174	-1.17624	-0.256022	1	0	0	0	0.604361	0.678746	0	2	0	0	7	6	45	{"tA_2301", "tA_2402", "tA_2403", "tB_1503", "tB_4402", "tB_4403", "tB_5701"}	10.1551	0.734365	9.61221	0.395308	8.88676	0.68046	1.2545	0.71859	9.24493	1.16092	9.2951	0.416537	9.01642	0.565579	10.2368	0.49726	8.67158	1.21158	8.02781	1.38478	7.50135	1.28852	8.04006	1.49744	10.1783	2.38086
802	RSFLVNQMINEAKKQ	40770	806	802 RSFL~VNQMINEAKKQ	L	V	-1.74594	-1.22922	-0.231385	1	0	0.720999	0.830071	0	0	0	5	0	0	13	6	46	{"tA_2301", "tA_2402", "tA_3201", "tA_6802", "tA_6901", "tB_0702", "tB_1501", "tB_3501", "tB_4001", "tB_5101", "tB_5301", "tB_5701", "tB_5801"}	8.04953	0.526613	9.5007	0.126528	7.0991	1.37096	2.75692	0.667562	10.3363	0.967196	9.77624	0.154191	7.22179	0.584647	8.22942	0.573157	8.4323	1.38324	9.01582	0.761971	9.09788	1.08853	8.80717	1.42575	7.02396	0.786889
803	SFLVNQMINEAKKQL	40770	807	803 SFLV~NQMINEAKKQL	V	N	-1.64594	-1.28789	-0.0323564	1	0	0.574417	0.539372	0	0	0	1	0	0	1	6	41	{"tA_1101"}	10.5789	0.667602	9.98162	0.191986	10.8001	1.19548	3.65498	1.07052	11.4402	1.90116	9.7765	0.148594	11.073	0.899034	9.91456	0.355982	10.602	2.50514	11.1643	1.88188	11.0345	1.32967	9.81409	1.43241	12.2265	0.845008
804	FLVNQMINEAKKQLL	40770	808	804 FLVN~QMINEAKKQLL	N	Q	-1.63797	-1.28659	0.349826	1	0.54948	0.71708	0.501198	0	0	0	3	1	0	8	6	39	{"tA_0201", "tA_0206", "tA_3101", "tA_3201", "tA_6801", "tB_3501", "tB_5301", "tB_5401"}	10.3949	0.434218	9.69209	0.308345	7.63442	0.740781	4.51842	0.918838	9.47834	1.90843	9.90419	0.263298	7.66753	0.96493	9.92749	0.204571	10.2867	2.89669	11.7781	2.09133	11.6508	1.43383	10.7923	1.75439	10.6111	1.84908
805	LVNQMINEAKKQLLE	40770	809	805 LVNQ~MINEAKKQLLE	Q	M	-1.51738	-1.22757	0.714192	1	0	0	0	0	0	0	1	1	0	10	6	45	{"tA_0101", "tA_0201", "tA_0202", "tA_0203", "tA_0206", "tA_0801", "tA_2601", "tA_6802", "tA_6901", "tB_0801"}	9.07377	0.542273	9.07914	0.174729	7.28175	0.483509	5.22038	1.40282	11.8068	1.81383	10.0503	0.17279	9.56789	0.888523	9.94522	0.318508	9.4674	1.40772	10.3294	1.47845	10.3349	1.54884	7.60943	1.57774	11.1796	1.25609
806	VNQMINEAKKQLLEF	40770	810	806 VNQM~INEAKKQLLEF	M	I	-1.40499	-1.1419	0.974606	1	0.696221	0	0	0	0	0	2	0	0	4	6	43	{"tA_1101", "tA_3002", "tA_3101", "tA_6801"}	9.99097	0.360094	9.95483	0.221406	10.2536	0.593802	3.2238	0.875235	9.09182	1.32647	9.87656	0.119521	9.75871	0.613711	10.1811	0.350247	10.6016	1.4497	10.0117	1.39886	10.4122	1.25888	7.40421	1.16085	12.0072	1.70946
807	NQMINEAKKQLLEFD	40770	811	807 NQMI~NEAKKQLLEFD	I	N	-1.33904	-1.00756	0.961996		0	0.688834	0	0	0	0	1	1	0	6	6	42	{"tA_0301", "tA_1101", "tA_3002", "tA_3101", "tA_3301", "tA_6801"}	10.3668	0.636635	9.86456	0.460824	10.1095	0.815882	3.12287	1.20915	10.0322	1.62515	9.16668	0.302239	9.9098	0.709734	9.79857	0.264048	11.0422	1.59982	10.8245	1.36155	10.9882	1.64916	7.96983	1.95389	13.7396	2.0772
808	QMINEAKKQLLEFDT	40770	812	808 QMIN~EAKKQLLEFDT	N	E	-1.37955	-0.856778	0.731282		0	0.636396	0.838508	0	0	0	0	0	0	0	6	29	{}	10.6368	0.384346	10.078	0.233593	8.46689	0.736052	2.82892	1.06248	10.642	0.833704	9.76353	0.242812	9.55375	1.29423	9.66239	0.63498	10.9722	1.91054	10.0769	1.84544	9.19034	0.960613	9.81646	1.79539	12.1557	0.879868
809	MINEAKKQLLEFDTQ	40770	813	809 MINE~AKKQLLEFDTQ	E	A	-1.49637	-0.847561	0.444634		0	0	0	0	0	0	0	0	0	4	6	32	{"tA_0801", "tA_2301", "tA_6901", "tB_0702"}	7.9951	0.61778	9.16076	0.228599	8.55558	0.705938	2.23758	0.672687	10.7878	1.74395	9.91224	0.238329	8.12293	0.856111	9.50152	0.334037	10.0756	2.28568	10.143	2.02035	10.6689	0.410629	10.3844	2.06269	11.3609	1.0704
810	INEAKKQLLEFDTQS	40770	814	810 INEA~KKQLLEFDTQS	A	K	-1.57022	-0.985285	0.0726393		0	0	0	0	0	0	0	0	0	6	6	30	{"tA_0101", "tB_0801", "tB_1503", "tB_3501", "tB_4001", "tB_4002"}	8.84236	0.254251	8.88213	0.0904554	8.55586	0.680523	0.790656	0.762318	9.7082	0.970627	9.90757	0.22102	7.59395	0.564762	8.59434	0.501183	7.48587	0.961126	8.54959	1.54213	8.70969	0.40066	9.44065	1.8837	9.96426	1.17589
811	NEAKKQLLEFDTQSK	40770	815	811 NEAK~KQLLEFDTQSK	K	K	-1.50936	-1.19392	-0.215587		0.532056	0	0	0	0	0	0	0	0	1	6	21	{"tB_4501"}	10.3379	0.587226	9.66246	0.430554	10.312	0.822829	3.28877	1.22107	8.25516	1.4554	9.62866	0.235237	10.103	1.08025	9.71022	0.541128	8.30342	1.5867	8.87174	2.1407	8.52994	0.721238	6.94416	1.5555	13.0399	1.998
812	EAKKQLLEFDTQSKN	40770	816	812 EAKK~QLLEFDTQSKN	K	Q	-1.52253	-1.3689	-0.326492		0	0	0	0	0	0	0	0	0	12	6	29	{"tA_0801", "tA_2601", "tA_2902", "tA_3201", "tA_6901", "tB_0702", "tB_0801", "tB_1501", "tB_1801", "tB_5301", "tB_5701", "tB_5801"}	7.75249	0.930865	6.69212	0.358322	6.32773	0.725955	2.22774	1.24562	7.03799	0.96911	9.92804	0.156571	8.02432	0.539687	10.1267	0.475568	10.9826	2.01826	8.75118	1.23483	8.57715	0.960027	9.15412	1.69595	10.3211	1.53492
813	AKKQLLEFDTQSKNI	40770	817	813 AKKQ~LLEFDTQSKNI	Q	L	-1.47194	-1.4062	-0.295785		0	0	0	0	0	0	0	0	0	4	6	27	{"tA_3101", "tB_5101", "tB_5401", "tB_5701"}	9.25874	1.39985	10.0032	0.168292	11.9807	1.08509	2.74536	0.977548	9.94229	1.78585	9.43815	0.192551	11.8214	0.600846	10.486	0.451435	10.411	1.645	9.0152	1.33093	9.76415	1.08617	7.88088	1.60203	9.18296	1.63678
814	KKQLLEFDTQSKNIL	40770	818	814 KKQL~LEFDTQSKNIL	L	L	-1.51728	-1.3753	-0.235897		0	0	0	0	0	0	1	1	0	2	6	29	{"tB_2705", "tB_5401"}	8.69783	1.26617	9.75289	0.250537	11.9158	1.00356	3.00201	0.495035	9.90724	1.75431	7.74146	0.620246	10.73	1.04356	10.043	0.530773	8.03181	1.54445	10.0502	1.51084	10.2792	1.31215	7.28253	2.1164	10.0043	1.56694
815	KQLLEFDTQSKNILM	40770	819	815 KQLL~EFDTQSKNILM	L	E	-1.55221	-1.37456	-0.0897925		0	0	0	0	0	0	9	2	0	3	6	28	{"tA_3101", "tB_2705", "tB_5701"}	10.376	0.588389	9.63776	0.262855	8.64178	0.892223	2.44825	0.507884	9.22977	0.645199	8.7081	0.375076	10.3945	0.556549	9.93543	0.49203	9.90781	1.86465	10.7903	1.19423	9.93353	1.18883	9.01342	1.89206	12.7341	1.5674
816	QLLEFDTQSKNILMQ	40770	820	816 QLLE~FDTQSKNILMQ	E	F	-1.5055	-1.38268	0.0468295		0.510637	0.517977	0	0	0	0.546232	8	0	0	2	6	24	{"tA_0201", "tA_6901"}	9.95857	0.525961	9.7919	0.234836	8.83544	0.515527	3.76713	1.15355	11.864	1.51626	9.81684	0.192685	9.64239	0.497446	9.83093	0.214714	11.3219	2.16965	12.1465	2.37472	11.4562	0.709385	7.6764	1.33183	11.3173	1.12835
817	LLEFDTQSKNILMQY	40770	821	817 LLEF~DTQSKNILMQY	F	D	-1.43011	-1.40119	0.0479448		0.710248	0	0	0.953013	0.934848	0	5	2	0	4	6	27	{"tA_0301", "tA_1101", "tA_2902", "tA_3002"}	9.97252	0.319262	9.69596	0.184754	8.74988	1.46803	4.10742	1.46233	10.2522	1.52506	9.8986	0.256538	9.12966	0.359642	9.97226	0.339867	9.99208	1.93656	11.9262	2.43717	12.4133	1.59415	9.92092	2.60992	13.202	1.3451
818	LEFDTQSKNILMQYI	40770	822	818 LEFD~TQSKNILMQYI	D	T	-1.38114	-1.31378	-0.0652348		0	0.877771	0.922744	0	0	0	0	3	0	2	6	17	{"tB_2705", "tB_4002"}	9.75948	0.188772	9.76092	0.338236	9.94327	0.966369	2.6247	0.552292	8.25988	0.661124	8.41061	0.53166	10.9247	0.739008	9.49158	0.276548	7.22353	1.19421	8.62129	1.45707	8.70859	0.787077	8.43566	1.78212	12.013	1.6646
819	EFDTQSKNILMQYIK	40770	823	819 EFDT~QSKNILMQYIK	T	Q	-1.40713	-1.33254	-0.180031		0	0	0	0	0	0	0	0	0	5	6	18	{"tA_2301", "tA_2402", "tA_2403", "tB_0801", "tB_1503"}	9.4082	0.333088	8.96828	0.229664	9.64296	0.456384	1.5821	0.673004	12.0055	1.13525	9.90697	0.125175	9.23441	1.07052	9.82061	0.308894	11.6172	1.76545	10.3136	1.78445	10.9426	1.05469	10.2375	1.81995	12.379	1.41186
820	FDTQSKNILMQYIKA	40770	824	820 FDTQ~SKNILMQYIKA	Q	S	-1.54916	-1.52472	-0.250739		0	0	0	0	0	0	0	0	0	7	6	23	{"tB_0801", "tB_1503", "tB_4001", "tB_4002", "tB_4402", "tB_4403", "tB_5101"}	8.92052	0.614597	9.03169	0.329072	7.94602	0.583809	0.257463	1.23912	8.51365	1.21409	9.58377	0.161442	7.8531	0.545089	6.26065	0.465033	5.42382	1.16145	8.44875	1.69035	8.07408	0.540772	8.55151	1.12204	8.78986	2.31512
821	DTQSKNILMQYIKAN	40770	825	821 DTQS~KNILMQYIKAN	S	K	-1.60451	-1.80393	-0.340538		0	0	0	0	0	0	0	1	0	4	6	24	{"tA_0101", "tA_2601", "tA_3201", "tB_1501"}	9.39871	0.455694	9.23926	0.170263	7.04118	0.399722	2.6139	1.21548	9.01972	1.53861	9.80427	0.18015	8.32338	0.206801	9.78922	0.423057	10.5679	1.13032	9.10361	2.11351	9.59628	1.01916	9.79392	1.06299	11.0746	1.26122
822	TQSKNILMQYIKANS	40770	826	822 TQSK~NILMQYIKANS	K	N	-1.66772	-2.04965	-0.518939	1	0	0	0	0	0	0	0	0	0	0	6	22	{}	10.5374	0.494928	9.80573	0.154537	9.52516	0.876987	3.85431	0.89234	9.77323	1.52419	9.67216	0.208283	10.3378	0.392118	10.1928	0.250752	10.8731	1.31899	10.1861	1.48238	9.67746	0.980087	7.70464	1.06789	12.2382	1.1278
823	QSKNILMQYIKANSK	40770	827	823 QSKN~ILMQYIKANSK	N	I	-1.66681	-2.14089	-0.511738	1	0	0	0	0	0	0	0	0	0	13	6	31	{"tA_0101", "tA_2902", "tA_3001", "tA_3002", "tA_3201", "tA_3301", "tA_6801", "tB_1801", "tB_4402", "tB_4403", "tB_5301", "tB_5701", "tB_5801"}	9.78658	0.361673	9.33737	0.211457	7.66348	0.803155	3.21177	0.835767	6.65676	0.728019	9.81815	0.13931	8.10812	0.452877	9.898	0.286233	9.86996	1.21983	7.57882	1.435	7.77526	1.33454	9.46897	2.18944	10.0865	1.36645
824	SKNILMQYIKANSKF	40770	828	824 SKNI~LMQYIKANSKF	I	L	-1.62038	-2.09604	-0.388062	1	0	0	0	0	0	0	6	2	0	8	6	37	{"tA_2301", "tA_2402", "tA_2403", "tB_0702", "tB_4402", "tB_5101", "tB_5301", "tB_5701"}	7.7472	2.05119	9.80046	0.196179	9.84533	1.15122	2.10144	0.960149	11.0697	1.46596	9.5544	0.288415	9.33435	0.675411	9.29516	0.228703	8.33783	0.803245	8.06459	1.42788	9.31787	1.14489	8.46486	1.58045	8.14842	2.10839
825	KNILMQYIKANSKFI	40770	829	825 KNIL~MQYIKANSKFI	L	M	-1.59218	-2.12494	-0.175837	1	0	0.53493	0	0	0	0	15	3	0	9	6	41	{"tA_0301", "tA_1101", "tA_2902", "tA_3001", "tA_3002", "tA_3101", "tA_6801", "tB_2705", "tB_4501"}	10.2491	0.348049	9.7893	0.358066	9.31495	0.907297	2.94423	0.971617	8.81829	0.760859	7.53845	0.464421	9.49591	0.573084	10.0575	0.334677	9.23088	1.57128	9.64456	1.00284	8.889	0.907351	6.70745	1.21577	11.7862	1.50964
826	NILMQYIKANSKFIG	40770	830	826 NILM~QYIKANSKFIG	M	Q	-1.59946	-2.12019	0.100796	1	0	0	0	0	0	0	15	1	0	9	6	43	{"tA_0201", "tA_0202", "tA_0203", "tA_0206", "tA_0801", "tA_2301", "tA_3001", "tA_6802", "tA_6901"}	9.25426	0.649452	9.4989	0.221005	7.81681	0.588861	4.2475	0.595681	10.6483	1.82949	9.95148	0.241074	10.4082	0.685132	9.56148	0.34798	9.02658	1.93022	11.1941	1.70002	10.0447	0.867029	8.53021	0.987772	11.968	1.34415
827	ILMQYIKANSKFIGI	40770	831	827 ILMQ~YIKANSKFIGI	Q	Y	-1.63702	-2.14208	0.477104	1	0	0.698682	0	0	0	0.535852	14	2	0	4	6	43	{"tA_0201", "tA_0203", "tA_0206", "tB_5401"}	9.94584	0.461484	9.61647	0.17003	8.49406	0.99478	4.02851	1.05284	8.8162	1.6244	9.94988	0.334506	7.95695	0.563689	9.86077	0.341485	9.51007	0.852995	11.128	1.84945	11.1087	1.59904	8.10357	1.8759	10.8056	0.908253
828	LMQYIKANSKFIGIT	40770	832	828 LMQY~IKANSKFIGIT	Y	I	-1.69135	-2.14394	0.798741	1	0	0	0	0.644495	0	0	4	3	0	0	6	43	{}	8.80921	0.398724	9.53858	0.14042	8.50308	0.943484	3.28069	0.633736	10.1366	1.13475	9.86195	0.200899	9.52733	0.953411	9.89331	0.314479	8.06303	1.30701	11.3286	1.91658	11.9023	0.827943	7.56421	2.41363	11.6798	0.947042
829	MQYIKANSKFIGITE	40770	833	829 MQYI~KANSKFIGITE	I	K	-1.64412	-2.06934	0.882194	1	0.599539	0	0	0	0.548272	0	2	0	0	7	6	37	{"tA_0301", "tA_1101", "tA_3101", "tA_3301", "tA_6801", "tB_1503", "tB_1801"}	10.2301	0.750363	9.98032	0.26781	9.29259	0.922718	1.24692	1.21901	6.78961	1.33929	9.22425	0.16294	9.23939	0.978824	10.1259	0.785876	9.55885	2.0589	10.3259	2.09268	10.572	0.848489	9.5387	1.43109	12.4311	2.00512
830	QYIKANSKFIGITEL	40770	834	830 QYIK~ANSKFIGITEL	K	A	-1.65733	-1.8708	0.904356	1	0	0.998974	0.562608	0	0	0	0	0	0	10	6	39	{"tA_0202", "tA_2301", "tA_2402", "tA_2403", "tA_2902", "tA_3201", "tB_1501", "tB_1503", "tB_2705", "tB_3501"}	9.58958	0.751135	9.77372	0.272644	6.05646	0.820955	-0.357615	0.979306	8.97802	1.6958	8.90464	0.424439	7.39355	0.354797	9.55663	0.21351	9.52607	1.48282	8.86465	1.43345	9.08453	0.86547	11.1768	1.75859	9.33797	1.48397
831	YIKANSKFIGITELK	40770	835	831 YIKA~NSKFIGITELK	A	N	-1.72931	-1.56555	0.812224	1	0	0	0	0	0	0	0	3	0	6	6	36	{"tA_0201", "tA_0202", "tA_0203", "tA_2402", "tB_0801", "tB_1503"}	8.91236	0.76761	7.91853	0.517885	7.57829	0.596792	1.5797	0.843712	10.9577	1.41	9.9011	0.146095	8.91232	0.732382	9.9872	0.278895	9.13133	1.3627	10.6925	1.83393	10.7253	1.02829	11.7483	2.36992	11.8014	1.29927
832	IKANSKFIGITELKK	40770	836	832 IKAN~SKFIGITELKK	N	S	-1.80906	-1.23359	0.621494	1	0	0	0	0	0	0	0	0	0	8	6	35	{"tA_0201", "tA_0206", "tA_6802", "tB_0702", "tB_3501", "tB_4501", "tB_5101", "tB_5401"}	7.24898	1.65195	9.34221	0.346895	9.81723	1.04531	2.63751	1.04534	10.1977	1.31549	9.2011	0.332662	6.80242	1.66649	9.63265	0.541453	7.88093	1.37465	10.1329	1.44097	9.20213	0.620954	6.65334	1.48023	6.15119	1.78338
833	KANSKFIGITELKKL	40770	837	833 KANS~KFIGITELKKL	S	K	-1.89171	-1.00219	0.372548	1	0	0	0	0	0	0	1	1	0	10	6	41	{"tA_0206", "tA_0801", "tA_2601", "tA_3201", "tA_6802", "tB_0702", "tB_0801", "tB_1501", "tB_3501", "tB_5801"}	7.53614	0.887399	6.60751	0.181098	6.79354	0.93907	3.30327	0.890568	8.53703	1.0022	9.90025	0.195552	7.69026	0.481616	9.69367	0.532224	8.11931	0.808851	8.76295	1.42312	9.79457	1.30807	8.01982	2.31365	11.0917	1.16773
834	ANSKFIGITELKKLE	40770	838	834 ANSK~FIGITELKKLE	K	F	-1.95106	-0.841746	0.0979734	1	0	0	0	0	0	0	0	0	0	2	6	43	{"tB_4501", "tB_5701"}	10.3391	0.398511	9.91752	0.177304	9.68631	1.24452	3.28748	1.21863	9.8409	2.25425	9.84994	0.247052	11.3937	0.787285	10.5634	0.394019	8.95721	1.39451	9.65712	0.579744	8.86079	0.911802	4.97455	1.68438	11.4007	1.16209
835	NSKFIGITELKKLES	40770	839	835 NSKF~IGITELKKLES	F	I	-1.95625	-0.830715	-0.0403601	1	0	0	0	0.561191	0	0.504283	1	0	0	3	6	39	{"tA_3001", "tA_3002", "tA_6801"}	9.72205	0.374987	9.95584	0.392683	10.2548	0.736174	4.60997	1.23216	9.0525	1.68863	9.82924	0.230543	9.9755	0.497502	10.2813	0.335453	11.0758	2.07611	10.1275	1.66168	10.5454	1.22528	7.14478	1.10236	10.7166	2.36615
836	SKFIGITELKKLESK	40770	840	836 SKFI~GITELKKLESK	I	G	-1.96876	-0.887545	-0.111342	1	0	0.798633	0.5005	0	0.558645	0	4	0	0	10	6	39	{"tA_2301", "tA_2402", "tA_2403", "tB_0702", "tB_1503", "tB_2705", "tB_4001", "tB_4402", "tB_4403", "tB_5101"}	7.72638	1.39697	10.0129	0.230419	9.16447	1.28464	0.86734	0.429801	9.32119	2.20697	8.5215	0.522279	8.35003	0.798543	8.27043	0.451204	8.18563	0.993149	8.31837	1.51962	7.89333	1.29826	8.67165	1.3476	5.87689	1.58117
837	KFIGITELKKLESKI	40770	841	837 KFIG~ITELKKLESKI	G	I	-1.92732	-0.945358	-0.106597	1	0.807255	0.675843	0.936445	0.68196	0.87084	0	1	0	0	6	6	39	{"tA_0301", "tA_1101", "tA_3101", "tA_3301", "tA_6801", "tB_2705"}	10.8571	0.607713	10.1571	0.287436	10.1345	0.953625	2.19177	0.827807	10.9727	1.70639	8.34078	0.93261	10.6204	0.507639	9.73916	0.268059	10.168	1.9332	10.8315	2.23401	9.26148	1.54482	10.0808	2.08145	12.0123	1.24847
838	FIGITELKKLESKIN	40770	842	838 FIGI~TELKKLESKIN	I	T	-1.90131	-0.994677	0.00815968	1	0.608118	0	0	0.641215	0.904736	0	0	0	0	6	6	37	{"tA_0301", "tA_1101", "tA_2902", "tA_3002", "tA_3101", "tA_6801"}	10.2263	0.967708	9.9468	0.31975	9.33265	0.536514	4.17314	0.614278	9.67455	1.49822	10.0123	0.279887	8.39401	0.867825	9.73632	0.282642	9.89848	1.83833	10.8421	1.59866	11.7551	0.964413	10.5515	2.48719	12.5358	0.621112
839	IGITELKKLESKINK	40770	843	839 IGIT~ELKKLESKINK	T	E	-1.87631	-0.993918	0.0428222	1	0	0.927421	0.858137	0	0	0	0	0	0	13	6	40	{"tA_0206", "tA_0801", "tA_2301", "tA_6802", "tA_6901", "tB_1501", "tB_3501", "tB_4001", "tB_4002", "tB_4403", "tB_5101", "tB_5301", "tB_5801"}	9.29396	0.480191	9.64686	0.252233	6.30436	0.713879	3.69888	0.649737	8.52095	0.985374	10.1109	0.114397	6.85719	0.788082	8.93248	0.325272	7.12058	1.62391	8.75177	1.88049	7.9436	1.08317	9.68098	1.45533	8.79003	1.45466
840	GITELKKLESKINKV	40770	844	840 GITE~LKKLESKINKV	E	L	-1.76508	-0.901968	0.158388	1	0	0	0	0	0	0	0	0	0	0	6	38	{}	10.3446	0.572662	10.0065	0.384905	10.0215	0.429975	3.24111	1.63707	12.1169	2.72759	9.90827	0.309831	10.3484	0.562005	10.0163	0.424603	12.0103	2.36314	11.5654	1.95404	11.3121	1.32607	10.1412	1.89951	11.8353	0.80784
841	ITELKKLESKINKVF	40770	845	841 ITEL~KKLESKINKVF	L	K	-1.72018	-0.829259	0.303616	1	0	0	0	0	0	0	1	0	0	0	6	35	{}	9.13576	0.516298	9.3319	0.187062	11.5668	0.422169	4.6695	1.63011	11.1388	1.32551	10.0737	0.197296	10.2972	0.669238	10.0102	0.236926	9.53703	2.39276	11.3388	1.83525	11.6244	0.781338	7.79547	1.62709	11.8803	0.865112
842	TELKKLESKINKVFS	40770	846	842 TELK~KLESKINKVFS	K	K	-1.72824	-0.726528	0.398829	1	0	0.529826	0.558492	0	0	0	0	0	0	7	6	32	{"tA_0301", "tA_6801", "tB_1801", "tB_2705", "tB_4402", "tB_4403", "tB_4501"}	10.2655	0.730104	10.0124	0.239026	9.36391	0.954339	2.14209	0.870219	7.84746	0.963244	8.86097	0.366948	10.7371	0.624262	9.96122	0.290397	7.94343	1.41283	7.15236	1.27991	6.98561	0.783722	6.7114	1.49689	12.8562	1.53402
843	ELKKLESKINKVFST	40770	847	843 ELKK~LESKINKVFST	K	L	-1.77498	-0.737312	0.41998	1	0	0	0	0	0	0	0	0	0	10	6	36	{"tA_0801", "tA_2301", "tA_2402", "tA_2403", "tA_2601", "tA_3201", "tA_6901", "tB_0702", "tB_0801", "tB_5701"}	8.3337	1.08496	8.81751	0.117554	8.64103	0.502906	2.9587	0.576948	11.2099	1.26057	9.69046	0.152579	8.92319	0.558511	10.019	0.253727	11.7679	2.116	10.6238	1.67776	12.01	1.06372	9.53749	1.3428	11.1409	1.31109
844	LKKLESKINKVFSTP	40770	848	844 LKKL~ESKINKVFSTP	L	E	-1.8131	-0.876684	0.297364	1	0	0	0	0	0	0	0	0	0	2	6	32	{"tB_2705", "tB_5401"}	8.63813	1.25194	9.45475	0.189474	11.6862	1.00159	2.42662	0.954293	10.1919	1.24204	8.95871	0.362247	10.1872	0.636894	10.1599	0.179017	9.12957	1.60767	11.3884	2.13773	11.1219	0.868471	9.2249	1.87908	9.91661	1.73868
845	KKLESKINKVFSTPI	40770	849	845 KKLE~SKINKVFSTPI	E	S	-1.80069	-1.0195	-0.0330121	1	0	0.624009	0.563052	0	0	0	0	0	0	4	6	23	{"tA_0301", "tA_1101", "tA_3101", "tB_2705"}	8.95527	1.18517	9.83534	0.543533	10.7702	0.679992	2.15929	0.462867	8.17474	1.76326	5.04158	0.53649	9.66658	0.375724	9.63061	0.392261	9.71399	1.26212	9.86527	1.84894	9.28313	0.70606	8.96169	1.31886	11.1262	1.98986
846	KLESKINKVFSTPIP	40770	850	846 KLES~KINKVFSTPIP	S	K	-1.74547	-1.17349	-0.279629	1	0	0	0	0	0	0	0	1	0	7	6	30	{"tA_0201", "tA_0202", "tA_0203", "tA_0206", "tA_2301", "tA_2402", "tB_0801"}	9.68575	0.602218	8.83022	0.213213	10.2025	0.902674	3.96336	1.05384	13.0551	1.19219	9.93847	0.24391	11.6061	1.44776	9.57414	0.281523	10.6987	2.54008	10.862	2.09146	11.3916	1.315	10.3148	2.4829	12.5099	1.5943
847	LESKINKVFSTPIPF	40770	851	847 LESK~INKVFSTPIPF	K	I	-1.82975	-1.31804	-0.498197	1	0	0	0	0	0	0	2	4	0	10	6	40	{"tA_2402", "tB_1501", "tB_1503", "tB_1801", "tB_3501", "tB_4001", "tB_4002", "tB_4402", "tB_4403", "tB_5801"}	9.7222	0.666611	9.43638	0.259	6.41877	1.51202	1.22487	0.731167	7.24618	0.604715	9.39082	0.416707	7.51032	0.683869	5.73073	0.452411	4.60263	1.40898	5.0754	1.73387	5.27924	0.798216	7.51853	1.07428	10.4605	1.97329
848	ESKINKVFSTPIPFS	40770	852	848 ESKI~NKVFSTPIPFS	I	N	-1.87826	-1.40701	-0.604281	1	0	0	0	0	0	0	1	2	0	3	6	36	{"tA_3001", "tA_6802", "tB_4501"}	8.64614	0.64056	9.34236	0.501347	12.5531	0.651307	3.7403	0.813313	10.4859	1.25709	9.95922	0.247104	10.6187	0.954853	9.88785	0.419265	11.154	2.00259	10.8842	1.85993	10.9118	0.780799	6.78161	1.45561	12.5581	1.28539
849	SKINKVFSTPIPFSY	40770	853	849 SKIN~KVFSTPIPFSY	N	K	-2.00486	-1.47295	-0.614938	1	0	0.605214	0	0	0	0	4	2	0	8	6	34	{"tB_0702", "tB_1801", "tB_2705", "tB_4002", "tB_4403", "tB_4501", "tB_5101", "tB_5401"}	7.81604	1.95349	10.1887	0.172203	10.1818	1.30824	2.53925	1.44411	7.96348	1.38981	7.1508	0.575432	9.95283	0.419413	9.84114	0.408111	7.09221	1.05719	9.41284	1.92499	7.67042	1.57498	6.97972	1.42131	8.23487	2.10365
850	KINKVFSTPIPFSYS	40770	854	850 KINK~VFSTPIPFSYS	K	V	-2.08348	-1.49625	-0.334606	1	0	0	0	0	0	0	4	4	0	5	6	37	{"tA_0301", "tA_1101", "tA_2601", "tA_3001", "tB_0702"}	8.44704	0.335008	9.61645	0.0967216	9.0672	0.68764	3.27987	0.8895	11.2129	0.954586	9.65397	0.173098	10.0744	0.706048	9.45013	0.625963	9.38608	1.55115	11.0973	1.29783	11.2874	1.20542	8.58105	1.13373	12.1533	1.26182
851	INKVFSTPIPFSYSK	40770	855	851 INKV~FSTPIPFSYSK	V	F	-2.09643	-1.52135	-0.140105		0	0	0	0	0	0	3	2	0	9	6	42	{"tA_2402", "tA_6901", "tB_0801", "tB_1801", "tB_4001", "tB_4002", "tB_4402", "tB_4403", "tB_5101"}	9.43247	0.37263	8.68393	0.277371	7.66073	0.649016	1.73755	0.508757	7.22992	0.671821	9.7999	0.252096	8.04196	1.02942	8.98974	0.25449	6.24518	1.4354	8.43091	1.17164	7.92121	0.575083	8.67128	1.6021	7.90835	1.40172
852	NKVFSTPIPFSYSKN	40770	856	852 NKVF~STPIPFSYSKN	F	S	-2.00378	-1.59554	0.0339646		0	0	0	0	0.552205	0	8	4	0	3	6	38	{"tB_0702", "tB_1503", "tB_2705"}	8.146	1.57866	9.84694	0.554462	11.0671	0.586122	1.39875	1.09971	9.83959	1.20496	8.62325	0.619082	8.61842	0.747255	9.85958	0.406381	8.9835	1.60593	9.82049	1.00833	9.35067	0.766286	8.49509	1.87471	9.67013	2.4025
853	KVFSTPIPFSYSKNL	40770	857	853 KVFS~TPIPFSYSKNL	S	T	-1.96804	-1.65118	0.0261681		0	0.694553	0.70455	0	0	0	3	1	0	22	6	50	{"tA_0201", "tA_0206", "tA_0301", "tA_2301", "tA_2402", "tA_2601", "tA_2902", "tA_3001", "tA_3101", "tA_3201", "tA_6802", "tA_6901", "tB_0702", "tB_1501", "tB_1503", "tB_1801", "tB_3501", "tB_4002", "tB_4402", "tB_4403", "tB_5701", "tB_5801"}	8.27444	0.339707	9.73691	0.110383	3.16953	0.463304	1.58377	0.942543	6.23498	1.506	9.4453	0.355573	7.6695	0.696436	9.38881	0.426858	7.35909	1.32738	6.02841	1.28252	6.30144	0.820616	9.46493	1.54581	11.3474	1.2141
854	VFSTPIPFSYSKNLD	40770	858	854 VFST~PIPFSYSKNLD	T	P	-1.94848	-1.67122	0.0156663		0	0	0	0.741229	0	0	4	1	0	4	6	51	{"tA_0201", "tA_0202", "tA_0203", "tA_0206"}	10.4397	0.333653	9.77104	0.355048	9.93622	1.03854	3.10278	0.893702	11.3087	2.04096	10.0717	0.193323	10.3441	0.912659	9.87667	0.45433	10.3606	2.03903	11.0845	1.5563	11.3334	1.54914	9.56315	1.61632	11.8117	1.55188
855	FSTPIPFSYSKNLDC	40770	859	855 FSTP~IPFSYSKNLDC	P	I	-2.01762	-1.63173	0.0709954		0	0	0	0	0	0	1	0	0	14	6	57	{"tA_0101", "tA_2902", "tA_3002", "tA_3201", "tA_6801", "tB_1501", "tB_1801", "tB_3501", "tB_4402", "tB_4403", "tB_5101", "tB_5301", "tB_5401", "tB_5801"}	9.03526	0.42421	9.1546	0.237014	6.77093	0.529522	2.24836	0.850167	4.23007	1.42574	9.80759	0.122693	4.93868	0.44091	9.846	0.197344	7.65659	0.705283	7.65094	1.59866	7.32146	1.43816	8.55525	0.866687	7.13415	1.30998
856	STPIPFSYSKNLDCW	40770	860	856 STPI~PFSYSKNLDCW	I	P	-1.99895	-1.58062	-0.00895089		0	0	0	0	0	0	6	1	0	2	6	54	{"tA_3001", "tB_5701"}	9.90868	0.542775	10.0818	0.208345	9.23582	1.36552	4.18132	0.793218	10.7934	2.13755	9.86686	0.146891	12.1362	1.26717	10.0502	0.285197	9.51402	2.37259	10.9705	1.9349	11.24	1.43286	7.28688	1.44161	11.7322	1.11123
857	TPIPFSYSKNLDCWV	40770	861	857 TPIP~FSYSKNLDCWV	P	F	-2.01008	-1.50729	-0.125187		0	0	0	0	0	0	7	5	0	8	6	53	{"tA_0301", "tA_1101", "tA_3101", "tA_3301", "tA_6801", "tB_2705", "tB_5301", "tB_5401"}	9.09402	0.897633	10.0809	0.165726	9.97593	0.63873	2.72916	1.14275	8.2634	1.40885	8.88022	0.356539	8.52012	0.563817	10.1845	0.324067	9.8538	1.73387	9.46242	1.63554	9.0839	1.64786	8.14464	1.35914	10.5246	1.51583
858	PIPFSYSKNLDCWVD	40770	862	858 PIPF~SYSKNLDCWVD	F	S	-1.95446	-1.49569	-0.143871		0	0.618364	0	0	0	0	2	2	0	1	6	51	{"tA_3001"}	9.36072	0.510567	9.89253	0.232375	9.70473	0.762891	3.70476	1.05136	11.6757	1.83701	9.75404	0.258385	11.0874	0.359273	9.75327	0.218824	9.9092	2.01077	11.863	2.38916	12.1944	1.40587	9.83363	1.66027	12.7167	1.54215
859	IPFSYSKNLDCWVDN	40770	863	859 IPFS~YSKNLDCWVDN	S	Y	-1.87901	-1.47629	-0.231738		0.68142	0.742826	0.584473	0	0	0	0	1	0	13	6	42	{"tA_0202", "tA_0203", "tA_0206", "tA_0801", "tA_2301", "tA_2402", "tA_6901", "tB_0702", "tB_1503", "tB_3501", "tB_5101", "tB_5301", "tB_5401"}	4.93386	0.652233	9.52685	0.266382	8.58999	0.477509	1.30608	0.811447	8.62117	0.968852	9.4986	0.19027	6.3214	0.388958	10.0617	0.281729	8.31315	1.68709	9.08623	1.79038	8.48029	0.964611	10.3917	1.63681	3.55689	1.18978
860	PFSYSKNLDCWVDNE	40770	864	860 PFSY~SKNLDCWVDNE	Y	S	-1.76621	-1.3622	-0.163355		0	0.521693	0	0	0	0	0	0	0	0	6	38	{}	9.9357	0.603804	9.64701	0.300392	10.7364	0.502383	2.84968	1.02086	11.9598	2.30814	9.78082	0.152606	10.4529	0.616998	9.78436	0.364845	10.6866	1.66323	11.7504	2.35665	12.307	1.17724	10.466	2.16896	12.9625	1.34877
861	FSYSKNLDCWVDNEE	40770	865	861 FSYS~KNLDCWVDNEE	S	K	-1.71531	-1.20895	-0.205645		0	0	0	0	0	0	0	0	0	11	6	35	{"tA_0201", "tA_0206", "tA_0801", "tA_2601", "tA_6802", "tA_6901", "tB_0801", "tB_3501", "tB_5101", "tB_5301", "tB_5401"}	8.78627	0.800161	8.6714	0.346303	9.44966	1.07856	3.79952	1.44381	8.76588	1.4515	9.85998	0.369981	7.66722	0.961213	9.72981	0.358383	9.8583	1.91593	10.0138	1.8634	10.099	1.08508	9.88827	2.06624	4.44824	1.59553
862	SYSKNLDCWVDNEED	40770	866	862 SYSK~NLDCWVDNEED	K	N	-1.64699	-1.10566	-0.138584		0	0	0	0	0	0	0	3	0	7	6	40	{"tA_2403", "tA_2902", "tB_1503", "tB_4402", "tB_5301", "tB_5701", "tB_5801"}	10.1028	0.357176	9.65704	0.232627	8.09541	1.05944	0.380843	0.824262	9.60202	1.73525	9.70342	0.273469	9.68933	0.867002	10.5667	0.344478	11.0187	1.49672	8.36028	1.76153	9.07903	1.18523	9.53994	1.47289	10.5054	1.48991
863	YSKNLDCWVDNEEDI	40770	867	863 YSKN~LDCWVDNEEDI	N	L	-1.62502	-1.10012	-0.102137		0	0	0	0	0	0	0	0	0	16	6	48	{"tA_0101", "tA_0201", "tA_0206", "tA_0801", "tA_2601", "tA_3001", "tA_3201", "tA_3301", "tA_6802", "tA_6901", "tB_0702", "tB_0801", "tB_4001", "tB_5101", "tB_5401", "tB_5701"}	8.54328	0.877165	8.88758	0.343234	9.36578	0.832253	3.86645	1.6878	10.8303	1.69766	9.80203	0.300987	9.02584	0.326951	8.64658	0.293027	8.05715	1.46087	9.12359	1.22081	9.67946	0.665744	7.76102	0.915119	7.24106	1.51867
864	SKNLDCWVDNEEDID	40770	868	864 SKNL~DCWVDNEEDID	L	D	-1.53726	-1.17077	0.139242		0	0.548949	0	0	0	0	0	0	0	1	6	48	{"tB_2705"}	8.66399	1.75182	9.90234	0.342159	11.12	0.46214	4.03087	1.22193	10.6861	1.19612	8.61285	0.923677	10.6207	0.438318	10.3217	0.474164	9.02012	1.68348	10.883	1.81494	10.7982	1.42674	7.41473	1.67248	11.3867	1.64529
865	KNLDCWVDNEEDIDV	40770	869	865 KNLD~CWVDNEEDIDV	D	C	-1.48361	-1.18586	0.202242		0	0.71852	0	0.62189	0	0	0	0	0	6	6	41	{"tA_1101", "tA_3002", "tA_3101", "tB_2705", "tB_4501", "tB_5701"}	9.72327	0.663244	9.66725	0.233192	9.53962	0.85407	3.6486	0.641426	9.30613	1.03785	8.93151	0.270053	10.5773	0.415101	9.64837	0.244237	9.96992	2.47146	10.0809	1.13813	8.60651	0.737782	6.79725	1.37536	11.568	1.35501
866	NLDCWVDNEEDIDVI	40770	870	866 NLDC~WVDNEEDIDVI	C	W	-1.35263	-1.16556	0.34391		0	0	0	0	0	0	3	1	0	0	6	41	{}	10.5636	0.301779	10.2116	0.432983	8.7784	1.04983	3.82352	1.09632	11.6903	0.739503	9.87857	0.174786	10.0475	0.963802	10.2759	0.283559	12.2236	2.27164	11.9761	1.87997	11.2321	1.71361	9.94483	1.62233	11.9864	1.40374
867	LDCWVDNEEDIDVIL	40770	871	867 LDCW~VDNEEDIDVIL	W	V	-1.29583	-1.1644	0.36359		0	0.587602	0	0.880176	0	0	4	4	0	0	6	30	{}	9.98954	0.485737	9.7826	0.696054	7.91829	1.13322	3.91568	0.616865	9.93183	1.34463	9.85043	0.207707	10.0836	1.74671	9.88993	0.344628	9.62338	1.40117	10.2721	1.836	10.3077	1.35028	7.8741	1.88228	10.7	1.82549
868	DCWVDNEEDIDVILK	40770	872	868 DCWV~DNEEDIDVILK	V	D	-1.27721	-1.17466	0.314053		0	0.760804	0.584883	0.598573	0	0	1	0	0	2	6	25	{"tA_3001", "tB_4402"}	10.1073	1.07332	10.0885	0.308367	10.1254	1.66541	4.3987	2.09539	9.19444	1.39313	9.73107	0.291371	10.4516	2.86473	9.9907	0.400425	9.6152	1.48609	8.16252	1.77347	8.71017	0.906451	7.78667	1.7407	12.0027	1.69387
869	CWVDNEEDIDVILKK	40770	873	869 CWVD~NEEDIDVILKK	D	N	-1.37903	-1.18359	0.382409		0.58778	0.65123	0	0	0	0	0	0	0	8	6	17	{"tA_0202", "tA_0203", "tA_0801", "tA_2301", "tA_2402", "tA_2403", "tA_6901", "tB_5301"}	10.0755	0.435775	9.49128	0.239712	11.2359	1.66758	2.20512	1.59755	10.8987	1.94238	9.98295	0.263101	8.30141	0.607323	9.63052	0.318095	12.618	2.73985	10.9223	1.51167	10.1574	1.29605	10.0708	1.55497	10.2713	1.43703
870	WVDNEEDIDVILKKS	40770	874	870 WVDN~EEDIDVILKKS	N	E	-1.49397	-1.15884	0.402538		0	0	0	0	0	0	0	0	0	1	6	17	{"tA_6801"}	9.66925	0.496022	9.20479	0.479971	8.57859	0.961438	4.62481	1.51451	11.3471	1.48241	9.87284	0.220953	10.0066	0.660288	10.0511	0.339899	9.76834	2.04238	12.008	2.63679	12.0275	1.29955	9.05279	1.61738	12.7506	2.10858
871	VDNEEDIDVILKKST	40770	875	871 VDNE~EDIDVILKKST	E	E	-1.5537	-1.19232	0.193971		0	0	0	0	0	0	0	0	0	2	6	13	{"tA_0801", "tB_4001"}	9.64296	0.606486	9.34174	0.317499	9.9379	0.566782	4.22539	1.1907	9.47504	1.05143	9.98249	0.319097	9.86237	1.00505	8.27066	0.410826	8.8944	1.17965	9.95931	0.71936	9.21644	0.607123	7.12487	1.2739	10.5857	2.14089
872	DNEEDIDVILKKSTI	40770	876	872 DNEE~DIDVILKKSTI	E	D	-1.54279	-1.2971	-0.0458102		0	0	0	0	0	0	0	0	0	1	6	14	{"tB_4001"}	9.20971	0.733659	9.45616	0.319835	7.56748	0.581739	2.95639	0.651381	11.6613	1.38949	9.86751	0.233346	8.71798	0.614975	8.88058	0.456214	9.37577	1.19636	9.67294	1.15056	9.3569	1.32575	8.10122	1.84062	11.1409	1.35686
873	NEEDIDVILKKSTIL	40770	877	873 NEED~IDVILKKSTIL	D	I	-1.61299	-1.42971	-0.274219		0	0.559605	0	0.65494	0.649394	0	0	0	0	6	6	20	{"tA_3201", "tB_4001", "tB_4002", "tB_4402", "tB_4403", "tB_4501"}	9.20684	0.544373	9.78537	0.108162	8.7578	0.553155	1.7908	1.3586	8.40266	0.711197	9.6249	0.269147	9.46454	0.6252	2.59111	0.349206	6.44749	1.08714	7.07845	0.880296	6.76418	1.01073	5.30886	1.44563	12.0222	1.82493
874	EEDIDVILKKSTILN	40770	878	874 EEDI~DVILKKSTILN	I	D	-1.6093	-1.53275	-0.294145		0	0	0	0	0	0	1	0	0	8	6	26	{"tA_0301", "tA_1101", "tA_3001", "tA_3101", "tA_3301", "tA_6801", "tB_1801", "tB_4501"}	10.4571	0.640051	10.1462	0.226692	9.81704	0.950547	3.13225	1.61325	6.86416	0.941838	9.70047	0.252937	10.1407	0.94481	9.70953	0.25538	9.73148	2.01908	9.40287	1.08864	9.38384	1.04797	5.3962	1.4322	13.9455	2.03449
875	EDIDVILKKSTILNL	40770	879	875 EDID~VILKKSTILNL	D	V	-1.69879	-1.54779	-0.33779		0	0.538781	0.543732	0.698381	0	0	1	0	0	12	6	30	{"tA_0301", "tA_1101", "tA_2601", "tA_2902", "tA_3101", "tA_3301", "tA_6801", "tB_1801", "tB_2705", "tB_4402", "tB_4403", "tB_4501"}	9.94785	0.702426	9.86459	0.494023	9.59202	0.467202	3.09493	1.11802	5.47781	1.94207	8.8045	0.241626	9.7407	0.421883	9.38899	0.386808	9.68269	2.01807	7.9249	1.9484	7.03304	1.11776	7.00354	1.1565	11.6289	1.49437
876	DIDVILKKSTILNLD	40770	880	876 DIDV~ILKKSTILNLD	V	I	-1.76966	-1.51775	-0.220175		0.526972	0	0	0	0	0	7	0	0	1	6	30	{"tA_3001"}	10.1326	0.591258	9.98432	0.151453	9.81216	0.735506	4.04718	0.859227	12.3752	1.51262	9.97183	0.191184	11.0614	0.805164	9.74918	0.349545	11.4878	2.1593	11.1297	1.56604	11.2845	1.32357	8.70136	1.69081	12.3892	2.01131
877	IDVILKKSTILNLDI	40770	881	877 IDVI~LKKSTILNLDI	I	L	-1.82656	-1.52089	-0.0419038		0.860905	0.630991	0	0	0	0	6	0	0	2	6	30	{"tB_4501", "tB_5401"}	9.45883	0.531908	9.66984	0.442237	10.2163	0.695085	1.85464	0.627218	8.45728	0.889849	9.53438	0.175593	8.567	0.81903	9.78508	0.339179	7.74192	1.55528	9.15559	1.97838	8.49678	0.366056	6.94275	2.16759	10.2648	1.82115
878	DVILKKSTILNLDIN	40770	882	878 DVIL~KKSTILNLDIN	L	K	-1.83807	-1.52152	0.30096		0.510802	0.895542	0.842448	0	0	0	6	6	0	7	6	36	{"tA_2601", "tA_3201", "tA_6802", "tA_6901", "tB_0702", "tB_1501", "tB_5701"}	7.7996	0.695428	9.44991	0.0748775	7.21234	0.864274	2.87833	0.452163	9.81727	0.511267	9.81209	0.235284	8.19543	0.825552	9.75477	0.309122	10.223	1.77872	9.44086	1.56473	10.3915	0.619314	9.72322	2.15132	12.2837	1.64158
879	VILKKSTILNLDINN	40770	883	879 VILK~KSTILNLDINN	K	K	-1.78921	-1.55956	0.514714		0	0.709267	0	0	0	0	0	1	0	9	6	39	{"tA_0201", "tA_0202", "tA_0203", "tA_0206", "tA_0801", "tA_2301", "tA_2402", "tA_6901", "tB_0801"}	9.30059	0.383521	8.76212	0.255797	7.39076	1.01571	2.14026	0.75072	9.74255	1.56694	10.0134	0.10095	8.06916	0.388682	10.0251	0.172429	8.87875	1.70258	9.43831	1.39921	9.01228	1.23524	9.54063	2.09537	10.6274	1.23049
880	ILKKSTILNLDINND	40770	884	880 ILKK~STILNLDINND	K	S	-1.70555	-1.52848	0.737013		0	0	0	0	0	0	0	0	0	3	6	34	{"tA_0301", "tA_3001", "tB_0801"}	9.44878	0.369923	8.66283	0.222364	9.16906	1.16282	3.60541	1.07818	10.0853	3.34672	9.85795	0.173025	9.91752	1.06266	9.8959	0.337622	10.3526	2.19851	11.3686	1.70824	11.3671	1.4309	10.3007	1.42032	11.4772	1.15035
881	LKKSTILNLDINNDI	40770	885	881 LKKS~TILNLDINNDI	S	T	-1.7115	-1.35927	0.672105		0	0	0	0	0	0	0	0	0	16	6	38	{"tA_0202", "tA_0206", "tA_2301", "tA_2402", "tA_2403", "tB_0702", "tB_0801", "tB_1503", "tB_1801", "tB_2705", "tB_4001", "tB_4002", "tB_4402", "tB_5101", "tB_5301", "tB_5401"}	7.35482	1.01428	8.80003	0.190991	8.80384	0.973981	0.858562	0.59955	6.6297	1.97394	7.50388	0.647107	7.85093	0.571945	8.92639	0.394376	4.69864	1.67144	8.24334	1.63896	8.57349	1.12408	8.50428	1.24735	5.23885	1.53526
882	KKSTILNLDINNDII	40770	886	882 KKST~ILNLDINNDII	T	I	-1.67791	-1.1298	0.477289		0.513362	0	0	0	0	0	1	3	0	3	6	40	{"tB_2705", "tB_5401", "tB_5701"}	9.09264	1.1493	9.60048	0.375228	11.114	0.865957	1.68171	0.792484	9.87282	1.65637	7.88842	0.640126	10.7756	0.647003	9.94977	0.313296	10.3929	1.36649	9.78409	1.4595	9.56551	0.934688	7.55949	1.87413	10.5378	1.47077
883	KSTILNLDINNDIIS	40770	887	883 KSTI~LNLDINNDIIS	I	L	-1.72062	-0.953046	0.247832		0	0	0	0	0	0	1	0	0	6	6	44	{"tA_3201", "tB_4001", "tB_4402", "tB_5101", "tB_5701", "tB_5801"}	8.73503	0.340407	9.91755	0.305441	7.61185	0.899045	4.16909	1.09022	9.38756	0.870487	9.89715	0.164859	8.04206	0.301123	9.07127	0.392711	8.6866	1.18335	8.42025	0.989318	9.08225	0.621318	8.03411	1.53083	9.0527	1.12157
884	STILNLDINNDIISD	40770	888	884 STIL~NLDINNDIISD	L	N	-1.68604	-0.910515	0.138446		0	0.727635	0	0	0	0	1	0	0	2	6	39	{"tA_0301", "tA_1101"}	10.5916	0.265201	10.0164	0.142357	9.59498	0.81934	3.59104	0.781014	10.7872	1.58208	9.85375	0.160412	10.7148	0.396246	10.0875	0.271729	10.7484	1.76177	10.4446	1.72785	10.6357	1.19934	8.12858	1.23278	11.6044	1.1934
885	TILNLDINNDIISDI	40770	889	885 TILN~LDINNDIISDI	N	L	-1.61486	-0.94585	0.109469		0	0.584828	0	0.509938	0	0	1	1	0	4	6	34	{"tA_0301", "tA_1101", "tA_2902", "tA_3201"}	10.1912	0.550154	9.96921	0.218121	9.89285	0.826636	4.0988	1.04163	9.93847	1.58456	9.83369	0.167627	10.3716	0.708135	9.82253	0.167928	10.6892	2.00076	10.5188	1.29963	10.2874	0.80706	8.94969	1.21703	11.3992	1.15576
886	ILNLDINNDIISDIS	40770	890	886 ILNL~DINNDIISDIS	L	D	-1.50254	-0.960747	0.142846		0.632844	0	0	0.856736	0.76829	0	0	3	0	0	6	31	{}	10.6834	0.378138	9.47582	0.226912	9.14342	0.996101	4.96242	1.85014	10.5479	1.5922	10.0699	0.185698	10.0632	0.471344	9.94136	0.386337	11.2929	2.73101	12.1439	1.94995	12.2873	1.36531	10.3444	2.27252	12.6184	0.949332
887	LNLDINNDIISDISG	40770	891	887 LNLD~INNDIISDISG	D	I	-1.38175	-0.971188	0.174826		0	0.601536	0.621464	0	0	0	0	0	0	13	6	28	{"tA_0206", "tA_0801", "tA_2301", "tA_2402", "tA_6802", "tA_6901", "tB_1501", "tB_3501", "tB_4001", "tB_4002", "tB_4402", "tB_4403", "tB_5101"}	9.42515	0.606037	9.62466	0.21482	6.38506	0.762653	2.9833	0.421534	9.06412	0.588857	9.26194	0.405671	7.73871	0.320802	8.1084	0.525573	6.40275	1.41636	7.40937	1.10185	6.90799	0.508337	8.25782	1.25364	6.30383	1.8563
888	NLDINNDIISDISGF	40770	892	888 NLDI~NNDIISDISGF	I	N	-1.33564	-0.987444	0.351735		0	0	0	0	0.598638	0	2	2	0	4	6	29	{"tA_2301", "tA_2402", "tB_0702", "tB_0801"}	8.46484	0.555776	8.8635	0.183736	8.46729	0.850703	2.68702	0.708556	12.865	1.2103	9.84609	0.254084	8.93413	0.820077	9.9	0.17065	11.435	1.46366	11.1855	1.57688	12.0866	1.25466	10.3777	1.40899	12.0077	1.11996
889	LDINNDIISDISGFN	40770	893	889 LDIN~NDIISDISGFN	N	N	-1.41075	-0.982094	0.442214		0	0	0	0	0	0	0	0	0	3	6	26	{"tB_2705", "tB_4002", "tB_4501"}	9.91081	0.432599	9.74148	0.167088	9.12315	0.860812	3.69352	1.01801	10.1267	1.19371	8.52313	0.424835	9.45668	0.877092	9.16597	0.837493	5.85027	1.24033	10.2066	1.71898	9.07403	0.425844	6.04434	1.10042	10.8017	1.82156
890	DINNDIISDISGFNS	40770	894	890 DINN~DIISDISGFNS	N	D	-1.46994	-0.965807	0.530125		0.521298	0.611232	0	0	0	0	1	0	0	0	6	24	{}	10.1109	0.315765	9.62163	0.151716	9.84299	0.392222	4.45373	1.34035	9.70467	1.24888	9.91003	0.203108	10.4828	0.749968	9.92385	0.37416	11.3709	2.12465	11.9497	1.49364	11.2751	1.89172	8.59081	1.62214	12.6362	0.903588
891	INNDIISDISGFNSS	40770	895	891 INND~IISDISGFNSS	D	I	-1.52273	-0.917879	0.451027		0	0	0	0	0	0	0	2	0	12	6	32	{"tA_0202", "tA_0203", "tA_0206", "tA_0801", "tA_2301", "tA_2402", "tA_6802", "tA_6901", "tB_1501", "tB_4001", "tB_4403", "tB_5101"}	9.49867	0.588524	9.55091	0.266806	6.63555	0.972059	3.22412	0.556561	8.18368	0.464012	9.89383	0.164525	7.90791	0.402564	8.81022	0.330934	7.7307	1.45416	8.73097	1.49598	8.21845	0.369643	8.2218	1.03677	7.48488	1.64236
892	NNDIISDISGFNSSV	40770	896	892 NNDI~ISDISGFNSSV	I	I	-1.49652	-0.875209	0.247216		0	0	0	0	0.518259	0	3	2	0	2	6	34	{"tA_3001", "tB_4501"}	10.044	0.469125	9.81932	0.209148	11.0436	1.04046	2.37335	0.95843	12.502	1.3627	9.81817	0.17948	10.7189	1.10542	10.1292	0.250766	10.4252	1.25428	10.9518	1.19977	10.3255	1.06769	6.66462	1.41771	11.7606	1.43503
893	NDIISDISGFNSSVI	40770	897	893 NDII~SDISGFNSSVI	I	S	-1.46491	-0.827502	0.034053		0	0.535751	0	0	0	0	2	3	0	4	6	25	{"tA_6802", "tB_4001", "tB_4002", "tB_4501"}	9.39291	0.810683	9.73298	0.260066	8.10169	1.13726	3.32048	1.69349	9.67254	0.879012	9.48291	0.200039	9.52202	0.835895	8.58142	0.506304	7.08827	1.0188	9.91182	1.12939	9.06896	0.819278	5.35351	1.44582	11.7792	2.23301
894	DIISDISGFNSSVIT	40770	898	894 DIIS~DISGFNSSVIT	S	D	-1.48238	-0.809527	-0.0105395		0.790151	0.624872	0.846764	0	0	0	0	5	0	10	6	31	{"tA_0202", "tA_0203", "tA_2301", "tA_2402", "tA_2403", "tA_2601", "tB_1501", "tB_1503", "tB_3501", "tB_5801"}	8.76597	0.502287	9.51722	0.170939	3.50135	0.728285	1.51125	1.13655	8.7505	1.1581	9.72832	0.153379	6.68966	0.820561	9.8157	0.260951	9.3339	1.17592	9.37496	1.35504	9.47021	0.656648	10.012	2.42402	12.4448	0.868736
895	IISDISGFNSSVITY	40770	899	895 IISD~ISGFNSSVITY	D	I	-1.50996	-0.818754	0.0759154		0.589806	0.567001	0	0	0	0	0	3	0	2	6	30	{"tA_0301", "tA_6801"}	10.4036	0.516985	9.8694	0.255744	9.91932	0.465312	3.71135	1.34202	10.7193	2.17197	9.90851	0.216289	10.2398	0.886933	9.85191	0.344835	10.6606	2.26188	11.5415	2.39987	11.1177	1.06907	9.659	1.23961	11.6453	1.25118
896	ISDISGFNSSVITYP	40770	900	896 ISDI~SGFNSSVITYP	I	S	-1.53288	-0.777874	0.159506		0	0	0	0.526735	0	0	0	2	0	2	6	32	{"tA_3001", "tB_5401"}	10.0252	0.236225	9.94474	0.144048	10.9147	0.907771	4.91737	1.66541	10.1416	2.11613	10.1328	0.219515	8.39589	0.593551	9.93628	0.237521	9.52806	1.19915	10.9191	1.81442	10.3844	0.730711	7.72815	1.21542	9.81202	1.68819
897	SDISGFNSSVITYPD	40770	901	897 SDIS~GFNSSVITYPD	S	G	-1.52187	-0.64107	0.0584271		0	0.811142	0.598209	0	0	0	0	2	0	4	6	24	{"tB_4001", "tB_4002", "tB_4403", "tB_4501"}	9.87987	0.47212	9.95327	0.441276	8.74735	1.01466	3.00344	2.06899	10.5241	0.712118	9.1791	0.247343	11.2273	0.682935	9.00389	0.688405	6.48463	1.85681	9.24567	0.978209	7.64676	1.03464	5.65865	1.88354	10.7642	1.29424
898	DISGFNSSVITYPDA	40770	902	898 DISG~FNSSVITYPDA	G	F	-1.47369	-0.596861	-0.0450472		0	0	0	0	0	0	0	1	0	7	6	29	{"tA_0201", "tA_0202", "tA_0203", "tA_0206", "tA_2601", "tA_6802", "tA_6901"}	9.24505	0.284114	9.5169	0.317255	8.9915	0.699821	3.04732	1.2554	11.4004	1.47761	9.85308	0.153451	9.44067	1.16468	9.89958	0.481022	10.3907	1.48819	10.61	1.94152	10.9366	1.2306	8.0539	1.6853	12.2643	0.947907
899	ISGFNSSVITYPDAQ	40770	903	899 ISGF~NSSVITYPDAQ	F	N	-1.43385	-0.690896	-0.189282		0	0	0	0.687305	0.827421	0	0	4	0	8	6	33	{"tA_0101", "tA_6802", "tB_0702", "tB_1501", "tB_3501", "tB_5101", "tB_5301", "tB_5801"}	8.10726	0.58457	9.22777	0.227569	6.73533	0.895819	3.60179	0.674477	10.1583	0.859716	10.0698	0.138101	6.79401	1.04489	9.72146	0.354418	8.74291	1.02301	10.5806	1.59038	9.869	0.805701	8.94238	1.78047	7.04999	0.928259
900	SGFNSSVITYPDAQL	40770	904	900 SGFN~SSVITYPDAQL	N	S	-1.37588	-0.880845	-0.344509		0	0.623416	0	0	0	0	0	2	0	6	6	29	{"tA_0301", "tA_1101", "tA_3001", "tA_6801", "tA_6802", "tB_5701"}	9.68803	0.527939	10.3623	0.192301	9.87564	1.25111	4.44094	1.1673	10.4834	1.60067	9.8066	0.205714	9.18445	1.08704	9.79296	0.336221	10.0109	2.23209	9.79589	1.30341	8.70134	0.575087	7.68835	1.40318	10.8445	1.28705
901	GFNSSVITYPDAQLV	40770	905	901 GFNS~SVITYPDAQLV	S	S	-1.37167	-1.0244	-0.404326		0	0	0	0	0	0	0	2	0	4	6	31	{"tA_0101", "tA_2403", "tA_2902", "tB_1501"}	10.4362	0.692841	10.2753	0.144676	6.48278	0.502962	2.0615	1.08943	9.62066	1.13567	9.82913	0.171356	8.20661	0.303741	10.0587	0.267499	10.7973	1.73952	9.90084	1.74453	9.77571	1.04986	10.9297	1.44869	12.5969	1.74172
902	FNSSVITYPDAQLVP	40770	906	902 FNSS~VITYPDAQLVP	S	V	-1.37149	-1.05441	-0.268092		0	0	0	0	0	0	0	0	0	3	6	32	{"tA_0101", "tA_0301", "tA_1101"}	10.1728	0.639834	9.74268	0.24702	9.09417	1.00517	2.3071	1.42982	9.02187	1.45132	9.46089	0.216384	8.50501	0.392656	9.49554	0.346851	8.34447	1.41454	9.02459	1.51003	8.76245	0.982723	8.37177	1.54529	10.4747	1.47055
903	NSSVITYPDAQLVPG	40770	907	903 NSSV~ITYPDAQLVPG	V	I	-1.33022	-1.03677	-0.158233		0.535811	0.509886	0	0	0	0	2	0	0	4	6	32	{"tA_0301", "tA_1101", "tA_3002", "tA_6801"}	10.643	0.666956	10.2241	0.399613	11.4139	0.561935	4.30376	1.00324	9.33457	1.14033	10.018	0.113323	9.56642	0.552439	9.96395	0.311569	10.539	2.2611	9.50025	1.36343	9.41985	0.990747	7.59272	1.83893	11.4898	1.57789
904	SSVITYPDAQLVPGI	40770	908	904 SSVI~TYPDAQLVPGI	I	T	-1.38159	-1.06617	-0.113168		0	0.645317	0	0	0	0	6	3	0	2	6	27	{"tA_6802", "tB_4501"}	9.02184	0.846288	10.0302	0.266514	8.94441	0.796227	5.28823	1.8961	11.6203	1.42839	10.1083	0.194326	9.56905	0.694864	9.70455	0.312548	8.80817	1.59117	10.3275	1.19348	10.2686	0.608754	6.28374	2.02259	10.2547	1.01425
905	SVITYPDAQLVPGIN	40770	909	905 SVIT~YPDAQLVPGIN	T	Y	-1.53385	-1.05674	-0.0191274		0.57993	0.57284	0.698029	0	0	0	5	2	0	6	6	25	{"tA_0301", "tA_1101", "tA_2601", "tA_3002", "tA_6801", "tB_5701"}	9.64708	0.418413	10.0893	0.103323	8.35061	0.987515	3.57292	0.470095	9.98067	1.10536	9.80357	0.236321	9.59343	0.594369	10.0664	0.369814	10.1519	1.44357	9.27039	1.3286	9.36885	0.951792	8.2006	1.6209	11.5594	1.27761
906	VITYPDAQLVPGING	40770	910	906 VITY~PDAQLVPGING	Y	P	-1.70776	-1.09091	-0.074456		0	0	0	0	0	0	3	4	0	4	6	23	{"tA_0203", "tA_0801", "tA_6901", "tB_0702"}	8.2834	0.526337	9.32214	0.251109	7.92899	0.471415	3.46314	0.690757	10.6096	1.85502	9.99989	0.171628	8.41332	0.448868	9.9056	0.34458	9.82665	1.36884	10.449	1.76092	11.4653	0.82741	10.0302	2.01654	11.642	1.33236
907	ITYPDAQLVPGINGK	40770	911	907 ITYP~DAQLVPGINGK	P	D	-1.84829	-1.13707	-0.2061		0.609417	0	0	0	0	0	0	2	0	12	6	31	{"tA_0201", "tA_0202", "tA_0203", "tA_0206", "tA_0801", "tA_2301", "tA_2402", "tA_6802", "tA_6901", "tB_0801", "tB_5101", "tB_5401"}	8.92492	0.488586	8.57299	0.32007	8.28462	0.616602	2.9127	1.37947	9.43456	1.61476	9.91129	0.156176	8.49865	0.70786	9.80393	0.435383	7.70754	1.7821	10.6055	1.41585	9.3987	0.908273	8.88776	1.39752	6.20015	1.66368
908	TYPDAQLVPGINGKA	40770	912	908 TYPD~AQLVPGINGKA	D	A	-1.85021	-1.16268	-0.333065		0	0	0	0	0	0	1	3	0	0	6	28	{}	9.38108	0.340719	9.71326	0.240795	10.6679	0.933461	2.06788	1.1375	10.0166	1.5479	9.11555	0.260938	9.57103	0.848633	9.78565	0.397169	9.568	2.18186	10.243	1.68847	10.1873	0.818949	8.3919	1.14084	11.0364	1.61355
909	YPDAQLVPGINGKAI	40770	913	909 YPDA~QLVPGINGKAI	A	Q	-1.82621	-1.12902	-0.334951		0	0	0	0	0	0	1	2	0	12	6	36	{"tA_0101", "tA_0201", "tA_0202", "tA_0203", "tA_0206", "tA_3001", "tA_6802", "tB_0702", "tB_0801", "tB_3501", "tB_5101", "tB_5401"}	6.70429	1.07921	7.54828	0.261189	8.12885	1.03678	3.12428	1.11523	10.9434	1.79863	9.81905	0.235517	7.39923	1.43399	9.8032	0.320764	8.31999	2.31063	11.8631	1.6292	10.9793	0.838539	8.14732	1.56183	7.89027	1.29561
910	PDAQLVPGINGKAIH	40770	914	910 PDAQ~LVPGINGKAIH	Q	L	-1.85947	-1.05882	-0.263976		0	0	0	0	0	0	1	3	0	13	6	47	{"tA_0202", "tA_0206", "tA_2402", "tA_6802", "tB_1501", "tB_1801", "tB_2705", "tB_4001", "tB_4002", "tB_4402", "tB_4403", "tB_4501", "tB_5101"}	9.43358	0.483777	9.68511	0.327105	6.2762	0.54596	2.7806	0.813197	7.62616	1.16155	8.87441	0.307267	8.26562	0.769889	6.14194	0.473539	3.75435	1.69326	6.08626	1.27872	5.65824	0.74232	5.79555	2.00133	8.47799	2.08932
911	DAQLVPGINGKAIHL	40770	915	911 DAQL~VPGINGKAIHL	L	V	-1.90892	-0.984359	-0.12783		0.882269	0	0	0	0	0	2	2	0	6	6	47	{"tA_0301", "tA_3001", "tA_3002", "tA_3301", "tA_6801", "tB_5701"}	9.18638	0.453491	10.017	0.290277	10.8001	0.377449	3.39657	1.41325	10.2735	1.88673	9.75611	0.289126	9.79717	0.589245	9.82666	0.173888	12.1161	2.51828	11.2619	1.99092	11.5112	1.20871	8.38168	1.01838	12.3471	0.893538
912	AQLVPGINGKAIHLV	40770	916	912 AQLV~PGINGKAIHLV	V	P	-1.96218	-0.968712	0.0491533		0.533244	0	0	0	0	0	5	6	0	4	6	47	{"tA_0201", "tA_0206", "tB_1501", "tB_4403"}	10.3726	0.602321	10.1842	0.169552	6.91585	0.735913	3.55206	1.1867	10.6893	0.986423	9.69509	0.427165	10.5928	0.660253	9.91894	0.396879	7.61166	1.36514	9.80786	1.33917	8.18197	0.752164	7.55319	1.35978	9.95451	2.02733
913	QLVPGINGKAIHLVN	40770	917	913 QLVP~GINGKAIHLVN	P	G	-1.92477	-0.934506	0.0429202		0.528327	0	0	0	0.661929	0	0	4	0	4	6	39	{"tA_0301", "tA_1101", "tA_2601", "tA_6801"}	10.0576	0.57349	9.99413	0.258769	8.62589	0.662735	3.4537	1.23363	10.1292	2.15357	9.73173	0.164167	9.31457	0.370518	9.85462	0.410844	10.5682	1.88981	11.1754	2.01221	11.3296	1.59052	9.63854	1.81365	12.0565	1.28645
914	LVPGINGKAIHLVNN	40770	918	914 LVPG~INGKAIHLVNN	G	I	-1.79594	-0.969662	-0.176394		0	0.696153	0	0	0	0	0	2	0	8	6	47	{"tA_0201", "tA_0202", "tA_0203", "tA_0206", "tA_2601", "tA_6802", "tA_6901", "tB_1501"}	8.72944	1.12248	9.99687	0.512142	6.60957	0.955186	4.17186	1.40341	10.7206	1.70356	9.91135	0.244113	9.73001	0.864534	9.72128	0.377361	7.84616	1.10374	10.326	1.52607	10.2823	0.876145	8.56045	2.18047	11.766	1.53586
915	VPGINGKAIHLVNNE	40770	919	915 VPGI~NGKAIHLVNNE	I	N	-1.66264	-0.91057	-0.425096		0.61357	0.791141	0	0.536882	0	0	0	3	0	5	6	40	{"tA_2402", "tB_0702", "tB_3501", "tB_5101", "tB_5301"}	4.89328	0.410503	9.50635	0.109361	9.06914	0.51762	2.19409	0.846264	10.3091	1.35103	10.1137	0.15787	6.33303	0.680933	9.97451	0.4252	10.5631	2.17071	10.7171	1.96598	10.2663	0.670507	10.1598	1.43776	5.59763	0.970396
916	PGINGKAIHLVNNES	40770	920	916 PGIN~GKAIHLVNNES	N	G	-1.55929	-0.848578	-0.590241		0.654213	0.718322	0.679974	0	0	0	0	1	0	8	6	35	{"tA_0101", "tA_2902", "tA_3002", "tA_3101", "tA_3301", "tA_6801", "tB_1501", "tB_5801"}	10.1011	0.928541	9.90319	0.546968	6.63192	1.02269	3.714	0.877347	9.62989	1.93952	9.78238	0.175883	7.9064	0.822289	9.65124	0.383834	11.1931	2.16948	10.0455	1.48737	10.214	0.903133	11.3211	2.13076	10.3963	1.52433
917	GINGKAIHLVNNESS	40770	921	917 GING~KAIHLVNNESS	G	K	-1.57573	-0.8157	-0.52761		0.525697	0	0	0	0	0	0	3	0	4	6	33	{"tA_0201", "tA_0202", "tA_0203", "tB_5701"}	9.78585	0.41319	9.46335	0.269698	9.0136	0.605362	3.69077	0.815063	11.7424	0.987403	10.0256	0.125337	8.81233	1.04688	10.3569	0.443447	10.8139	1.74583	8.78868	1.67546	9.11324	1.18191	9.99441	2.14973	12.2142	1.30237
918	INGKAIHLVNNESSE	40770	922	918 INGK~AIHLVNNESSE	K	A	-1.59429	-0.83502	-0.424226		0	0	0	0	0	0	0	0	0	15	6	44	{"tA_0101", "tA_0201", "tA_0202", "tA_0203", "tA_0206", "tA_2402", "tA_3301", "tA_6802", "tA_6901", "tB_4001", "tB_4002", "tB_4402", "tB_4403", "tB_5101", "tB_5401"}	9.66077	0.527712	9.3895	0.164621	8.15628	1.30711	3.14855	1.17677	9.08574	1.57074	10.035	0.193369	8.0633	0.637839	8.22909	0.664071	6.59722	0.947863	8.04112	1.18666	7.65215	1.06751	7.39393	1.23586	6.64975	1.47042
919	NGKAIHLVNNESSEV	40770	923	919 NGKA~IHLVNNESSEV	A	I	-1.50321	-0.891556	-0.213249		0	0	0	0	0	0	0	0	0	4	6	44	{"tA_1101", "tA_3001", "tA_3002", "tA_6801"}	9.47314	0.518062	9.87938	0.159804	10.5553	0.453267	4.89027	1.5391	9.80837	1.23152	9.87545	0.178512	10.4688	1.09552	10.1407	0.33011	10.2086	2.14663	10.464	1.40538	10.7099	1.04183	7.08612	2.10638	11.1001	1.47336
920	GKAIHLVNNESSEVI	40770	924	920 GKAI~HLVNNESSEVI	I	H	-1.42494	-0.944109	-0.0518029		0	0	0	0	0	0	1	3	0	1	6	37	{"tB_5701"}	8.83733	1.84777	10.0345	0.333513	11.8812	1.2525	3.64656	1.14859	9.68266	1.42842	9.59449	0.266178	10.587	0.87063	10.2098	0.443802	10.7253	1.98051	10.6473	1.16671	9.66012	0.774072	7.03911	1.4589	10.1501	1.7536
921	KAIHLVNNESSEVIV	40770	925	921 KAIH~LVNNESSEVIV	H	L	-1.35425	-0.890971	0.149684		0	0	0.872576	0	0	0	1	2	0	3	6	35	{"tA_2601", "tA_3101", "tA_3201"}	10.3509	0.75326	9.74234	0.436679	8.17177	0.776415	4.28474	0.906819	10.775	1.4936	9.90926	0.242798	9.30403	0.904416	10.0815	0.433454	10.0129	2.55959	10.3072	1.20814	10.4857	0.754235	8.6374	2.03993	11.034	1.5793
922	AIHLVNNESSEVIVH	40770	926	922 AIHL~VNNESSEVIVH	L	V	-1.28664	-0.906646	0.385988		0.698451	0	0	0.603462	0	0	2	3	0	0	6	27	{}	9.14038	0.551011	10.1555	0.13493	10.672	1.29659	4.58467	0.955985	12.8997	1.62194	9.92551	0.259365	10.402	0.752358	10.1848	0.328267	10.8964	1.84994	11.6969	1.99856	11.7817	1.18654	8.54659	2.04395	11.8414	1.37253
923	IHLVNNESSEVIVHK	40770	927	923 IHLV~NNESSEVIVHK	V	N	-1.27586	-0.87454	0.47012		0	0.807084	0	0	0	0	0	1	0	1	6	24	{"tB_4002"}	10.1272	0.662486	9.71102	0.250453	9.47521	0.777092	2.25195	1.1395	9.60431	0.456811	9.56127	0.293374	10.8621	1.17775	9.69164	0.376046	6.9061	1.49972	10.0123	1.29419	9.03849	0.915957	7.18053	1.69017	12.2812	1.42837
924	HLVNNESSEVIVHKA	40770	928	924 HLVN~NESSEVIVHKA	N	N	-1.24975	-0.922496	0.392624		0.913884	0.864387	0.985784	0	0	0	0	3	0	1	6	10	{"tA_2601"}	9.66999	0.665609	9.63285	0.114528	8.7301	1.07428	4.16035	1.35808	11.2429	2.07852	10.0102	0.235806	8.66339	0.673386	9.9241	0.603414	12.7275	2.39419	12.2206	2.32219	12.2543	1.2395	10.3255	2.55092	12.3058	1.819
925	LVNNESSEVIVHKAM	40770	929	925 LVNN~ESSEVIVHKAM	N	E	-1.28807	-0.888024	0.259439		0	0	0	0	0	0	0	3	0	4	6	10	{"tA_0203", "tA_2601", "tA_6901", "tB_0801"}	8.79615	0.63477	8.47481	0.448536	8.33086	0.580367	4.83123	0.934798	11.9802	1.67477	9.9944	0.245338	9.98973	0.829599	10.0224	0.302737	10.1955	1.59772	11.1646	1.94531	11.0759	1.16976	9.44952	2.03368	11.63	1.4413
926	VNNESSEVIVHKAMD	40770	930	926 VNNE~SSEVIVHKAMD	E	S	-1.38982	-0.761575	-0.0206094		0	0	0	0	0	0	0	1	0	3	6	12	{"tB_1503", "tB_4001", "tB_5101"}	9.43711	0.44491	9.70975	0.190526	7.75711	0.887282	1.37862	0.93525	10.8367	1.28999	9.97144	0.217293	8.05789	0.534844	8.5151	0.376453	9.34189	1.47535	9.23525	1.32433	8.82346	0.887998	9.26345	1.76232	8.22373	1.58184
927	NNESSEVIVHKAMDI	40770	931	927 NNES~SEVIVHKAMDI	S	S	-1.47064	-0.654621	-0.319103		0	0	0	0	0	0	0	2	0	2	6	11	{"tA_0101", "tB_4001"}	9.22427	0.739329	9.89022	0.134852	9.06156	0.62856	3.15024	0.835874	12.0111	0.792519	9.78222	0.264224	10.2173	0.684503	8.38847	0.331899	9.30667	1.2387	10.1089	1.58947	10.0416	0.99614	7.1373	1.51534	10.8262	1.47678
928	NESSEVIVHKAMDIE	40770	932	928 NESS~EVIVHKAMDIE	S	E	-1.53456	-0.63711	-0.494836		0	0	0	0.538856	0	0	0	1	0	4	6	15	{"tB_1801", "tB_4402", "tB_4403", "tB_4501"}	10.6071	0.764953	9.98796	0.30402	8.14903	0.72003	3.80921	1.14811	7.41243	1.2558	9.73149	0.288205	9.99143	1.11067	9.9583	0.420421	9.16577	1.3158	7.9644	2.00213	7.50796	0.958318	6.87193	1.25706	12.4475	2.04857
929	ESSEVIVHKAMDIEY	40770	933	929 ESSE~VIVHKAMDIEY	E	V	-1.57007	-0.669825	-0.659245		0	0	0	0	0	0	0	0	0	11	6	25	{"tA_0301", "tA_1101", "tA_2601", "tA_2902", "tA_3002", "tA_3101", "tA_3201", "tA_3301", "tA_6801", "tB_4501", "tB_5701"}	10.5875	0.767511	10.1434	0.369337	10.3398	0.744949	4.20556	0.978306	10.0603	1.70095	10.0443	0.167038	9.70063	0.66463	9.93547	0.300811	12.4481	2.84587	9.93278	2.36526	9.54112	0.772494	6.77554	2.18093	12.2009	1.40474
930	SSEVIVHKAMDIEYN	40770	934	930 SSEV~IVHKAMDIEYN	V	I	-1.55542	-0.789766	-0.746478		0	0	0	0	0	0	0	2	0	3	6	27	{"tA_0101", "tA_6802", "tB_4501"}	9.76195	1.22622	10.4021	0.236985	9.79981	0.727545	4.42393	0.970841	12.5573	1.40378	10.0073	0.170917	9.35272	1.0724	9.52982	0.338991	8.51707	1.511	8.99648	1.09377	8.52189	1.21429	6.36038	1.88741	10.8164	1.74337
931	SEVIVHKAMDIEYND	40770	935	931 SEVI~VHKAMDIEYND	I	V	-1.54299	-0.835199	-0.642357		0.576265	0.569972	0.533559	0	0	0	1	1	0	7	6	30	{"tA_2402", "tB_1501", "tB_4001", "tB_4002", "tB_4402", "tB_4403", "tB_4501"}	9.45958	0.782265	9.72838	0.586636	6.48626	0.92405	2.27824	0.890691	8.47402	1.29708	9.76585	0.236603	8.87185	0.678366	7.09221	0.719251	6.25813	1.60125	7.93371	1.70568	6.95675	0.592969	6.95751	0.99718	11.7564	2.15601
932	EVIVHKAMDIEYNDM	40770	936	932 EVIV~HKAMDIEYNDM	V	H	-1.52245	-0.930282	-0.320251		0.529117	0.615748	0.704156	0	0	0	2	0	0	6	6	33	{"tA_1101", "tA_2601", "tA_3002", "tA_3301", "tA_6801", "tB_5701"}	10.0578	0.7475	10.0054	0.248109	10.2492	0.524326	3.68166	2.01034	11.1466	1.69098	9.84829	0.231169	9.49416	1.16912	9.66335	0.279091	12.58	2.97515	11.4181	2.1489	11.08	0.857686	8.23579	1.81508	12.0443	1.67189
933	VIVHKAMDIEYNDMF	40770	937	933 VIVH~KAMDIEYNDMF	H	K	-1.54472	-1.03078	0.0978752		0	0	0.952074	0.707065	0.732974	0	2	4	0	11	6	42	{"tA_0201", "tA_0202", "tA_0203", "tA_0206", "tA_0801", "tA_2301", "tA_2402", "tA_3201", "tA_6901", "tB_1501", "tB_3501"}	9.80196	0.488872	9.64472	0.258868	6.95074	0.457817	3.53054	0.807648	9.77055	1.5798	10.0537	0.197703	6.89595	0.937542	9.76066	0.259647	9.9674	2.03301	8.88552	1.36249	9.07864	0.920689	9.78394	2.2004	10.4062	1.17864
934	IVHKAMDIEYNDMFN	40770	938	934 IVHK~AMDIEYNDMFN	K	A	-1.58056	-1.10283	0.478698		0	0	0	0	0	0	0	2	0	1	6	39	{"tA_3201"}	9.63635	0.56253	9.80231	0.267613	7.61451	1.35913	4.39449	1.71156	10.4904	1.89333	9.71951	0.27371	9.73906	1.04967	9.92477	0.451713	10.5125	1.17928	10.1649	1.84308	10.9659	1.0952	7.48731	3.13839	11.4003	1.25616
935	VHKAMDIEYNDMFNN	40770	939	935 VHKA~MDIEYNDMFNN	A	M	-1.58831	-1.16249	0.824008		0	0	0	0.802449	0	0	1	0	0	7	6	35	{"tA_2902", "tA_3002", "tB_1501", "tB_1801", "tB_4402", "tB_4403", "tB_5701"}	9.84295	0.589709	9.85711	0.206737	6.93163	0.703931	1.98178	0.592724	6.36077	0.747874	9.64943	0.208422	8.71054	0.937955	10.2922	0.292716	9.20496	1.17175	7.73012	1.44045	7.82647	0.501847	8.00782	1.73243	11.5728	1.86045
936	HKAMDIEYNDMFNNF	40770	940	936 HKAM~DIEYNDMFNNF	M	D	-1.57871	-1.11781	0.972175		0	0	0	0	0	0	2	4	0	3	6	35	{"tA_3301", "tB_5301", "tB_5401"}	8.85884	1.68266	9.63841	0.247467	12.1957	0.902436	2.35736	1.39174	9.78845	1.27647	9.8846	0.329718	10.3322	1.02797	9.76963	0.308571	11.2946	2.03029	10.4783	1.69765	9.97057	0.877891	8.70272	2.0633	10.2766	2.46169
937	KAMDIEYNDMFNNFT	40770	941	937 KAMD~IEYNDMFNNFT	D	I	-1.55101	-1.23967	0.858396		0	0	0.523863	0	0	0	1	0	0	6	6	34	{"tA_0301", "tA_1101", "tA_2902", "tA_3001", "tA_3101", "tA_3201"}	9.9917	0.666723	9.83799	0.426685	9.78136	0.707544	4.31589	0.668312	11.269	1.82032	9.80832	0.210689	9.60159	0.38204	9.60911	0.421758	10.1408	1.87811	10.1611	1.2526	9.81115	1.14985	7.15751	2.1173	11.4879	1.11816
938	AMDIEYNDMFNNFTV	40770	942	938 AMDI~EYNDMFNNFTV	I	E	-1.53667	-1.57076	0.679434		0	0	0	0	0	0	5	4	0	3	6	31	{"tA_2301", "tA_2403", "tB_1501"}	9.32993	0.412922	9.4946	0.115631	5.62213	0.800393	3.10811	0.951523	10.1227	1.65642	9.92248	0.222824	8.88178	1.29006	10.0856	0.161122	10.8777	1.71648	10.3353	1.25256	10.857	1.24512	10.3021	1.61163	12.7258	1.10436
939	MDIEYNDMFNNFTVS	40770	943	939 MDIE~YNDMFNNFTVS	E	Y	-1.54631	-1.98	0.440761		0	0.629902	0.896867	0	0	0	1	1	0	14	6	34	{"tA_2301", "tA_2402", "tA_3201", "tA_6901", "tB_1501", "tB_1503", "tB_3501", "tB_4001", "tB_4402", "tB_4403", "tB_5101", "tB_5301", "tB_5701", "tB_5801"}	10.1431	0.644176	9.70018	0.280601	5.21055	0.412404	0.372768	0.751827	8.224	0.843268	9.57543	0.216967	6.87777	1.18559	6.77938	0.490199	8.53767	2.11337	6.81421	1.29696	6.58055	1.13825	9.24287	1.87945	7.36323	1.60493
940	DIEYNDMFNNFTVSF	40770	944	940 DIEY~NDMFNNFTVSF	Y	N	-1.57419	-2.30208	0.190654	1	0	0.55628	0	0	0.612641	0	3	7	0	1	6	34	{"tA_3001"}	9.80006	0.626731	9.70883	0.31905	11.2066	0.770115	4.04211	0.974693	12.224	0.721542	9.87067	0.183367	10.7382	0.679275	9.94287	0.372658	10.8679	2.11179	11.2283	3.1669	11.9544	0.951837	8.57017	2.49102	12.9918	1.56649
941	IEYNDMFNNFTVSFW	40770	945	941 IEYN~DMFNNFTVSFW	N	D	-1.60273	-2.39072	0.0733521	1	0	0.601141	0	0	0	0	3	7	0	4	6	31	{"tB_1801", "tB_2705", "tB_4002", "tB_4501"}	10.0103	0.433819	9.87626	0.180317	9.2362	0.530545	3.8523	1.05274	5.86737	1.37878	9.03642	0.272771	10.6539	0.338589	9.72254	0.43681	7.0119	1.24307	8.75092	1.13749	8.33176	0.885934	6.72989	1.15882	12.2408	1.86095
942	EYNDMFNNFTVSFWL	40770	946	942 EYND~MFNNFTVSFWL	D	M	-1.67067	-2.28378	0.104519	1	0	0	0	0	0	0	6	7	0	11	6	39	{"tA_0202", "tA_2301", "tA_2402", "tA_2403", "tA_2601", "tA_3201", "tB_0801", "tB_1503", "tB_3501", "tB_5301", "tB_5701"}	9.72307	0.517471	8.89952	0.27777	7.2892	0.830465	0.372011	0.516694	9.47194	0.794281	9.78397	0.173025	7.74462	0.563445	9.75915	0.452834	11.3674	1.81931	9.4972	1.94467	9.60097	0.612964	9.72793	1.09943	11.4219	1.43974
943	YNDMFNNFTVSFWLR	40770	947	943 YNDM~FNNFTVSFWLR	M	F	-1.75888	-2.32179	0.23371	1	0	0	0	0	0	0	12	6	0	2	6	35	{"tA_3001", "tB_5401"}	10.1394	0.368741	9.5313	0.190029	10.5683	0.784641	2.94517	1.63035	10.9675	1.26302	9.79098	0.156839	9.91744	0.790457	9.92458	0.31784	8.06593	1.73455	10.4611	1.50269	10.7036	0.625846	7.67631	1.11675	10.9638	0.853037
944	NDMFNNFTVSFWLRV	40770	948	944 NDMF~NNFTVSFWLRV	F	N	-1.88568	-2.34595	0.428276	1	0	0.527596	0	0.525125	0	0	14	6	0	8	6	40	{"tA_2301", "tA_3201", "tA_3301", "tA_6802", "tB_4001", "tB_4002", "tB_4403", "tB_4501"}	9.34708	0.559361	9.61216	0.226594	9.09187	0.777306	2.88233	0.905009	8.90593	1.21032	9.71044	0.195679	9.41355	0.725647	6.9964	0.331985	6.72514	0.678968	9.08345	0.878363	7.92905	1.12248	6.42691	1.76016	10.6933	2.10147
945	DMFNNFTVSFWLRVP	40770	949	945 DMFN~NFTVSFWLRVP	N	N	-1.99902	-2.44192	0.54276	1	0.539198	0.657434	0.863953	0	0	0	12	8	0	4	6	30	{"tA_0201", "tA_0203", "tA_3001", "tB_4501"}	9.48522	0.637421	9.65037	0.382204	7.44733	0.675167	3.22837	1.13796	10.8216	0.962768	9.62971	0.180593	11.4236	0.4289	9.65045	0.227519	9.44934	1.01883	11.0317	1.34331	10.4512	1.33575	6.70268	1.85569	11.6026	1.14883
946	MFNNFTVSFWLRVPK	40770	950	946 MFNN~FTVSFWLRVPK	N	F	-2.09655	-2.49373	0.552459	1	0.791281	0	0	0	0	0	7	9	0	18	6	47	{"tA_0201", "tA_0202", "tA_0203", "tA_0206", "tA_0801", "tA_2301", "tA_2402", "tA_2403", "tA_2601", "tA_2902", "tA_3201", "tA_6901", "tB_0801", "tB_1501", "tB_1503", "tB_1801", "tB_3501", "tB_5301"}	8.84781	0.764934	7.23142	0.680188	5.05474	0.397514	0.460381	0.646479	6.55884	1.18281	9.77435	0.133414	6.01847	0.823315	9.83797	0.219722	10.2841	1.51632	9.6824	1.45327	10.1609	0.722413	10.4232	1.30698	9.60682	1.61048
947	FNNFTVSFWLRVPKV	40770	951	947 FNNF~TVSFWLRVPKV	F	T	-2.14359	-2.45951	0.579014	1	0	0	0	0.997144	0	0	7	7	0	13	6	56	{"tA_0101", "tA_2402", "tA_2403", "tA_2601", "tA_2902", "tA_6801", "tB_1501", "tB_1503", "tB_1801", "tB_3501", "tB_4402", "tB_5301", "tB_5801"}	10.1712	0.2526	9.65846	0.177893	6.75703	0.819801	-0.18768	0.833559	6.21495	0.718304	9.66859	0.172246	6.93771	1.43988	9.96021	0.458227	7.97973	1.57176	8.16637	1.13979	9.60635	1.04408	10.3519	1.54317	9.69913	2.13269
948	NNFTVSFWLRVPKVS	40770	952	948 NNFT~VSFWLRVPKVS	T	V	-2.1748	-2.33559	0.555838	1	0.515039	0	0	0	0	0	4	2	0	19	6	64	{"tA_0201", "tA_0206", "tA_2301", "tA_2402", "tA_2403", "tA_3201", "tA_3301", "tA_6802", "tA_6901", "tB_1503", "tB_1801", "tB_2705", "tB_4001", "tB_4002", "tB_4402", "tB_4403", "tB_4501", "tB_5701", "tB_5801"}	10.3185	0.356482	10.001	0.214654	8.55537	0.579855	1.33619	1.18417	7.43506	1.50805	9.05825	0.204909	8.14403	0.42094	6.34413	0.46883	6.53614	1.71075	6.54776	1.14966	4.6057	0.890165	6.95998	1.28101	9.37299	2.52847
949	NFTVSFWLRVPKVSA	40770	953	949 NFTV~SFWLRVPKVSA	V	S	-2.17748	-2.20571	0.705284	1	0	0	0	0	0	0	8	5	0	6	6	68	{"tA_1101", "tA_2403", "tA_2902", "tA_3101", "tA_3301", "tA_6801"}	10.7351	0.974716	10.222	0.223002	10.5683	0.868636	2.47748	1.41477	8.06901	1.63965	9.61652	0.151868	8.51414	1.16262	9.78439	0.471997	11.3949	1.9278	9.85733	2.70679	10.1975	1.27726	11.1253	1.64962	12.5114	1.41955
950	FTVSFWLRVPKVSAS	40770	954	950 FTVS~FWLRVPKVSAS	S	F	-2.21077	-2.11659	0.89626	1	0	0	0	0.712456	0	0	11	2	0	18	6	78	{"tA_0101", "tA_0201", "tA_0202", "tA_0203", "tA_0206", "tA_0801", "tA_2301", "tA_2402", "tA_2601", "tA_6802", "tA_6901", "tB_3501", "tB_4002", "tB_4403", "tB_5101", "tB_5301", "tB_5401", "tB_5801"}	9.65828	0.582047	9.62588	0.339972	8.33965	0.924071	4.36688	0.917486	8.85473	0.674131	9.88295	0.235396	7.33604	0.708281	9.29891	0.629563	7.36413	1.70491	9.4846	1.91754	8.22949	1.36651	8.38068	1.58837	5.06218	1.61724
951	TVSFWLRVPKVSASH	40770	955	951 TVSF~WLRVPKVSASH	F	W	-2.17169	-2.12462	1.1541	1	0	0	0	0	0	0	12	2	0	7	6	81	{"tA_0101", "tA_0301", "tA_1101", "tA_2601", "tB_4402", "tB_4501", "tB_5701"}	9.65455	0.590276	9.45576	0.231672	9.16709	0.794201	4.2723	1.17323	10.0805	1.21349	9.90646	0.24126	9.87631	0.363273	10.7631	0.275556	8.37254	2.80742	8.45058	1.37325	8.66469	0.649598	6.73526	1.33828	11.3703	1.935
952	VSFWLRVPKVSASHL	40770	956	952 VSFW~LRVPKVSASHL	W	L	-2.09321	-2.09398	1.34959	1	0	0.600174	0	0.596	0	0	11	2	0	11	6	74	{"tA_0301", "tA_1101", "tA_2902", "tA_3001", "tA_3002", "tA_3101", "tA_3201", "tA_3301", "tA_6801", "tB_1801", "tB_5701"}	9.38	0.877494	9.74565	0.325012	9.59773	0.788989	3.35323	0.807284	6.75936	1.11672	9.77615	0.277352	8.97865	0.944425	9.84547	0.401541	9.40186	2.61571	9.68237	1.68228	10.0755	0.633785	7.3043	2.01521	11.0536	0.948008
953	SFWLRVPKVSASHLE	40770	957	953 SFWL~RVPKVSASHLE	L	R	-1.9779	-2.07141	1.44909	1	0	0.783497	0	0	0	0	12	2	0	10	6	71	{"tA_0201", "tA_0202", "tA_0203", "tA_0206", "tA_0801", "tA_2301", "tA_2402", "tA_2403", "tA_6901", "tB_0801"}	9.90725	0.791366	8.736	0.288613	7.73743	0.847162	2.69391	1.81491	9.83586	0.60359	9.95734	0.273644	11.099	1.97798	10.0734	0.396899	9.07968	1.82457	11.2158	2.06651	10.6796	1.12319	9.59134	2.13731	11.5889	1.2151
954	FWLRVPKVSASHLEQ	40770	958	954 FWLR~VPKVSASHLEQ	R	V	-1.86379	-2.00387	1.56865	1	0	0.542585	0	0	0	0	3	0	0	10	6	62	{"tA_0201", "tA_0202", "tA_0203", "tA_0206", "tA_2402", "tB_0801", "tB_2705", "tB_3501", "tB_5101", "tB_5401"}	9.71088	0.422757	8.77775	0.634054	9.11899	1.79152	2.15093	1.7375	10.3602	1.58978	8.75013	0.502203	7.53155	1.137	9.68725	0.490333	8.31035	1.62722	11.2782	2.15314	10.707	0.920048	8.17594	1.72809	8.53535	1.18587
955	WLRVPKVSASHLEQY	40770	959	955 WLRV~PKVSASHLEQY	V	P	-1.78989	-1.94057	1.55836	1	0	0.534504	0	0	0	0	4	3	0	10	6	66	{"tA_0201", "tA_0202", "tA_0203", "tA_0206", "tA_0801", "tA_3001", "tB_0702", "tB_0801", "tB_3501", "tB_5401"}	6.82487	0.582893	6.10726	0.210716	8.01521	1.28365	2.67225	0.942106	10.5873	1.0934	9.7757	0.188832	7.41636	1.32003	9.71655	0.295509	9.1201	0.850096	12.395	2.30334	11.8373	1.2207	9.46664	1.21357	10.4442	0.957772
956	LRVPKVSASHLEQYG	40770	960	956 LRVP~KVSASHLEQYG	P	K	-1.75111	-1.70597	1.31615	1	0	0	0	0.631527	0.609161	0	0	2	0	6	6	54	{"tA_0202", "tA_0203", "tA_0206", "tB_2705", "tB_4002", "tB_5401"}	10.2798	0.554164	9.75537	0.261927	9.08464	1.44843	2.03751	1.5926	8.96275	1.52323	5.69846	0.535253	10.281	1.36885	9.9972	0.181121	5.18483	1.3394	10.2426	1.67211	9.54742	1.7137	7.75854	1.73352	10.4258	2.70818
957	RVPKVSASHLEQYGT	40770	961	957 RVPK~VSASHLEQYGT	K	V	-1.70342	-1.4708	1.00315	1	0	0.595423	0	0	0	0	0	0	0	6	6	53	{"tA_0301", "tA_2601", "tA_2902", "tA_3002", "tA_3201", "tB_1501"}	9.12667	0.432315	9.68021	0.358272	6.01647	0.7991	3.21714	0.838868	8.12524	1.10955	9.67262	0.181093	8.30248	0.718058	10.0028	0.339195	10.1671	1.79277	9.77245	1.25496	9.78129	0.690767	9.18084	1.43644	11.4341	1.42812
958	VPKVSASHLEQYGTN	40770	962	958 VPKV~SASHLEQYGTN	V	S	-1.6771	-1.0682	0.682636	1	0.601086	0	0	0	0	0	0	0	0	5	6	47	{"tA_0801", "tB_0702", "tB_3501", "tB_5101", "tB_5301"}	6.83842	0.784386	9.54529	0.228875	10.4047	0.562992	2.37408	1.16302	11.0387	2.02686	10.0353	0.162121	7.68322	1.04272	10.0607	0.379289	11.0902	2.12394	10.2808	1.61239	10.6538	0.942827	11.2021	2.02605	6.2219	0.862928
959	PKVSASHLEQYGTNE	40770	963	959 PKVS~ASHLEQYGTNE	S	A	-1.59158	-0.680726	0.286053	1	0	0.562588	0	0	0	0	0	0	0	3	6	40	{"tB_2705", "tB_5101", "tB_5401"}	8.71511	1.92991	9.98499	0.658675	9.83409	0.69227	1.79321	1.15933	10.661	1.25171	7.87832	1.16423	9.21108	0.575316	9.82576	0.576716	10.0193	1.82439	9.12945	1.59241	8.44321	1.64132	8.69734	1.99525	9.14247	1.846
960	KVSASHLEQYGTNEY	40770	964	960 KVSA~SHLEQYGTNEY	A	S	-1.50542	-0.424517	-0.0740576	1	0	0	0	0	0	0	0	0	0	4	6	34	{"tA_0301", "tA_1101", "tA_2902", "tA_3002"}	9.78829	0.818466	9.99639	0.338949	8.59044	0.726737	4.68183	1.54596	11.4009	1.19869	9.98582	0.194048	9.77818	1.0102	9.79305	0.58702	9.99717	2.11314	10.0839	1.99734	11.036	1.38152	9.35446	2.22944	12.7504	0.625549
961	VSASHLEQYGTNEYS	40770	965	961 VSAS~HLEQYGTNEYS	S	H	-1.43465	-0.331767	-0.264888	1	0	0	0	0.636573	0	0	0	1	0	8	6	32	{"tA_0101", "tA_2902", "tB_3501", "tB_4402", "tB_4403", "tB_5301", "tB_5701", "tB_5801"}	10.0604	1.12875	10.0088	0.116439	7.66103	0.722171	3.42488	0.461331	9.31638	0.638737	10.0929	0.247598	6.78966	0.432164	9.85681	0.47241	10.3563	1.33145	7.96904	0.792278	7.85288	0.861078	9.67329	1.70403	10.5717	1.0164
962	SASHLEQYGTNEYSI	40770	966	962 SASH~LEQYGTNEYSI	H	L	-1.34674	-0.322009	-0.381709	1	0	0	0	0	0	0	0	0	0	3	6	29	{"tA_6802", "tA_6901", "tB_4501"}	9.69156	0.623849	9.60545	0.353165	9.78165	0.737869	4.58872	0.754532	13.6376	2.04136	9.97652	0.207462	9.12328	0.939006	9.94155	0.300849	9.53168	1.57644	10.8176	2.1729	10.7354	0.617085	5.50069	2.2501	11.5883	1.7331
963	ASHLEQYGTNEYSII	40770	967	963 ASHL~EQYGTNEYSII	L	E	-1.34092	-0.430967	-0.414001	1	0	0	0	0.641111	0.561264	0	0	1	0	2	6	25	{"tA_3002", "tB_0702"}	8.31791	0.391213	9.47891	0.151271	11.2778	0.84647	4.16198	0.65646	10.2313	1.37891	9.93003	0.227945	8.7371	0.944086	9.92037	0.411652	9.00099	1.17411	11.0534	1.94636	10.7823	1.3599	7.07527	1.29021	11.563	1.73913
964	SHLEQYGTNEYSIIS	40770	968	964 SHLE~QYGTNEYSIIS	E	Q	-1.35916	-0.394619	-0.470454	1	0.687921	0.504955	0	0	0	0	0	1	0	1	6	21	{"tB_2705"}	10.1132	0.496287	9.85998	0.103011	10.1231	1.3532	2.94423	0.501178	9.23619	1.11353	8.88452	0.533146	11.4964	0.63381	9.78626	0.211644	9.11144	1.63846	10.0837	1.34083	9.34274	0.915243	7.35232	1.70921	12.8503	1.42972
965	HLEQYGTNEYSIISS	40770	969	965 HLEQ~YGTNEYSIISS	Q	Y	-1.32664	-0.426841	-0.369869	1	0	0.546543	0	0	0	0	0	0	0	0	6	18	{}	10.266	0.675889	9.87149	0.261322	8.51807	1.35245	3.64613	1.84774	10.3132	1.99207	10.0277	0.255599	9.19314	0.209191	10.1708	0.347858	12.5067	2.81113	11.7583	2.0889	11.6846	1.16792	9.85461	2.08979	11.6754	1.25374
966	LEQYGTNEYSIISSM	40770	970	966 LEQY~GTNEYSIISSM	Y	G	-1.35031	-0.431048	-0.435059	1	0	0	0	0	0	0	0	1	0	2	6	16	{"tB_1801", "tB_4402"}	9.56707	0.176981	9.9175	0.243205	7.50576	1.10844	1.70676	0.84777	7.52796	1.21371	9.59503	0.423259	8.85699	0.578721	9.12302	0.484751	7.63245	1.47806	7.55684	1.09595	8.45026	0.790573	9.53322	1.40893	11.7006	2.16404
967	EQYGTNEYSIISSMK	40770	971	967 EQYG~TNEYSIISSMK	G	T	-1.41293	-0.47487	-0.656606	1	0	0	0	0	0	0	0	0	0	1	6	9	{"tA_3001"}	10.3857	0.526484	9.928	0.357894	10.2381	0.666157	2.40501	0.912785	11.3461	0.90633	9.55369	0.173594	11.899	0.772277	9.6668	0.424437	10.4391	1.86189	10.0119	1.29685	9.14287	0.913286	7.25476	1.83637	12.5458	1.35472
968	QYGTNEYSIISSMKK	40770	972	968 QYGT~NEYSIISSMKK	T	N	-1.51647	-0.562463	-0.739122	1	0	0	0	0	0	0	0	1	0	4	6	10	{"tA_0202", "tA_2402", "tA_2403", "tA_3201"}	9.08128	0.642843	9.34517	0.272802	9.76896	0.756466	2.87573	0.644323	10.5545	1.38214	9.81079	0.171194	8.28076	0.672451	9.83268	0.226163	9.15423	1.42242	9.72633	1.63834	9.96765	0.987406	8.99493	1.57798	10.8527	1.3703
969	YGTNEYSIISSMKKH	40770	973	969 YGTN~EYSIISSMKKH	N	E	-1.65639	-0.65012	-0.770746	1	0	0	0	0	0	0	0	0	0	10	6	18	{"tA_0206", "tA_6802", "tA_6901", "tB_0702", "tB_0801", "tB_1501", "tB_3501", "tB_5301", "tB_5701", "tB_5801"}	7.73505	0.647812	7.91092	0.351754	6.33681	0.594278	3.48684	0.609793	9.95199	1.66671	9.90044	0.208027	7.10557	0.615189	9.26584	0.377275	7.92783	1.52685	10.0651	1.06656	9.72902	1.46807	9.44643	1.69366	9.93587	1.24604
970	GTNEYSIISSMKKHS	40770	974	970 GTNE~YSIISSMKKHS	E	Y	-1.6874	-0.703168	-0.803435	1	0.657586	0	0	0	0	0	0	0	0	2	6	19	{"tA_3001", "tB_4501"}	10.3352	0.588338	9.88961	0.108387	11.1439	0.729264	4.36231	0.81476	11.0755	1.02988	10.0142	0.194875	10.7698	0.644878	10.0868	0.25321	10.4941	1.44415	10.1635	1.23586	9.57367	0.988468	5.64627	1.64473	12.0141	1.08126
971	TNEYSIISSMKKHSL	40770	975	971 TNEY~SIISSMKKHSL	Y	S	-1.68705	-0.723259	-0.757079	1	0	0	0	0.902684	0.804796	0	0	0	0	2	6	21	{"tB_4002", "tB_4501"}	9.45994	0.845748	9.90361	0.163229	10.4573	0.939983	3.85585	1.54776	9.70886	0.440449	9.83246	0.19863	10.0827	0.805648	9.60997	0.43886	7.55323	1.44491	10.6953	1.1971	10.3387	1.19257	5.42342	1.26937	12.1325	1.6901
972	NEYSIISSMKKHSLS	40770	976	972 NEYS~IISSMKKHSLS	S	I	-1.7072	-0.693298	-0.52399	1	0	0.539085	0.795239	0	0	0	0	0	0	9	6	28	{"tB_1501", "tB_1503", "tB_1801", "tB_2705", "tB_4001", "tB_4002", "tB_4402", "tB_4403", "tB_4501"}	9.51223	0.331092	9.94845	0.158494	5.12226	0.93573	1.51997	0.791605	4.96743	0.891271	8.95398	0.107916	9.14352	0.669244	7.13683	0.886626	7.56501	1.3772	6.24481	1.12912	5.2351	0.708843	6.86324	1.43698	11.2158	2.57287
973	EYSIISSMKKHSLSI	40770	977	973 EYSI~ISSMKKHSLSI	I	I	-1.6856	-0.723453	-0.330143		0	0	0	0	0	0	4	0	0	5	6	32	{"tA_2902", "tA_3002", "tA_3301", "tA_6801", "tB_5701"}	10.7478	0.420724	9.99797	0.233086	11.3363	0.856165	1.77109	1.51569	11.0762	1.2442	9.86556	0.151945	9.88403	0.64659	9.91365	0.609338	12.7907	2.40095	11.3672	1.35589	11.2563	1.16464	9.09514	2.05984	12.5078	1.10964
974	YSIISSMKKHSLSIG	40770	978	974 YSII~SSMKKHSLSIG	I	S	-1.70782	-0.744605	-0.161456		0.621796	0.568845	0.536342	0	0	0	0	1	0	5	6	33	{"tA_0301", "tA_1101", "tA_2902", "tA_3101", "tA_6801"}	10.3712	0.491031	10.0373	0.345825	9.4045	0.530779	3.60232	0.873826	8.53197	1.83738	9.77523	0.214389	8.51637	0.841085	9.65766	0.398699	9.615	1.19462	9.57757	1.60835	9.27961	0.979374	9.85765	1.34585	11.171	2.02245
975	SIISSMKKHSLSIGS	40770	979	975 SIIS~SMKKHSLSIGS	S	S	-1.72104	-0.79032	-0.0880924		0	0.809183	0.724805	0	0	0	1	0	0	1	6	24	{"tB_1501"}	10.1406	0.677835	9.83209	0.613605	6.52103	0.955541	3.89814	1.08434	11.4648	1.61474	9.81732	0.123049	9.24175	0.782191	9.801	0.451081	11.5831	2.39557	10.5746	2.4746	10.5512	1.1381	11.7976	2.12003	12.2838	1.19369
976	IISSMKKHSLSIGSG	40770	980	976 IISS~MKKHSLSIGSG	S	M	-1.63822	-0.799896	0.0824283		0	0	0	0.601088	0	0	0	2	0	0	6	22	{}	9.59212	0.788098	9.50745	0.215238	10.8398	0.507058	4.12355	1.43692	13.313	1.54371	10.07	0.179397	10.1738	0.806144	9.87172	0.349311	10.4849	2.30799	11.455	2.19193	11.1348	1.10395	9.06407	1.55343	11.4159	1.39981
977	ISSMKKHSLSIGSGW	40770	981	977 ISSM~KKHSLSIGSGW	M	K	-1.63466	-0.758609	0.172282		0	0	0	0	0	0	0	0	0	10	6	30	{"tA_0101", "tA_0801", "tA_3301", "tB_0702", "tB_0801", "tB_3501", "tB_4002", "tB_5101", "tB_5301", "tB_5801"}	7.69094	0.711973	7.88978	0.625828	8.5118	0.716476	3.23034	0.607602	9.31419	1.38737	10.0424	0.221116	6.84048	0.770325	9.29297	0.252488	7.10854	1.71505	8.74121	1.52947	9.48321	0.809481	8.91851	1.40174	9.04477	0.801616
978	SSMKKHSLSIGSGWS	40770	982	978 SSMK~KHSLSIGSGWS	K	K	-1.68532	-0.688705	0.121602		0.620619	0	0	0	0	0	0	2	0	0	6	21	{}	9.12386	0.782552	9.86595	0.158348	9.5676	1.10401	4.23968	0.633649	11.8238	1.53701	9.96614	0.0677615	10.1105	1.07855	9.86178	0.366535	9.68387	1.48314	10.3242	1.49914	10.9622	0.936685	7.27544	1.65377	11.6029	1.26017
979	SMKKHSLSIGSGWSV	40770	983	979 SMKK~HSLSIGSGWSV	K	H	-1.84021	-0.643668	0.125925		0	0.504001	0	0	0	0	1	1	0	9	6	25	{"tA_0201", "tA_0203", "tA_0801", "tA_2301", "tA_2402", "tA_3201", "tB_0801", "tB_1501", "tB_4002"}	8.79966	0.752845	7.10424	0.366873	7.10721	0.794789	2.63264	1.32308	8.65589	0.919597	9.8374	0.115098	8.59529	1.08507	10.1486	0.28618	7.47074	2.82899	9.39249	1.28109	8.91319	0.707937	7.58664	1.85747	11.726	2.09664
980	MKKHSLSIGSGWSVS	40770	984	980 MKKH~SLSIGSGWSVS	H	S	-2.02122	-0.622257	0.137047		0	0.676994	0	0	0	0	0	1	0	7	6	27	{"tA_0203", "tA_3001", "tB_0702", "tB_0801", "tB_3501", "tB_5101", "tB_5401"}	7.95069	1.76763	8.83988	0.177524	8.19393	0.888171	1.80523	1.25772	9.87942	1.25972	9.66846	0.371408	7.48004	1.33592	9.67492	0.182971	8.29318	1.66115	10.809	1.88003	10.5212	1.18749	7.36745	1.12215	6.7138	1.65782
981	KKHSLSIGSGWSVSL	40770	985	981 KKHS~LSIGSGWSVSL	S	L	-2.08867	-0.630003	-0.0451948		0	0	0	0	0	0	1	3	0	7	6	33	{"tA_3001", "tB_0702", "tB_2705", "tB_4002", "tB_4501", "tB_5101", "tB_5401"}	8.16271	1.22127	10.0901	0.203618	10.0673	1.06482	1.86553	1.90818	9.71092	1.40733	6.36388	0.465822	9.06234	1.53301	9.77613	0.45731	7.52218	1.53762	9.95749	1.37985	8.30294	1.3735	5.45266	1.46859	8.81261	1.97949
982	KHSLSIGSGWSVSLK	40770	986	982 KHSL~SIGSGWSVSLK	L	S	-2.0787	-0.612416	-0.1363		0	0	0	0.907092	0.921631	0	0	4	0	3	6	36	{"tA_0203", "tB_4002", "tB_4501"}	9.55326	0.679134	9.60535	0.173708	7.27798	1.08028	2.2922	1.47876	9.9856	0.834959	9.49464	0.210045	10.952	1.7979	9.60288	0.208406	5.72766	1.64005	10.5777	1.25466	10.689	1.59087	4.98342	1.1591	12.9887	1.47749
983	HSLSIGSGWSVSLKG	40770	987	983 HSLS~IGSGWSVSLKG	S	I	-2.11706	-0.589317	-0.268636		0.662231	0.855307	0.866841	0	0	0	0	1	0	19	6	45	{"tA_2403", "tA_2601", "tA_2902", "tA_3002", "tA_3201", "tA_3301", "tA_6801", "tA_6802", "tA_6901", "tB_1501", "tB_1503", "tB_1801", "tB_3501", "tB_4402", "tB_4403", "tB_5101", "tB_5301", "tB_5701", "tB_5801"}	8.89309	0.849344	10.0344	0.145391	5.81577	0.604884	-0.188277	0.834472	5.38888	0.65776	9.66123	0.284348	5.24652	1.12348	9.44073	0.544795	9.17896	1.33824	6.58479	1.35753	6.25842	1.56038	9.63212	1.37853	8.52996	1.19477
984	SLSIGSGWSVSLKGN	40770	988	984 SLSI~GSGWSVSLKGN	I	G	-2.09774	-0.621203	-0.369756		0.549417	0	0	0	0	0	1	3	0	0	6	45	{}	10.0548	0.540146	9.9897	0.226965	10.214	0.800496	3.25161	1.00411	12.3352	2.08423	9.90511	0.218229	9.88119	0.754419	9.88949	0.410526	10.4905	2.90519	12.0172	2.45948	12.1913	1.15927	9.59846	1.45593	12.332	1.32885
985	LSIGSGWSVSLKGNN	40770	989	985 LSIG~SGWSVSLKGNN	G	S	-2.12813	-0.705343	-0.528596		0	0.812132	0.65342	0	0	0	0	1	0	16	6	52	{"tA_0201", "tA_0202", "tA_0203", "tA_0206", "tA_6802", "tA_6901", "tB_0702", "tB_3501", "tB_4001", "tB_4002", "tB_4402", "tB_4403", "tB_5101", "tB_5301", "tB_5401", "tB_5801"}	8.16397	0.987114	9.92844	0.218589	7.83404	0.92852	4.02368	0.838144	8.31807	0.955461	9.86363	0.186995	6.90585	0.580556	8.21793	0.339968	5.50504	1.24543	7.88413	1.84412	6.3284	1.12862	8.05707	1.13395	4.83855	1.26044
986	SIGSGWSVSLKGNNL	40770	990	986 SIGS~GWSVSLKGNNL	S	G	-2.06022	-0.802083	-0.526401		0.769397	0	0	0	0	0	0	4	0	0	6	45	{}	8.6913	0.953778	9.83007	0.23677	9.6325	1.01923	3.65318	1.05088	11.3531	1.40459	9.87874	0.271175	10.307	0.767315	9.63522	0.456212	10.5515	1.90944	11.0315	1.56067	11.4312	1.74148	8.03911	1.61881	12.4745	1.49046
987	IGSGWSVSLKGNNLI	40770	991	987 IGSG~WSVSLKGNNLI	G	W	-1.92754	-0.852347	-0.442607		0	0	0	0.791381	0	0	0	3	0	18	6	56	{"tA_0101", "tA_0202", "tA_3201", "tA_6802", "tA_6901", "tB_0702", "tB_0801", "tB_1501", "tB_1801", "tB_3501", "tB_4001", "tB_4002", "tB_4402", "tB_4403", "tB_5101", "tB_5301", "tB_5701", "tB_5801"}	8.52524	0.611195	8.07126	0.630831	7.23172	0.498107	3.70131	0.85464	7.81699	0.83169	10.0557	0.192882	6.60675	0.933514	8.89725	0.629586	7.51265	1.41245	7.5493	1.81196	7.96297	1.02623	7.54341	1.65475	8.86294	1.39871
988	GSGWSVSLKGNNLIW	40770	992	988 GSGW~SVSLKGNNLIW	W	S	-1.76287	-0.870915	-0.386078		0	0	0	0.651235	0.962132	0	0	2	0	7	6	60	{"tA_0101", "tA_0301", "tA_1101", "tA_2601", "tA_3002", "tA_3101", "tA_6801"}	10.3632	0.570743	9.93625	0.504925	10.0944	0.632792	3.95075	0.914212	9.96234	1.96209	9.97995	0.137542	10.3197	0.902899	10.0637	0.317532	10.6301	1.95044	9.99523	1.87442	11.1299	1.29282	7.95193	1.82734	12.7265	1.53339
989	SGWSVSLKGNNLIWT	40770	993	989 SGWS~VSLKGNNLIWT	S	V	-1.64887	-0.875043	-0.371728		0	0.537959	0.711197	0	0	0	2	1	0	7	6	48	{"tA_0201", "tA_0206", "tA_3001", "tA_6802", "tA_6901", "tB_4403", "tB_4501"}	9.54255	0.721476	10.2237	0.292469	7.55064	0.982355	4.44525	1.51014	9.59499	1.07807	9.81133	0.301527	9.28305	0.966532	9.44863	0.269134	8.30408	1.84905	9.09366	0.874307	8.12027	1.33294	6.76288	1.57009	10.3222	1.45322
990	GWSVSLKGNNLIWTL	40770	994	990 GWSV~SLKGNNLIWTL	V	S	-1.6368	-0.913756	-0.231624		0.612354	0	0	0	0	0	5	3	0	1	6	49	{"tA_2403"}	10.3486	0.70234	10.0853	0.186058	12.3324	1.50241	1.94481	2.21358	10.9717	2.14772	9.75122	0.365382	10.9717	0.694076	9.79318	0.496799	11.5825	2.33464	10.9196	2.10248	11.482	1.37397	10.1988	2.48396	12.0818	2.03159
991	WSVSLKGNNLIWTLK	40770	995	991 WSVS~LKGNNLIWTLK	S	L	-1.72067	-0.942465	-0.120027		0.547518	0.854853	0.884421	0.520351	0	0	0	1	0	7	6	40	{"tA_2601", "tA_3002", "tA_6801", "tB_3501", "tB_5101", "tB_5301", "tB_5401"}	9.2091	0.420338	9.64654	0.34353	8.97763	0.675689	3.45557	1.29102	9.31146	1.57747	9.59321	0.124333	7.59466	0.601854	9.79833	0.343857	10.0851	1.20227	11.222	1.88478	10.4822	0.542308	8.51699	2.17552	8.85757	1.35073
992	SVSLKGNNLIWTLKD	40770	996	992 SVSL~KGNNLIWTLKD	L	K	-1.7572	-1.01934	-0.126534		0	0	0	0	0.7138	0	0	2	0	1	6	41	{"tB_5701"}	8.77821	0.741012	9.91321	0.152446	8.3914	0.720157	4.10879	0.762001	10.6932	0.861113	9.95125	0.311511	8.92122	1.14949	10.323	0.406312	9.44616	1.43473	8.60366	1.68501	9.69418	1.004	9.4825	1.69874	12.2367	1.64047
993	VSLKGNNLIWTLKDS	40770	997	993 VSLK~GNNLIWTLKDS	K	G	-1.78828	-1.12045	-0.188285		0	0.902219	0	0	0	0	0	0	0	12	6	35	{"tA_0801", "tA_2402", "tA_6802", "tA_6901", "tB_0702", "tB_1501", "tB_3501", "tB_4001", "tB_4402", "tB_4403", "tB_5101", "tB_5801"}	8.29635	0.703071	9.54672	0.276698	7.0785	0.815607	2.27288	0.721318	8.90899	1.93985	9.95068	0.0942363	6.99203	0.659436	8.74509	0.282109	7.90833	2.11274	8.21718	1.45575	8.09626	1.20034	9.4227	1.34003	5.80173	1.20379
994	SLKGNNLIWTLKDSA	40770	998	994 SLKG~NNLIWTLKDSA	G	N	-1.7797	-1.21834	-0.177899		0	0	0	0	0	0	1	0	0	9	6	37	{"tA_0301", "tA_2403", "tA_2902", "tB_0801", "tB_1501", "tB_1503", "tB_5301", "tB_5701", "tB_5801"}	9.5318	0.388031	8.96053	0.307887	6.89781	0.306345	1.05405	0.402912	9.01912	1.41689	9.83565	0.19362	8.00539	0.968507	10.264	0.319675	10.9774	1.37318	9.12676	2.00846	10.562	0.979004	11.7103	1.75258	11.9091	1.3041
995	LKGNNLIWTLKDSAG	40770	999	995 LKGN~NLIWTLKDSAG	N	N	-1.79314	-1.26282	-0.219804		0	0	0	0	0	0	2	0	0	8	6	38	{"tA_0101", "tA_0202", "tA_0206", "tB_0702", "tB_2705", "tB_5101", "tB_5301", "tB_5401"}	8.41346	1.69374	9.59126	0.247391	11.3488	1.18854	2.4623	1.01635	9.32342	2.78775	8.90351	0.367161	9.05128	0.698525	9.72277	0.33989	8.28917	2.21583	9.77981	2.0154	8.57225	0.383427	7.6451	1.8552	7.1108	1.72751
996	KGNNLIWTLKDSAGE	40770	1000	996 KGNN~LIWTLKDSAGE	N	L	-1.80532	-1.26181	-0.121644		0	0	0	0	0	0	2	0	0	15	6	52	{"tA_0101", "tA_0201", "tA_0206", "tA_3001", "tA_3201", "tA_6802", "tA_6901", "tB_1801", "tB_3501", "tB_4001", "tB_4002", "tB_4402", "tB_4403", "tB_4501", "tB_5801"}	8.76232	0.804718	9.31194	0.210194	7.56253	1.104	4.02046	0.83148	7.02295	1.75463	9.96761	0.226067	7.67925	0.552292	8.4342	0.571016	5.89708	0.987263	6.43263	1.794	6.8311	1.90484	6.53007	1.97875	9.82681	1.40141
997	GNNLIWTLKDSAGEV	40770	1001	997 GNNL~IWTLKDSAGEV	L	I	-1.77558	-1.2394	-0.0254368		0	0	0	0	0	0	4	1	0	9	6	54	{"tA_0301", "tA_1101", "tA_3001", "tA_3002", "tA_3101", "tA_3301", "tA_6801", "tB_4501", "tB_5701"}	10.0383	0.603977	9.99357	0.211517	10.2947	0.911427	3.33864	1.00656	9.02611	1.75108	9.54331	0.267234	10.9706	0.800923	10.2045	0.31549	10.778	1.72825	9.74171	1.31911	10.5565	1.00508	6.726	1.63043	12.3065	1.94478
998	NNLIWTLKDSAGEVR	40770	1002	998 NNLI~WTLKDSAGEVR	I	W	-1.75394	-1.23991	0.142239		0	0	0.52585	0	0	0	7	1	0	3	6	56	{"tA_1101", "tA_3101", "tB_1801"}	10.2251	0.738564	9.91542	0.381088	10.3778	1.02802	3.38155	0.720856	6.98572	1.16899	9.20163	0.367064	10.0339	0.611293	9.95429	0.33201	9.73426	1.91287	9.67425	1.5608	8.30974	0.455996	7.61468	1.32588	11.7903	1.70393
999	NLIWTLKDSAGEVRQ	40770	1003	999 NLIW~TLKDSAGEVRQ	W	T	-1.65568	-1.22338	0.275453		0	0.767129	0.631943	0.720063	0.512265	0	5	2	0	0	6	44	{}	10.1229	0.868866	9.75688	0.214665	9.64256	1.06575	3.92092	0.606275	11.8401	2.25298	10.0046	0.241019	10.0985	0.411141	9.86685	0.645669	10.6646	2.14903	11.3114	2.67839	11.5753	1.28936	8.53007	1.3899	11.3716	1.13042
1000	LIWTLKDSAGEVRQI	40770	1004	1000 LIWT~LKDSAGEVRQI	T	L	-1.54689	-1.22608	0.486102		0	0.759205	0.714383	0	0	0	2	1	0	14	6	49	{"tA_0201", "tA_0202", "tA_0203", "tA_0206", "tA_0801", "tA_2301", "tA_3001", "tA_6802", "tA_6901", "tB_0702", "tB_0801", "tB_1501", "tB_4002", "tB_5401"}	8.55438	0.825267	9.01387	0.155024	6.54043	0.878756	3.31426	1.00993	10.9858	1.07071	9.69521	0.233364	8.9901	0.870065	9.68313	0.268744	7.18586	1.07691	11.0278	2.12348	10.7796	0.725812	8.63292	1.73807	10.2575	1.00043
[truncated: 315 more rows]
[truncated: 199 more columns]
